# Supplementary material for: Distinct functional constraints driving conservation of the cofilin N-terminal regulatory tail
Source: Nat Commun. 2024 Feb 16;15:1426. doi: 10.1038/s41467-024-45878-9 (PMC10873347; doi:10.1038/s41467-024-45878-9)
Supplement: Supplementary file 2 — Supplementary Data 1 [file 41467_2024_45878_MOESM2_ESM.xlsx]

## Sheet: Screen Replicate 1
Supplementary Data 1. Raw read counts for all conditions and timepoints. Each tab shows data from one of three independently performed replicate screens.
Seq number	DNA Sequence	Amino acid sequence	Glu T-1	Raff + Dox T0	Glu + Dox T1	Glu + Dox T2	Glu + Dox T3	Gal + Dox T1	Gal + Dox T2	Gal + Dox T3
1	AAAACCAAAAAA	KTKK	1028	596	193	105	84	149	62	39
2	AAAACCAAAAAC	KTKN	908	577	198	50	76	87	19	20
3	AAAACCAAAACT	KTKT	1759	617	2961	836	588	2390	828	364
4	AAAACCAAAATC	KTKI	1368	996	627	210	242	568	123	102
5	AAAACCAAAATG	KTKM	1549	862	2850	1423	415	2242	990	179
6	AAAACCAAACAG	KTKQ	1292	1042	565	111	89	161	37	11
7	AAAACCAAACAT	KTKH	928	448	168	42	55	66	14	13
8	AAAACCAAACCG	KTKP	991	640	170	57	49	153	4	10
9	AAAACCAAACGT	KTKR	858	451	102	17	35	86	6	3
10	AAAACCAAACTG	KTKL	748	746	212	52	53	116	12	10
11	AAAACCAAAGAA	KTKE	862	578	364	96	164	183	12	5
12	AAAACCAAAGAC	KTKD	1208	1011	420	140	85	205	5	7
13	AAAACCAAAGCT	KTKA	1086	463	61	39	44	73	12	5
14	AAAACCAAAGGT	KTKG	692	66	39	99	21	7	5	0
15	AAAACCAAAGTT	KTKV	1216	798	268	70	56	221	25	11
16	AAAACCAAATAC	KTKY	1751	1348	321	91	89	306	48	7
17	AAAACCAAATCT	KTKS	1167	1438	675	106	52	315	15	19
18	AAAACCAAATGC	KTKC	1270	766	303	81	70	346	60	15
19	AAAACCAAATGG	KTKW	886	435	134	38	30	76	21	5
20	AAAACCAAATTC	KTKF	1454	547	203	56	62	168	21	11
21	AAAACCAACAAA	KTNK	907	924	254	108	102	160	34	43
22	AAAACCAACAAC	KTNN	938	311	121	97	73	119	31	26
23	AAAACCAACACT	KTNT	1709	93	223	234	203	237	138	60
24	AAAACCAACATC	KTNI	1192	116	1406	1347	1708	755	1028	1057
25	AAAACCAACATG	KTNM	639	193	1948	2944	3413	1420	2312	2657
26	AAAACCAACCAG	KTNQ	541	409	159	33	45	52	15	18
27	AAAACCAACCAT	KTNH	672	502	169	30	34	98	12	16
28	AAAACCAACCCG	KTNP	328	27	20	16	24	14	6	3
29	AAAACCAACCGT	KTNR	526	260	155	135	65	43	17	12
30	AAAACCAACCTG	KTNL	942	698	3287	875	764	1574	513	359
31	AAAACCAACGAA	KTNE	1029	373	104	56	34	58	8	3
32	AAAACCAACGAC	KTND	608	142	30	15	19	2	5	1
33	AAAACCAACGCT	KTNA	1022	1064	778	298	75	678	86	21
34	AAAACCAACGGT	KTNG	558	457	109	38	35	75	6	8
35	AAAACCAACGTT	KTNV	1291	564	3761	2658	2023	2141	2172	992
36	AAAACCAACTAC	KTNY	1518	596	120	56	63	112	11	20
37	AAAACCAACTCT	KTNS	664	901	259	34	40	121	14	5
38	AAAACCAACTGC	KTNC	923	666	4715	4205	3207	2658	2814	2439
39	AAAACCAACTGG	KTNW	785	592	164	338	59	88	14	17
40	AAAACCAACTTC	KTNF	1121	514	342	77	84	150	33	26
41	AAAACCACTAAA	KTTK	1436	922	303	78	103	120	21	12
42	AAAACCACTAAC	KTTN	892	463	226	215	88	379	99	45
43	AAAACCACTACT	KTTT	1833	987	4364	3912	4265	2933	3628	3767
44	AAAACCACTATC	KTTI	1663	742	2430	557	266	1903	746	174
45	AAAACCACTATG	KTTM	1588	619	2409	1769	1972	1000	1397	1276
46	AAAACCACTCAG	KTTQ	1791	626	296	73	192	180	41	22
47	AAAACCACTCAT	KTTH	1174	694	148	58	62	129	11	5
48	AAAACCACTCCG	KTTP	884	1021	243	26	51	156	5	9
49	AAAACCACTCGT	KTTR	687	580	99	32	28	75	2	2
50	AAAACCACTCTG	KTTL	900	520	207	43	50	160	11	4
51	AAAACCACTGAA	KTTE	1245	1907	462	146	103	521	56	61
52	AAAACCACTGAC	KTTD	1176	684	141	60	49	65	3	4
53	AAAACCACTGCT	KTTA	1113	875	398	34	54	230	19	13
54	AAAACCACTGGT	KTTG	694	315	347	321	187	245	49	37
55	AAAACCACTGTT	KTTV	1553	1111	2226	580	400	2182	480	152
56	AAAACCACTTAC	KTTY	2029	1540	402	145	92	413	31	25
57	AAAACCACTTCT	KTTS	1272	647	331	77	64	207	80	9
58	AAAACCACTTGC	KTTC	1713	1177	8556	6509	6126	5666	4705	3816
59	AAAACCACTTGG	KTTW	892	779	184	58	32	60	3	7
60	AAAACCACTTTC	KTTF	1954	1096	426	86	90	394	28	21
61	AAAACCATCAAA	KTIK	1108	124	106	82	101	61	49	48
62	AAAACCATCAAC	KTIN	1113	247	125	92	83	51	31	26
63	AAAACCATCACT	KTIT	2031	911	6644	5371	5505	3059	3618	3715
64	AAAACCATCATC	KTII	1986	1031	2986	1797	1542	1496	1011	588
65	AAAACCATCATG	KTIM	1703	1224	7703	8809	9464	5713	7601	6928
66	AAAACCATCCAG	KTIQ	1448	1019	321	98	98	200	69	22
67	AAAACCATCCAT	KTIH	1735	413	259	97	135	122	34	23
68	AAAACCATCCCG	KTIP	1209	536	382	88	106	150	26	11
69	AAAACCATCCGT	KTIR	1361	327	75	40	50	51	13	6
70	AAAACCATCCTG	KTIL	1845	816	5131	4288	4424	2868	3136	3097
71	AAAACCATCGAA	KTIE	993	989	1209	188	114	619	171	49
72	AAAACCATCGAC	KTID	1477	744	511	171	135	280	35	7
73	AAAACCATCGCT	KTIA	852	491	166	114	44	315	21	14
74	AAAACCATCGGT	KTIG	796	254	1824	1371	1527	873	1044	1037
75	AAAACCATCGTT	KTIV	1970	601	5394	4660	4421	2621	2578	2562
76	AAAACCATCTAC	KTIY	1930	1104	558	129	81	340	36	22
77	AAAACCATCTCT	KTIS	1158	724	1097	495	79	602	59	18
78	AAAACCATCTGC	KTIC	1341	2680	17907	11064	9668	8105	6140	4522
79	AAAACCATCTGG	KTIW	1290	701	181	53	48	171	15	5
80	AAAACCATCTTC	KTIF	2407	906	1344	229	232	1137	150	64
81	AAAACCATGAAA	KTMK	972	321	116	53	65	90	32	23
82	AAAACCATGAAC	KTMN	1156	624	211	63	83	132	15	16
83	AAAACCATGACT	KTMT	1245	572	4548	8068	8401	4170	7815	7958
84	AAAACCATGATC	KTMI	1923	312	2087	2502	3038	1268	2201	2293
85	AAAACCATGATG	KTMM	1278	346	3202	3001	3566	2576	3400	2746
86	AAAACCATGCAG	KTMQ	1368	1495	356	68	50	473	22	20
87	AAAACCATGCAT	KTMH	1209	1108	538	128	103	371	53	13
88	AAAACCATGCCG	KTMP	797	790	276	48	55	385	10	15
89	AAAACCATGCGT	KTMR	555	134	51	18	30	29	8	7
90	AAAACCATGCTG	KTML	894	147	933	678	945	789	1068	850
91	AAAACCATGGAA	KTME	1079	615	266	35	40	91	22	5
92	AAAACCATGGAC	KTMD	935	981	261	65	39	340	28	24
93	AAAACCATGGCT	KTMA	989	1192	1374	96	87	916	83	48
94	AAAACCATGGGT	KTMG	1023	1033	5044	4337	3987	3214	3450	3298
95	AAAACCATGGTT	KTMV	1869	384	3782	4211	4016	1711	2245	2104
96	AAAACCATGTAC	KTMY	1551	797	181	63	77	119	23	22
97	AAAACCATGTCT	KTMS	2143	3161	6735	2728	517	5326	1989	673
98	AAAACCATGTGC	KTMC	1790	815	6879	7994	7522	4715	5474	5060
99	AAAACCATGTGG	KTMW	808	875	212	31	54	167	7	13
100	AAAACCATGTTC	KTMF	1932	1102	10654	9101	10721	6148	7391	6904
101	AAAACCCAGAAA	KTQK	1040	269	80	43	49	392	22	9
102	AAAACCCAGAAC	KTQN	1026	551	243	57	62	115	9	2
103	AAAACCCAGACT	KTQT	1355	1205	4879	1591	1573	2952	967	268
104	AAAACCCAGATC	KTQI	1735	876	586	127	126	446	57	25
105	AAAACCCAGATG	KTQM	1278	1036	2588	1183	893	989	487	230
106	AAAACCCAGCAG	KTQQ	1417	942	228	168	58	258	11	7
107	AAAACCCAGCAT	KTQH	783	864	228	46	47	148	96	73
108	AAAACCCAGCCG	KTQP	891	309	271	56	65	145	95	26
109	AAAACCCAGCGT	KTQR	746	134	129	66	58	86	28	26
110	AAAACCCAGCTG	KTQL	817	366	96	48	55	124	18	22
111	AAAACCCAGGAA	KTQE	1492	571	123	74	63	103	17	17
112	AAAACCCAGGAC	KTQD	1594	982	342	59	67	331	10	17
113	AAAACCCAGGCT	KTQA	1125	641	250	37	62	147	20	13
114	AAAACCCAGGGT	KTQG	835	488	94	36	29	57	17	6
115	AAAACCCAGGTT	KTQV	1921	805	484	64	71	265	21	30
116	AAAACCCAGTAC	KTQY	1488	998	234	165	133	265	41	22
117	AAAACCCAGTCT	KTQS	948	518	131	79	44	42	9	14
118	AAAACCCAGTGC	KTQC	1105	1291	654	94	158	210	111	20
119	AAAACCCAGTGG	KTQW	862	981	175	65	29	141	26	4
120	AAAACCCAGTTC	KTQF	1174	867	222	53	59	245	26	15
121	AAAACCCATAAA	KTHK	1198	1540	743	233	160	297	84	28
122	AAAACCCATAAC	KTHN	1170	626	426	153	186	280	185	138
123	AAAACCCATACT	KTHT	1234	710	7661	5850	5434	3525	3462	3000
124	AAAACCCATATC	KTHI	1449	927	4731	2449	1081	3002	1539	648
125	AAAACCCATATG	KTHM	1495	589	5672	5818	6591	3165	4562	4587
126	AAAACCCATCAG	KTHQ	959	377	192	64	44	50	6	8
127	AAAACCCATCAT	KTHH	747	149	44	39	27	96	2	2
128	AAAACCCATCCG	KTHP	624	420	194	83	46	192	80	60
129	AAAACCCATCGT	KTHR	1076	655	196	42	53	142	13	12
130	AAAACCCATCTG	KTHL	840	288	254	166	44	225	20	81
131	AAAACCCATGAA	KTHE	822	670	576	83	45	104	8	5
132	AAAACCCATGAC	KTHD	791	545	196	22	36	133	10	7
133	AAAACCCATGCT	KTHA	300	293	58	29	20	28	6	3
134	AAAACCCATGGT	KTHG	671	1109	204	59	16	86	8	3
135	AAAACCCATGTT	KTHV	1029	463	944	60	91	523	195	62
136	AAAACCCATTAC	KTHY	1711	1524	409	64	74	230	40	18
137	AAAACCCATTCT	KTHS	864	454	99	36	35	50	7	13
138	AAAACCCATTGC	KTHC	1234	1482	3982	1685	360	2738	824	111
139	AAAACCCATTGG	KTHW	696	368	157	39	26	55	3	3
140	AAAACCCATTTC	KTHF	1642	1346	674	57	75	458	78	16
141	AAAACCCCGAAA	KTPK	852	242	75	42	28	50	8	22
142	AAAACCCCGAAC	KTPN	365	54	26	8	10	16	6	2
143	AAAACCCCGACT	KTPT	583	442	2503	1028	264	2205	1016	444
144	AAAACCCCGATC	KTPI	852	488	118	43	50	221	17	30
145	AAAACCCCGATG	KTPM	978	578	2621	2020	733	1099	1039	541
146	AAAACCCCGCAG	KTPQ	1200	463	107	44	52	84	38	10
147	AAAACCCCGCAT	KTPH	500	123	28	17	25	20	3	4
148	AAAACCCCGCCG	KTPP	870	502	88	59	36	82	11	3
149	AAAACCCCGCGT	KTPR	840	156	31	28	31	76	6	6
150	AAAACCCCGCTG	KTPL	474	667	205	92	36	208	17	27
151	AAAACCCCGGAA	KTPE	1000	1033	326	76	147	311	54	51
152	AAAACCCCGGAC	KTPD	877	533	93	13	45	35	10	3
153	AAAACCCCGGCT	KTPA	601	816	192	44	42	222	5	14
154	AAAACCCCGGGT	KTPG	594	468	117	16	24	63	3	6
155	AAAACCCCGGTT	KTPV	1233	1111	322	140	77	418	35	78
156	AAAACCCCGTAC	KTPY	1171	946	335	51	85	171	10	4
157	AAAACCCCGTCT	KTPS	571	213	78	35	32	77	7	7
158	AAAACCCCGTGC	KTPC	907	1679	408	147	103	878	168	197
159	AAAACCCCGTGG	KTPW	301	210	32	9	10	51	5	4
160	AAAACCCCGTTC	KTPF	938	663	417	62	72	84	17	22
161	AAAACCCGTAAA	KTRK	1001	212	76	41	50	123	11	10
162	AAAACCCGTAAC	KTRN	681	564	156	66	36	133	15	6
163	AAAACCCGTACT	KTRT	836	573	2084	498	196	1231	521	63
164	AAAACCCGTATC	KTRI	951	671	261	72	81	190	26	31
165	AAAACCCGTATG	KTRM	1246	1690	4119	1306	950	3080	847	387
166	AAAACCCGTCAG	KTRQ	1476	1102	343	66	171	136	16	19
167	AAAACCCGTCAT	KTRH	826	579	146	35	37	114	5	4
168	AAAACCCGTCCG	KTRP	642	276	42	88	14	48	4	1
169	AAAACCCGTCGT	KTRR	820	969	423	65	30	296	11	7
170	AAAACCCGTCTG	KTRL	1024	577	277	49	62	150	103	5
171	AAAACCCGTGAA	KTRE	526	262	29	26	17	63	5	1
172	AAAACCCGTGAC	KTRD	922	608	183	90	42	73	7	4
173	AAAACCCGTGCT	KTRA	858	411	164	33	42	96	4	3
174	AAAACCCGTGGT	KTRG	449	417	129	15	10	42	5	6
175	AAAACCCGTGTT	KTRV	1411	1441	479	235	39	329	47	68
176	AAAACCCGTTAC	KTRY	968	1003	324	32	72	203	25	9
177	AAAACCCGTTCT	KTRS	816	57	61	21	35	19	3	5
178	AAAACCCGTTGC	KTRC	1236	421	355	156	107	203	77	17
179	AAAACCCGTTGG	KTRW	600	793	190	28	30	108	16	8
180	AAAACCCGTTTC	KTRF	1040	380	45	39	34	161	16	4
181	AAAACCCTGAAA	KTLK	595	51	27	31	35	26	9	13
182	AAAACCCTGAAC	KTLN	829	960	313	99	47	243	23	24
183	AAAACCCTGACT	KTLT	877	140	976	1566	1735	779	1506	1434
184	AAAACCCTGATC	KTLI	1117	710	4041	6293	7413	3295	5064	5344
185	AAAACCCTGATG	KTLM	765	643	6465	10497	11296	6173	10436	11316
186	AAAACCCTGCAG	KTLQ	1386	438	88	55	67	76	21	17
187	AAAACCCTGCAT	KTLH	796	527	143	66	27	119	10	12
188	AAAACCCTGCCG	KTLP	585	303	100	55	38	93	11	17
189	AAAACCCTGCGT	KTLR	367	227	37	11	16	17	2	0
190	AAAACCCTGCTG	KTLL	1156	619	4486	8586	10154	4616	9522	10465
191	AAAACCCTGGAA	KTLE	654	1023	214	68	28	110	94	20
192	AAAACCCTGGAC	KTLD	875	109	34	26	31	29	4	3
193	AAAACCCTGGCT	KTLA	727	342	3604	4172	3688	2056	2922	3060
194	AAAACCCTGGGT	KTLG	526	15	15	21	27	12	19	7
195	AAAACCCTGGTT	KTLV	1163	224	2107	3588	3844	1601	2716	3294
196	AAAACCCTGTAC	KTLY	1765	1844	632	97	74	441	42	24
197	AAAACCCTGTCT	KTLS	982	358	2800	3016	2892	2033	2464	2257
198	AAAACCCTGTGC	KTLC	1178	301	3159	5505	6529	2917	5147	5903
199	AAAACCCTGTGG	KTLW	768	312	98	24	34	93	4	2
200	AAAACCCTGTTC	KTLF	1377	392	3569	5263	5686	2658	3675	3711
201	AAAACCGAAAAA	KTEK	725	533	121	52	43	127	19	14
202	AAAACCGAAAAC	KTEN	1115	821	305	65	41	104	18	8
203	AAAACCGAAACT	KTET	1194	1007	1474	612	76	811	96	23
204	AAAACCGAAATC	KTEI	1254	555	322	76	60	133	23	22
205	AAAACCGAAATG	KTEM	631	332	626	96	47	531	109	8
206	AAAACCGAACAG	KTEQ	1164	842	321	141	56	185	22	7
207	AAAACCGAACAT	KTEH	469	456	197	18	13	40	8	6
208	AAAACCGAACCG	KTEP	606	762	292	40	24	130	7	8
209	AAAACCGAACGT	KTER	999	437	170	40	23	37	7	4
210	AAAACCGAACTG	KTEL	964	395	156	48	35	71	5	9
211	AAAACCGAAGAA	KTEE	835	379	67	42	28	10	33	2
212	AAAACCGAAGAC	KTED	1067	561	118	106	43	110	11	3
213	AAAACCGAAGCT	KTEA	731	301	63	70	28	31	4	4
214	AAAACCGAAGGT	KTEG	685	658	268	28	18	301	12	25
215	AAAACCGAAGTT	KTEV	1405	444	192	49	45	195	11	5
216	AAAACCGAATAC	KTEY	1179	927	153	50	51	148	23	11
217	AAAACCGAATCT	KTES	1178	639	111	43	36	94	5	3
218	AAAACCGAATGC	KTEC	1153	1100	455	81	57	325	18	9
219	AAAACCGAATGG	KTEW	929	936	374	47	43	209	11	7
220	AAAACCGAATTC	KTEF	903	158	58	75	36	23	28	18
221	AAAACCGACAAA	KTDK	1088	618	192	67	46	93	9	8
222	AAAACCGACAAC	KTDN	958	242	85	42	26	80	14	12
223	AAAACCGACACT	KTDT	1341	383	2664	1838	1692	1657	1438	1275
224	AAAACCGACATC	KTDI	1648	663	662	78	95	360	46	24
225	AAAACCGACATG	KTDM	1635	1053	4469	2412	1658	2692	1932	774
226	AAAACCGACCAG	KTDQ	1708	1673	742	165	122	312	85	75
227	AAAACCGACCAT	KTDH	543	253	81	21	11	93	3	2
228	AAAACCGACCCG	KTDP	776	247	53	23	18	77	5	5
229	AAAACCGACCGT	KTDR	660	143	73	53	41	40	34	53
230	AAAACCGACCTG	KTDL	1056	390	174	50	37	74	4	9
231	AAAACCGACGAA	KTDE	850	785	181	41	28	231	8	5
232	AAAACCGACGAC	KTDD	682	547	106	25	24	131	11	2
233	AAAACCGACGCT	KTDA	734	214	47	18	31	28	8	8
234	AAAACCGACGGT	KTDG	355	303	94	15	18	61	9	4
235	AAAACCGACGTT	KTDV	1569	814	534	435	90	309	50	30
236	AAAACCGACTAC	KTDY	1314	888	400	45	78	386	48	46
237	AAAACCGACTCT	KTDS	1137	1852	357	57	50	186	58	8
238	AAAACCGACTGC	KTDC	1263	947	3120	964	1458	2260	928	485
239	AAAACCGACTGG	KTDW	503	164	15	14	33	12	0	2
240	AAAACCGACTTC	KTDF	1421	581	292	65	60	145	15	12
241	AAAACCGCTAAA	KTAK	635	200	101	35	38	127	10	18
242	AAAACCGCTAAC	KTAN	828	1229	256	54	44	172	15	14
243	AAAACCGCTACT	KTAT	1091	390	4359	6080	5960	3874	5138	5352
244	AAAACCGCTATC	KTAI	1228	466	3940	3083	3156	2455	2323	1307
245	AAAACCGCTATG	KTAM	1054	135	1040	1433	1526	866	1327	1147
246	AAAACCGCTCAG	KTAQ	1213	886	152	46	41	117	20	30
247	AAAACCGCTCAT	KTAH	500	417	222	25	27	161	5	6
248	AAAACCGCTCCG	KTAP	632	691	148	48	20	238	7	6
249	AAAACCGCTCGT	KTAR	1032	1152	372	34	42	189	4	13
250	AAAACCGCTCTG	KTAL	696	585	358	33	62	417	15	14
251	AAAACCGCTGAA	KTAE	1139	696	437	45	42	129	10	5
252	AAAACCGCTGAC	KTAD	867	330	62	26	31	37	4	5
253	AAAACCGCTGCT	KTAA	753	803	231	36	35	272	16	22
254	AAAACCGCTGGT	KTAG	661	618	116	37	13	98	3	1
255	AAAACCGCTGTT	KTAV	1399	1118	3155	1750	638	2189	465	238
256	AAAACCGCTTAC	KTAY	1511	244	95	42	60	70	10	11
257	AAAACCGCTTCT	KTAS	824	479	169	113	29	190	38	5
258	AAAACCGCTTGC	KTAC	975	838	5159	2897	1461	3081	1907	734
259	AAAACCGCTTGG	KTAW	593	142	64	19	17	58	0	5
260	AAAACCGCTTTC	KTAF	1180	1186	521	68	61	383	74	23
261	AAAACCGGTAAA	KTGK	1170	849	237	105	88	202	77	20
262	AAAACCGGTAAC	KTGN	511	501	203	30	31	96	33	14
263	AAAACCGGTACT	KTGT	952	786	4980	6686	8144	4443	7533	7684
264	AAAACCGGTATC	KTGI	1020	348	3222	5389	9751	2993	10871	11922
265	AAAACCGGTATG	KTGM	950	141	818	1705	1912	926	2067	2326
266	AAAACCGGTCAG	KTGQ	1219	1223	451	152	79	211	134	64
267	AAAACCGGTCAT	KTGH	385	21	9	22	12	2	2	4
268	AAAACCGGTCCG	KTGP	392	23	24	19	18	5	18	13
269	AAAACCGGTCGT	KTGR	490	421	66	16	26	81	2	4
270	AAAACCGGTCTG	KTGL	982	458	4210	6351	7221	4834	8660	7707
271	AAAACCGGTGAA	KTGE	678	578	118	15	27	174	12	6
272	AAAACCGGTGAC	KTGD	551	69	29	18	24	5	3	0
273	AAAACCGGTGCT	KTGA	513	331	510	61	62	264	133	36
274	AAAACCGGTGGT	KTGG	565	536	128	13	21	97	9	4
275	AAAACCGGTGTT	KTGV	1126	802	8162	10062	16564	8607	19340	15577
276	AAAACCGGTTAC	KTGY	837	366	183	41	25	64	10	3
277	AAAACCGGTTCT	KTGS	426	338	254	14	27	67	5	7
278	AAAACCGGTTGC	KTGC	593	85	446	582	639	262	403	475
279	AAAACCGGTTGG	KTGW	529	429	44	23	24	51	4	4
280	AAAACCGGTTTC	KTGF	1118	773	1003	235	78	664	113	24
281	AAAACCGTTAAA	KTVK	1582	635	177	51	63	108	21	14
282	AAAACCGTTAAC	KTVN	1635	1781	454	73	67	270	13	15
283	AAAACCGTTACT	KTVT	1419	996	2757	1493	828	1567	849	344
284	AAAACCGTTATC	KTVI	2325	998	1338	118	139	959	135	52
285	AAAACCGTTATG	KTVM	1910	1011	2572	1490	467	1427	900	328
286	AAAACCGTTCAG	KTVQ	1552	2026	537	83	53	371	11	19
287	AAAACCGTTCAT	KTVH	1915	1339	357	88	109	217	11	4
288	AAAACCGTTCCG	KTVP	924	534	250	33	37	129	3	6
289	AAAACCGTTCGT	KTVR	1294	817	162	30	80	139	8	4
290	AAAACCGTTCTG	KTVL	1163	767	552	76	55	471	35	15
291	AAAACCGTTGAA	KTVE	1457	522	147	42	50	34	38	12
292	AAAACCGTTGAC	KTVD	1349	1594	755	44	64	410	22	8
293	AAAACCGTTGCT	KTVA	1492	1398	573	333	448	689	88	98
294	AAAACCGTTGGT	KTVG	979	489	223	49	33	178	33	9
295	AAAACCGTTGTT	KTVV	1696	1042	1698	473	163	1018	522	140
296	AAAACCGTTTAC	KTVY	2151	873	453	100	180	167	31	87
297	AAAACCGTTTCT	KTVS	1641	308	127	186	72	75	7	4
298	AAAACCGTTTGC	KTVC	2717	2527	2941	405	209	2604	364	86
299	AAAACCGTTTGG	KTVW	1543	1234	421	150	59	271	8	5
300	AAAACCGTTTTC	KTVF	2078	2024	449	98	88	503	58	19
301	AAAACCTACAAA	KTYK	1490	578	189	99	90	109	46	23
302	AAAACCTACAAC	KTYN	1449	236	127	63	75	64	23	20
303	AAAACCTACACT	KTYT	1995	1304	11941	11329	12404	11253	7312	2933
304	AAAACCTACATC	KTYI	2002	670	3902	3455	3574	3597	2506	834
305	AAAACCTACATG	KTYM	1731	596	6208	8994	9869	6001	6990	4847
306	AAAACCTACCAG	KTYQ	1887	1268	375	116	92	294	86	50
307	AAAACCTACCAT	KTYH	1348	1385	389	68	79	165	13	8
308	AAAACCTACCCG	KTYP	1289	1184	250	51	47	339	27	11
309	AAAACCTACCGT	KTYR	1026	419	107	43	42	136	9	10
310	AAAACCTACCTG	KTYL	1284	352	1503	984	1257	1539	357	110
311	AAAACCTACGAA	KTYE	965	736	143	43	34	238	12	5
312	AAAACCTACGAC	KTYD	1014	1197	410	46	33	333	35	14
313	AAAACCTACGCT	KTYA	1306	808	413	82	75	389	66	10
314	AAAACCTACGGT	KTYG	801	791	166	46	46	196	12	4
315	AAAACCTACGTT	KTYV	3252	1661	10247	7673	6943	11183	2328	671
316	AAAACCTACTAC	KTYY	2171	1087	509	179	167	169	40	43
317	AAAACCTACTCT	KTYS	1506	1448	452	107	80	379	31	15
318	AAAACCTACTGC	KTYC	1674	1182	5016	1851	1506	4205	726	146
319	AAAACCTACTGG	KTYW	1376	1584	561	188	81	201	14	7
320	AAAACCTACTTC	KTYF	1818	1722	3398	1656	274	3585	591	220
321	AAAACCTCTAAA	KTSK	948	556	281	111	255	121	32	52
322	AAAACCTCTAAC	KTSN	1158	1155	451	91	186	411	74	9
323	AAAACCTCTACT	KTST	1018	348	1600	1855	2260	842	1024	1009
324	AAAACCTCTATC	KTSI	1643	1892	4455	1964	1961	3063	1410	553
325	AAAACCTCTATG	KTSM	1231	273	2569	2985	2884	1686	2402	2333
326	AAAACCTCTCAG	KTSQ	1426	698	103	115	81	193	24	9
327	AAAACCTCTCAT	KTSH	981	449	197	39	56	83	16	4
328	AAAACCTCTCCG	KTSP	1000	1235	500	47	55	226	11	6
329	AAAACCTCTCGT	KTSR	1006	705	150	35	39	79	1	5
330	AAAACCTCTCTG	KTSL	835	236	94	32	28	226	44	10
331	AAAACCTCTGAA	KTSE	880	96	35	26	20	14	5	7
332	AAAACCTCTGAC	KTSD	1148	1417	297	69	33	394	31	8
333	AAAACCTCTGCT	KTSA	893	392	151	38	41	285	8	11
334	AAAACCTCTGGT	KTSG	965	335	132	67	66	120	30	11
335	AAAACCTCTGTT	KTSV	1943	1156	3979	3050	529	2288	621	177
336	AAAACCTCTTAC	KTSY	1583	996	395	188	101	282	14	13
337	AAAACCTCTTCT	KTSS	1468	1151	299	48	36	367	11	7
338	AAAACCTCTTGC	KTSC	1016	252	1787	1242	1436	1080	1093	624
339	AAAACCTCTTGG	KTSW	960	638	170	31	45	155	8	27
340	AAAACCTCTTTC	KTSF	1872	2059	892	98	101	344	18	18
341	AAAACCTGCAAA	KTCK	1359	714	192	74	125	247	56	34
342	AAAACCTGCAAC	KTCN	775	404	73	36	56	42	13	10
343	AAAACCTGCACT	KTCT	1538	762	4484	3705	3304	2654	3064	2630
344	AAAACCTGCATC	KTCI	2200	824	6374	4373	3908	3460	3649	3540
345	AAAACCTGCATG	KTCM	1012	172	875	1246	1153	371	451	606
346	AAAACCTGCCAG	KTCQ	1583	1385	605	68	73	146	9	11
347	AAAACCTGCCAT	KTCH	862	680	166	41	38	158	8	7
348	AAAACCTGCCCG	KTCP	991	762	308	273	48	239	11	7
349	AAAACCTGCCGT	KTCR	805	687	357	174	260	194	76	32
350	AAAACCTGCCTG	KTCL	1091	865	970	258	62	1154	362	33
351	AAAACCTGCGAA	KTCE	1078	519	115	46	53	75	14	13
352	AAAACCTGCGAC	KTCD	1463	1836	573	100	77	293	28	14
353	AAAACCTGCGCT	KTCA	1260	1556	372	29	61	352	24	11
354	AAAACCTGCGGT	KTCG	479	500	99	27	33	160	10	8
355	AAAACCTGCGTT	KTCV	1452	680	2918	1500	1306	1568	1504	795
356	AAAACCTGCTAC	KTCY	1458	1188	183	56	69	86	7	15
357	AAAACCTGCTCT	KTCS	1200	1338	332	66	51	220	23	12
358	AAAACCTGCTGC	KTCC	1595	974	2379	1057	985	1545	1057	412
359	AAAACCTGCTGG	KTCW	527	350	182	28	41	110	19	4
360	AAAACCTGCTTC	KTCF	1612	1754	864	163	97	706	38	18
361	AAAACCTGGAAA	KTWK	632	151	35	34	26	24	7	6
362	AAAACCTGGAAC	KTWN	733	524	398	59	41	87	11	12
363	AAAACCTGGACT	KTWT	1008	603	2762	5446	4578	3152	5422	5551
364	AAAACCTGGATC	KTWI	1261	529	5324	8590	10135	5679	9965	10415
365	AAAACCTGGATG	KTWM	1143	506	5256	7208	7553	5880	10381	11451
366	AAAACCTGGCAG	KTWQ	763	1119	301	57	31	154	23	9
367	AAAACCTGGCAT	KTWH	727	317	61	28	26	40	7	3
368	AAAACCTGGCCG	KTWP	668	578	421	37	35	220	7	3
369	AAAACCTGGCGT	KTWR	924	152	38	38	35	9	6	3
370	AAAACCTGGCTG	KTWL	518	91	194	64	47	208	89	23
371	AAAACCTGGGAA	KTWE	1031	142	87	25	36	38	10	5
372	AAAACCTGGGAC	KTWD	909	586	285	45	27	296	11	10
373	AAAACCTGGGCT	KTWA	414	143	688	987	724	453	602	564
374	AAAACCTGGGGT	KTWG	728	551	254	232	55	342	50	10
375	AAAACCTGGGTT	KTWV	1585	384	4210	8177	8846	3840	8955	9902
376	AAAACCTGGTAC	KTWY	1391	914	174	51	54	98	32	19
377	AAAACCTGGTCT	KTWS	534	336	2737	3338	2958	1759	2235	2032
378	AAAACCTGGTGC	KTWC	1078	493	4548	7567	8154	5041	8098	8265
379	AAAACCTGGTGG	KTWW	699	490	88	18	20	94	5	6
380	AAAACCTGGTTC	KTWF	903	1464	8810	5650	5905	6891	6801	3549
381	AAAACCTTCAAA	KTFK	1344	301	114	86	111	78	37	40
382	AAAACCTTCAAC	KTFN	1150	678	191	65	94	189	37	32
383	AAAACCTTCACT	KTFT	1785	1103	4908	9225	10186	5355	11178	12722
384	AAAACCTTCATC	KTFI	2234	1121	7683	11655	12654	6944	12410	13393
385	AAAACCTTCATG	KTFM	1264	405	1213	1949	2354	1850	3604	4009
386	AAAACCTTCCAG	KTFQ	1432	1311	818	126	81	502	39	18
387	AAAACCTTCCAT	KTFH	1128	289	105	143	90	103	76	70
388	AAAACCTTCCCG	KTFP	778	215	90	24	34	97	5	5
389	AAAACCTTCCGT	KTFR	1189	941	293	50	51	103	7	5
390	AAAACCTTCCTG	KTFL	1095	60	106	81	57	93	44	37
391	AAAACCTTCGAA	KTFE	1285	412	169	120	110	72	37	23
392	AAAACCTTCGAC	KTFD	1045	1041	201	45	42	105	24	4
393	AAAACCTTCGCT	KTFA	851	481	1519	800	186	1448	708	363
394	AAAACCTTCGGT	KTFG	891	353	2491	1590	1604	1948	1320	1301
395	AAAACCTTCGTT	KTFV	1919	836	6323	8398	8210	4532	7164	7068
396	AAAACCTTCTAC	KTFY	2338	1030	281	154	102	164	27	13
397	AAAACCTTCTCT	KTFS	1037	1079	2369	1193	897	2501	588	199
398	AAAACCTTCTGC	KTFC	2368	713	6397	5402	6457	2575	3883	4182
399	AAAACCTTCTGG	KTFW	877	260	80	65	22	26	8	2
400	AAAACCTTCTTC	KTFF	1517	650	3303	2461	1194	2287	1426	838
401	AAAAGCAAAAAA	KSKK	674	284	62	23	28	127	12	8
402	AAAAGCAAAAAC	KSKN	718	704	245	38	38	200	14	3
403	AAAAGCAAAACT	KSKT	1006	483	252	49	48	64	9	6
404	AAAAGCAAAATC	KSKI	1214	211	146	102	86	106	26	32
405	AAAAGCAAAATG	KSKM	970	386	181	45	54	109	19	15
406	AAAAGCAAACAG	KSKQ	1295	640	168	48	43	203	10	10
407	AAAAGCAAACAT	KSKH	783	159	49	31	32	45	6	5
408	AAAAGCAAACCG	KSKP	685	1055	167	45	25	265	4	7
409	AAAAGCAAACGT	KSKR	896	544	171	28	43	108	4	2
410	AAAAGCAAACTG	KSKL	1066	805	279	63	57	300	62	42
411	AAAAGCAAAGAA	KSKE	718	468	47	27	20	52	7	5
412	AAAAGCAAAGAC	KSKD	798	158	30	35	15	24	25	4
413	AAAAGCAAAGCT	KSKA	397	117	63	25	8	6	1	0
414	AAAAGCAAAGGT	KSKG	509	242	73	36	22	111	7	2
415	AAAAGCAAAGTT	KSKV	832	747	141	52	56	195	10	3
416	AAAAGCAAATAC	KSKY	1476	833	191	77	70	83	84	20
417	AAAAGCAAATCT	KSKS	690	899	197	29	30	161	8	2
418	AAAAGCAAATGC	KSKC	951	542	208	33	43	120	20	7
419	AAAAGCAAATGG	KSKW	373	773	233	55	47	240	17	24
420	AAAAGCAAATTC	KSKF	1147	530	181	54	52	152	10	12
421	AAAAGCAACAAA	KSNK	925	658	173	55	41	207	21	14
422	AAAAGCAACAAC	KSNN	435	300	100	34	44	56	17	1
423	AAAAGCAACACT	KSNT	626	42	59	63	42	39	17	10
424	AAAAGCAACATC	KSNI	1056	572	4617	4569	4727	6167	1537	252
425	AAAAGCAACATG	KSNM	739	140	1152	857	907	1161	494	108
426	AAAAGCAACCAG	KSNQ	648	544	145	41	37	53	6	3
427	AAAAGCAACCAT	KSNH	544	471	100	28	45	98	17	10
428	AAAAGCAACCCG	KSNP	459	536	162	43	23	241	17	8
429	AAAAGCAACCGT	KSNR	632	234	131	15	73	53	4	2
430	AAAAGCAACCTG	KSNL	549	521	1391	641	609	906	65	38
431	AAAAGCAACGAA	KSNE	703	529	158	29	37	276	6	8
432	AAAAGCAACGAC	KSND	580	356	95	19	18	141	8	7
433	AAAAGCAACGCT	KSNA	626	334	66	16	22	35	5	6
434	AAAAGCAACGGT	KSNG	505	51	35	24	27	30	10	1
435	AAAAGCAACGTT	KSNV	906	465	2716	2662	1892	3109	365	134
436	AAAAGCAACTAC	KSNY	1181	739	180	33	43	151	25	11
437	AAAAGCAACTCT	KSNS	764	653	165	18	34	143	10	12
438	AAAAGCAACTGC	KSNC	1016	1732	1913	227	89	1130	84	82
439	AAAAGCAACTGG	KSNW	274	434	42	10	10	64	2	4
440	AAAAGCAACTTC	KSNF	905	831	136	44	36	262	12	15
441	AAAAGCACTAAA	KSTK	1101	370	68	37	34	39	5	6
442	AAAAGCACTAAC	KSTN	801	846	126	27	27	55	9	10
443	AAAAGCACTACT	KSTT	1322	1543	545	310	151	328	22	8
444	AAAAGCACTATC	KSTI	1821	1328	513	121	82	398	74	36
445	AAAAGCACTATG	KSTM	1175	1083	4479	2154	1186	2989	801	131
446	AAAAGCACTCAG	KSTQ	844	446	235	37	34	93	4	8
447	AAAAGCACTCAT	KSTH	863	263	72	24	23	68	5	0
448	AAAAGCACTCCG	KSTP	964	890	239	109	69	384	28	43
449	AAAAGCACTCGT	KSTR	496	432	115	33	20	123	26	11
450	AAAAGCACTCTG	KSTL	808	240	49	32	32	131	9	22
451	AAAAGCACTGAA	KSTE	1320	1291	261	82	62	311	7	18
452	AAAAGCACTGAC	KSTD	902	259	52	36	31	29	4	2
453	AAAAGCACTGCT	KSTA	798	518	401	66	44	155	28	5
454	AAAAGCACTGGT	KSTG	703	199	55	22	17	23	2	3
455	AAAAGCACTGTT	KSTV	1216	394	209	73	53	107	8	7
456	AAAAGCACTTAC	KSTY	1184	897	315	73	57	222	15	7
457	AAAAGCACTTCT	KSTS	770	843	488	124	187	322	144	41
458	AAAAGCACTTGC	KSTC	899	666	226	30	32	168	10	4
459	AAAAGCACTTGG	KSTW	554	368	412	23	24	91	2	2
460	AAAAGCACTTTC	KSTF	1264	685	161	71	88	192	8	4
461	AAAAGCATCAAA	KSIK	1414	1115	240	126	98	142	36	28
462	AAAAGCATCAAC	KSIN	1098	1834	925	225	160	416	108	52
463	AAAAGCATCACT	KSIT	1325	1054	6159	4571	5922	4676	4492	2831
464	AAAAGCATCATC	KSII	1786	1371	5815	5679	6928	4598	5101	4074
465	AAAAGCATCATG	KSIM	1505	404	4071	4851	6216	3352	4254	4148
466	AAAAGCATCCAG	KSIQ	1344	1432	445	92	137	204	63	42
467	AAAAGCATCCAT	KSIH	1347	1027	317	84	57	202	20	16
468	AAAAGCATCCCG	KSIP	567	406	412	206	327	188	182	132
469	AAAAGCATCCGT	KSIR	1037	781	152	36	34	274	12	10
470	AAAAGCATCCTG	KSIL	1549	977	9445	13026	15278	7826	11872	9762
471	AAAAGCATCGAA	KSIE	845	338	113	34	33	65	5	5
472	AAAAGCATCGAC	KSID	1283	1066	488	64	72	359	149	14
473	AAAAGCATCGCT	KSIA	856	701	342	267	267	221	66	53
474	AAAAGCATCGGT	KSIG	845	584	3315	2171	1427	2347	1860	1709
475	AAAAGCATCGTT	KSIV	1751	480	3285	3859	4399	2223	2892	1791
476	AAAAGCATCTAC	KSIY	2156	2446	789	140	78	456	146	23
477	AAAAGCATCTCT	KSIS	1177	284	584	61	54	273	43	8
478	AAAAGCATCTGC	KSIC	1186	582	3281	2392	3050	2077	2310	1874
479	AAAAGCATCTGG	KSIW	835	957	266	29	24	131	5	3
480	AAAAGCATCTTC	KSIF	1368	521	1896	351	142	1133	346	295
481	AAAAGCATGAAA	KSMK	729	105	39	21	31	13	13	4
482	AAAAGCATGAAC	KSMN	701	537	170	26	47	86	8	4
483	AAAAGCATGACT	KSMT	850	486	3539	3182	3873	2664	2723	1768
484	AAAAGCATGATC	KSMI	1434	206	210	105	87	176	78	45
485	AAAAGCATGATG	KSMM	1113	395	3433	5161	6042	3279	4647	4763
486	AAAAGCATGCAG	KSMQ	1461	2002	577	320	118	562	107	97
487	AAAAGCATGCAT	KSMH	933	926	373	113	130	287	127	58
488	AAAAGCATGCCG	KSMP	722	164	215	32	38	27	15	17
489	AAAAGCATGCGT	KSMR	893	669	243	48	25	129	7	4
490	AAAAGCATGCTG	KSML	849	245	2095	3146	3741	2306	4137	2924
491	AAAAGCATGGAA	KSME	830	370	102	35	27	75	9	5
492	AAAAGCATGGAC	KSMD	1299	667	144	51	53	53	8	4
493	AAAAGCATGGCT	KSMA	880	384	472	202	98	319	22	24
494	AAAAGCATGGGT	KSMG	917	378	270	137	126	306	160	55
495	AAAAGCATGGTT	KSMV	1340	404	1604	1744	1990	1278	1313	1042
496	AAAAGCATGTAC	KSMY	1639	1265	404	457	56	309	25	19
497	AAAAGCATGTCT	KSMS	1271	1395	2254	622	390	2009	397	71
498	AAAAGCATGTGC	KSMC	523	314	2627	2329	1621	1879	1450	943
499	AAAAGCATGTGG	KSMW	638	1139	219	56	30	328	7	4
500	AAAAGCATGTTC	KSMF	1850	1045	6218	6073	7281	4757	5618	4514
501	AAAAGCCAGAAA	KSQK	849	195	73	28	51	43	9	6
502	AAAAGCCAGAAC	KSQN	702	397	143	28	32	94	12	4
503	AAAAGCCAGACT	KSQT	1251	1209	307	110	99	270	16	16
504	AAAAGCCAGATC	KSQI	1165	1019	240	72	36	462	24	23
505	AAAAGCCAGATG	KSQM	1137	561	617	88	129	251	66	78
506	AAAAGCCAGCAG	KSQQ	1032	1105	327	71	44	262	16	28
507	AAAAGCCAGCAT	KSQH	667	660	162	40	22	117	4	6
508	AAAAGCCAGCCG	KSQP	774	760	153	24	45	47	8	6
509	AAAAGCCAGCGT	KSQR	377	298	54	24	7	74	9	2
510	AAAAGCCAGCTG	KSQL	735	593	355	76	32	238	14	4
511	AAAAGCCAGGAA	KSQE	1117	612	242	45	32	200	4	9
512	AAAAGCCAGGAC	KSQD	1395	491	111	55	70	51	11	5
513	AAAAGCCAGGCT	KSQA	654	331	117	36	23	76	15	9
514	AAAAGCCAGGGT	KSQG	750	388	125	27	30	104	7	9
515	AAAAGCCAGGTT	KSQV	1843	753	386	171	70	257	31	29
516	AAAAGCCAGTAC	KSQY	1426	697	295	46	64	258	10	20
517	AAAAGCCAGTCT	KSQS	1027	586	188	47	49	117	30	13
518	AAAAGCCAGTGC	KSQC	1117	397	397	210	212	381	209	123
519	AAAAGCCAGTGG	KSQW	742	294	88	30	23	262	4	14
520	AAAAGCCAGTTC	KSQF	1454	1031	274	89	66	170	38	17
521	AAAAGCCATAAA	KSHK	1075	646	155	150	41	84	18	13
522	AAAAGCCATAAC	KSHN	858	480	180	69	31	71	34	6
523	AAAAGCCATACT	KSHT	780	1342	693	42	56	431	69	10
524	AAAAGCCATATC	KSHI	1082	1015	2108	616	616	1599	236	49
525	AAAAGCCATATG	KSHM	605	297	2130	1320	1080	2335	1190	402
526	AAAAGCCATCAG	KSHQ	855	467	155	32	25	49	9	3
527	AAAAGCCATCAT	KSHH	595	962	221	28	33	170	8	7
528	AAAAGCCATCCG	KSHP	725	553	97	44	37	147	27	6
529	AAAAGCCATCGT	KSHR	295	18	13	7	12	1	0	0
530	AAAAGCCATCTG	KSHL	722	30	24	63	28	14	3	4
531	AAAAGCCATGAA	KSHE	697	551	133	22	43	108	2	5
532	AAAAGCCATGAC	KSHD	696	599	267	40	32	103	1	6
533	AAAAGCCATGCT	KSHA	630	320	55	16	20	81	6	7
534	AAAAGCCATGGT	KSHG	449	346	78	26	19	102	3	6
535	AAAAGCCATGTT	KSHV	996	744	300	135	115	159	31	7
536	AAAAGCCATTAC	KSHY	1448	1771	505	184	148	320	55	50
537	AAAAGCCATTCT	KSHS	805	308	201	30	47	29	2	6
538	AAAAGCCATTGC	KSHC	983	482	355	59	81	274	23	19
539	AAAAGCCATTGG	KSHW	481	45	10	18	11	5	0	2
540	AAAAGCCATTTC	KSHF	898	1063	381	33	37	143	11	10
541	AAAAGCCCGAAA	KSPK	593	379	189	364	30	48	8	3
542	AAAAGCCCGAAC	KSPN	658	506	86	22	26	105	3	3
543	AAAAGCCCGACT	KSPT	761	882	2081	1103	488	1986	1098	543
544	AAAAGCCCGATC	KSPI	727	516	440	64	34	196	69	7
545	AAAAGCCCGATG	KSPM	626	171	448	122	44	110	24	17
546	AAAAGCCCGCAG	KSPQ	885	776	155	63	33	157	4	2
547	AAAAGCCCGCAT	KSPH	399	386	123	21	22	35	6	4
548	AAAAGCCCGCCG	KSPP	757	384	119	62	27	180	11	3
549	AAAAGCCCGCGT	KSPR	588	293	80	65	30	34	4	3
550	AAAAGCCCGCTG	KSPL	310	269	76	9	15	235	7	12
551	AAAAGCCCGGAA	KSPE	530	660	121	14	15	16	7	4
552	AAAAGCCCGGAC	KSPD	1123	630	92	67	38	202	7	13
553	AAAAGCCCGGCT	KSPA	338	168	27	10	14	40	8	5
554	AAAAGCCCGGGT	KSPG	521	591	157	91	72	169	27	26
555	AAAAGCCCGGTT	KSPV	1273	1041	561	85	215	678	81	21
556	AAAAGCCCGTAC	KSPY	1257	526	166	48	45	93	8	16
557	AAAAGCCCGTCT	KSPS	822	805	327	101	116	214	84	28
558	AAAAGCCCGTGC	KSPC	706	540	701	140	67	369	78	18
559	AAAAGCCCGTGG	KSPW	484	37	20	12	8	5	1	4
560	AAAAGCCCGTTC	KSPF	1092	861	335	106	187	220	116	104
561	AAAAGCCGTAAA	KSRK	628	744	159	29	33	150	13	5
562	AAAAGCCGTAAC	KSRN	1087	660	191	37	49	74	13	2
563	AAAAGCCGTACT	KSRT	533	23	21	18	19	6	6	2
564	AAAAGCCGTATC	KSRI	926	778	175	36	44	129	11	14
565	AAAAGCCGTATG	KSRM	573	1080	515	90	42	277	24	25
566	AAAAGCCGTCAG	KSRQ	900	404	135	32	36	64	10	17
567	AAAAGCCGTCAT	KSRH	549	658	155	57	21	79	7	8
568	AAAAGCCGTCCG	KSRP	784	773	257	89	130	213	45	44
569	AAAAGCCGTCGT	KSRR	558	310	168	26	26	64	1	8
570	AAAAGCCGTCTG	KSRL	932	256	275	57	42	151	97	47
571	AAAAGCCGTGAA	KSRE	495	306	157	15	15	32	1	2
572	AAAAGCCGTGAC	KSRD	1025	623	150	52	30	109	10	9
573	AAAAGCCGTGCT	KSRA	515	258	65	8	13	45	7	1
574	AAAAGCCGTGGT	KSRG	258	266	70	19	16	68	4	3
575	AAAAGCCGTGTT	KSRV	1159	380	146	57	50	154	19	6
576	AAAAGCCGTTAC	KSRY	683	408	77	39	20	61	2	3
577	AAAAGCCGTTCT	KSRS	747	205	51	16	21	31	4	4
578	AAAAGCCGTTGC	KSRC	829	619	135	54	26	125	4	1
579	AAAAGCCGTTGG	KSRW	505	473	77	37	40	85	22	4
580	AAAAGCCGTTTC	KSRF	949	993	337	36	42	79	6	5
581	AAAAGCCTGAAA	KSLK	729	269	66	43	34	46	5	6
582	AAAAGCCTGAAC	KSLN	758	959	367	154	115	629	66	34
583	AAAAGCCTGACT	KSLT	479	694	2000	3308	3473	1792	3548	3161
584	AAAAGCCTGATC	KSLI	646	84	531	1126	1337	867	1158	863
585	AAAAGCCTGATG	KSLM	698	297	3836	7281	7783	3267	7154	7618
586	AAAAGCCTGCAG	KSLQ	851	401	238	24	34	309	13	11
587	AAAAGCCTGCAT	KSLH	404	35	20	20	20	39	5	5
588	AAAAGCCTGCCG	KSLP	804	961	277	67	44	307	28	13
589	AAAAGCCTGCGT	KSLR	751	676	100	29	25	68	8	4
590	AAAAGCCTGCTG	KSLL	718	301	896	1826	1791	1017	1410	1367
591	AAAAGCCTGGAA	KSLE	807	307	73	26	36	50	9	13
592	AAAAGCCTGGAC	KSLD	1102	1148	1526	476	356	1342	258	24
593	AAAAGCCTGGCT	KSLA	530	367	3538	4486	5052	2563	3241	2881
594	AAAAGCCTGGGT	KSLG	781	466	5468	4171	3908	3336	4213	3826
595	AAAAGCCTGGTT	KSLV	958	631	5016	9423	10705	7100	8874	7083
596	AAAAGCCTGTAC	KSLY	1010	660	640	72	58	503	49	30
597	AAAAGCCTGTCT	KSLS	831	537	4213	5167	5010	2691	3975	4048
598	AAAAGCCTGTGC	KSLC	752	533	4275	9246	11397	4907	10257	10189
599	AAAAGCCTGTGG	KSLW	687	551	158	176	25	136	7	4
600	AAAAGCCTGTTC	KSLF	1040	1122	4538	6388	7188	4933	7582	7362
601	AAAAGCGAAAAA	KSEK	746	296	62	30	27	98	9	2
602	AAAAGCGAAAAC	KSEN	474	295	131	37	20	15	13	8
603	AAAAGCGAAACT	KSET	740	382	89	26	29	51	3	4
604	AAAAGCGAAATC	KSEI	1099	110	47	55	41	53	4	10
605	AAAAGCGAAATG	KSEM	873	790	222	54	57	301	59	10
606	AAAAGCGAACAG	KSEQ	1120	875	316	75	65	169	13	4
607	AAAAGCGAACAT	KSEH	548	477	166	38	32	89	0	3
608	AAAAGCGAACCG	KSEP	772	663	172	42	36	123	12	1
609	AAAAGCGAACGT	KSER	1000	645	220	39	40	111	7	13
610	AAAAGCGAACTG	KSEL	631	312	78	21	19	52	5	5
611	AAAAGCGAAGAA	KSEE	845	450	132	39	26	63	11	3
612	AAAAGCGAAGAC	KSED	469	409	60	7	19	53	0	1
613	AAAAGCGAAGCT	KSEA	457	336	44	11	19	37	2	0
614	AAAAGCGAAGGT	KSEG	251	116	9	8	7	15	1	4
615	AAAAGCGAAGTT	KSEV	1225	550	232	48	69	177	12	9
616	AAAAGCGAATAC	KSEY	1286	840	160	39	46	137	4	2
617	AAAAGCGAATCT	KSES	592	39	17	21	26	8	5	6
618	AAAAGCGAATGC	KSEC	954	182	37	26	37	25	4	2
619	AAAAGCGAATGG	KSEW	344	241	100	32	21	136	1	2
620	AAAAGCGAATTC	KSEF	1083	661	288	48	30	141	10	5
621	AAAAGCGACAAA	KSDK	900	101	31	16	31	9	12	3
622	AAAAGCGACAAC	KSDN	724	522	171	16	17	81	6	2
623	AAAAGCGACACT	KSDT	1003	655	220	65	73	68	14	12
624	AAAAGCGACATC	KSDI	1732	1888	899	306	94	516	99	15
625	AAAAGCGACATG	KSDM	1052	621	618	127	134	376	69	18
626	AAAAGCGACCAG	KSDQ	786	555	143	35	40	118	13	0
627	AAAAGCGACCAT	KSDH	696	481	42	30	30	105	3	7
628	AAAAGCGACCCG	KSDP	532	864	159	30	17	75	6	5
629	AAAAGCGACCGT	KSDR	494	120	17	15	15	13	4	4
630	AAAAGCGACCTG	KSDL	718	1046	294	31	30	413	23	6
631	AAAAGCGACGAA	KSDE	1149	927	282	54	48	175	19	9
632	AAAAGCGACGAC	KSDD	891	156	152	23	32	14	1	10
633	AAAAGCGACGCT	KSDA	717	991	218	36	47	122	14	9
634	AAAAGCGACGGT	KSDG	440	23	7	14	14	1	0	5
635	AAAAGCGACGTT	KSDV	996	685	317	37	49	183	5	6
636	AAAAGCGACTAC	KSDY	999	393	99	50	34	143	5	2
637	AAAAGCGACTCT	KSDS	884	971	112	35	33	105	10	3
638	AAAAGCGACTGC	KSDC	573	428	150	32	27	113	8	3
639	AAAAGCGACTGG	KSDW	827	798	200	40	35	293	8	7
640	AAAAGCGACTTC	KSDF	1122	985	222	141	40	201	9	15
641	AAAAGCGCTAAA	KSAK	659	305	75	13	12	31	3	1
642	AAAAGCGCTAAC	KSAN	521	691	77	36	23	49	7	2
643	AAAAGCGCTACT	KSAT	664	476	389	57	26	281	35	6
644	AAAAGCGCTATC	KSAI	1119	543	1139	98	76	598	19	21
645	AAAAGCGCTATG	KSAM	824	629	2961	1326	1072	1811	245	63
646	AAAAGCGCTCAG	KSAQ	927	966	259	49	45	125	6	13
647	AAAAGCGCTCAT	KSAH	615	532	145	40	28	248	28	1
648	AAAAGCGCTCCG	KSAP	441	26	10	15	18	10	1	3
649	AAAAGCGCTCGT	KSAR	827	466	69	18	27	64	9	4
650	AAAAGCGCTCTG	KSAL	488	436	429	36	31	330	27	11
651	AAAAGCGCTGAA	KSAE	672	656	78	41	14	80	8	0
652	AAAAGCGCTGAC	KSAD	634	559	206	92	134	241	147	123
653	AAAAGCGCTGCT	KSAA	507	1287	357	53	33	294	35	8
654	AAAAGCGCTGGT	KSAG	305	131	18	311	12	32	0	3
655	AAAAGCGCTGTT	KSAV	1199	728	353	113	155	261	15	13
656	AAAAGCGCTTAC	KSAY	964	162	35	34	32	65	11	4
657	AAAAGCGCTTCT	KSAS	695	282	81	71	51	49	22	17
658	AAAAGCGCTTGC	KSAC	606	957	455	135	78	405	69	6
659	AAAAGCGCTTGG	KSAW	724	540	120	33	25	25	14	8
660	AAAAGCGCTTTC	KSAF	802	1169	364	120	61	203	51	23
661	AAAAGCGGTAAA	KSGK	716	343	202	29	40	68	4	3
662	AAAAGCGGTAAC	KSGN	742	1254	421	87	68	392	92	47
663	AAAAGCGGTACT	KSGT	490	175	1744	1711	1827	1408	237	41
664	AAAAGCGGTATC	KSGI	955	582	7523	7214	16556	5076	3371	931
665	AAAAGCGGTATG	KSGM	813	256	3030	4270	5370	3619	3099	771
666	AAAAGCGGTCAG	KSGQ	907	877	485	105	102	245	30	48
667	AAAAGCGGTCAT	KSGH	388	304	127	19	18	21	2	1
668	AAAAGCGGTCCG	KSGP	631	342	132	15	36	100	6	3
669	AAAAGCGGTCGT	KSGR	234	35	10	12	7	14	2	3
670	AAAAGCGGTCTG	KSGL	504	282	1063	1591	1758	1505	220	104
671	AAAAGCGGTGAA	KSGE	651	255	49	31	22	60	4	2
672	AAAAGCGGTGAC	KSGD	607	837	439	66	47	182	103	16
673	AAAAGCGGTGCT	KSGA	432	78	397	329	47	384	110	8
674	AAAAGCGGTGGT	KSGG	502	334	103	31	22	65	5	4
675	AAAAGCGGTGTT	KSGV	762	161	2416	2650	4364	1813	1152	406
676	AAAAGCGGTTAC	KSGY	857	764	3109	644	366	2945	476	200
677	AAAAGCGGTTCT	KSGS	719	679	661	302	256	475	22	6
678	AAAAGCGGTTGC	KSGC	580	104	768	979	1247	1243	366	54
679	AAAAGCGGTTGG	KSGW	1083	1535	350	25	40	145	43	3
680	AAAAGCGGTTTC	KSGF	979	749	3150	1609	832	2033	231	64
681	AAAAGCGTTAAA	KSVK	1662	455	190	50	65	127	10	3
682	AAAAGCGTTAAC	KSVN	1086	813	165	39	33	107	6	9
683	AAAAGCGTTACT	KSVT	1810	1390	5127	1911	1330	4532	753	133
684	AAAAGCGTTATC	KSVI	1606	831	3806	1773	858	3084	494	69
685	AAAAGCGTTATG	KSVM	1575	901	5881	3081	2555	4275	2134	387
686	AAAAGCGTTCAG	KSVQ	1305	443	161	49	49	135	6	7
687	AAAAGCGTTCAT	KSVH	1243	689	353	70	96	212	50	19
688	AAAAGCGTTCCG	KSVP	689	193	91	27	24	85	3	1
689	AAAAGCGTTCGT	KSVR	922	495	145	39	43	81	16	7
690	AAAAGCGTTCTG	KSVL	1397	990	3815	2402	1930	3227	602	151
691	AAAAGCGTTGAA	KSVE	1460	255	48	42	44	22	24	3
692	AAAAGCGTTGAC	KSVD	1088	591	200	92	101	202	59	53
693	AAAAGCGTTGCT	KSVA	1100	172	124	62	127	149	25	14
694	AAAAGCGTTGGT	KSVG	670	587	311	51	119	230	34	8
695	AAAAGCGTTGTT	KSVV	1941	896	3253	2224	1829	2877	559	68
696	AAAAGCGTTTAC	KSVY	1666	851	537	58	176	318	13	15
697	AAAAGCGTTTCT	KSVS	929	541	596	282	312	429	135	119
698	AAAAGCGTTTGC	KSVC	1747	783	3199	2123	1458	3216	248	57
699	AAAAGCGTTTGG	KSVW	925	430	107	58	23	46	4	4
700	AAAAGCGTTTTC	KSVF	1715	1047	1306	233	194	1050	97	130
701	AAAAGCTACAAA	KSYK	1190	442	187	46	57	102	12	15
702	AAAAGCTACAAC	KSYN	1041	1212	303	55	64	325	28	10
703	AAAAGCTACACT	KSYT	1723	830	6506	5260	4675	6161	3848	1043
704	AAAAGCTACATC	KSYI	2039	479	3323	3925	4759	3825	2284	374
705	AAAAGCTACATG	KSYM	1713	747	8287	13730	15562	9315	10166	7397
706	AAAAGCTACCAG	KSYQ	1385	1242	470	94	75	303	101	13
707	AAAAGCTACCAT	KSYH	1328	1187	349	114	59	414	91	57
708	AAAAGCTACCCG	KSYP	892	803	187	132	109	214	85	42
709	AAAAGCTACCGT	KSYR	1143	854	194	162	41	155	25	8
710	AAAAGCTACCTG	KSYL	1070	828	6093	5408	6045	6019	1991	292
711	AAAAGCTACGAA	KSYE	917	169	91	24	39	61	9	1
712	AAAAGCTACGAC	KSYD	1193	690	133	39	43	60	10	5
713	AAAAGCTACGCT	KSYA	954	838	340	106	52	414	20	18
714	AAAAGCTACGGT	KSYG	992	875	173	45	34	277	15	22
715	AAAAGCTACGTT	KSYV	2016	732	5320	4158	4015	6244	2533	575
716	AAAAGCTACTAC	KSYY	2001	924	275	68	68	126	24	5
717	AAAAGCTACTCT	KSYS	1057	2879	1042	122	66	811	51	13
718	AAAAGCTACTGC	KSYC	1218	529	1622	650	130	1096	366	49
719	AAAAGCTACTGG	KSYW	954	862	283	46	48	148	5	8
720	AAAAGCTACTTC	KSYF	1625	359	607	300	76	564	81	123
721	AAAAGCTCTAAA	KSSK	959	1101	259	58	49	145	9	8
722	AAAAGCTCTAAC	KSSN	637	332	74	29	16	92	12	4
723	AAAAGCTCTACT	KSST	916	1095	450	45	55	216	23	5
724	AAAAGCTCTATC	KSSI	1128	368	355	87	85	276	20	9
725	AAAAGCTCTATG	KSSM	1233	1001	6636	4375	4026	6726	1256	161
726	AAAAGCTCTCAG	KSSQ	1182	1508	294	40	52	267	25	9
727	AAAAGCTCTCAT	KSSH	845	550	147	40	35	93	131	3
728	AAAAGCTCTCCG	KSSP	917	346	91	26	30	42	10	3
729	AAAAGCTCTCGT	KSSR	521	134	29	12	21	20	3	3
730	AAAAGCTCTCTG	KSSL	846	454	174	44	206	134	14	11
731	AAAAGCTCTGAA	KSSE	633	428	103	19	10	75	2	3
732	AAAAGCTCTGAC	KSSD	981	776	217	40	29	208	18	1
733	AAAAGCTCTGCT	KSSA	386	57	48	12	16	16	3	1
734	AAAAGCTCTGGT	KSSG	390	423	65	14	18	38	4	2
735	AAAAGCTCTGTT	KSSV	871	490	428	32	26	310	31	8
736	AAAAGCTCTTAC	KSSY	1106	396	138	50	34	147	2	9
737	AAAAGCTCTTCT	KSSS	792	499	89	29	37	68	8	2
738	AAAAGCTCTTGC	KSSC	1078	795	590	59	35	177	8	5
739	AAAAGCTCTTGG	KSSW	394	708	156	14	27	123	47	4
740	AAAAGCTCTTTC	KSSF	1224	515	231	56	68	219	29	10
741	AAAAGCTGCAAA	KSCK	816	270	103	24	36	48	10	4
742	AAAAGCTGCAAC	KSCN	681	243	82	28	33	49	8	10
743	AAAAGCTGCACT	KSCT	1276	1239	2536	628	391	1911	173	50
744	AAAAGCTGCATC	KSCI	1384	923	6093	5360	6149	7661	1598	306
745	AAAAGCTGCATG	KSCM	860	570	2170	2648	2197	2172	1018	189
746	AAAAGCTGCCAG	KSCQ	1611	1585	370	45	56	381	67	25
747	AAAAGCTGCCAT	KSCH	863	578	205	38	18	67	20	5
748	AAAAGCTGCCCG	KSCP	774	1166	427	102	40	250	26	8
749	AAAAGCTGCCGT	KSCR	470	173	65	37	13	22	5	1
750	AAAAGCTGCCTG	KSCL	893	739	3195	1027	1100	2152	349	81
751	AAAAGCTGCGAA	KSCE	993	1312	304	78	47	334	13	3
752	AAAAGCTGCGAC	KSCD	1024	465	115	48	32	92	4	9
753	AAAAGCTGCGCT	KSCA	783	251	172	27	32	41	3	6
754	AAAAGCTGCGGT	KSCG	948	718	159	52	32	68	7	3
755	AAAAGCTGCGTT	KSCV	1045	380	2798	2103	2266	1847	231	65
756	AAAAGCTGCTAC	KSCY	1813	1165	482	99	79	233	19	8
757	AAAAGCTGCTCT	KSCS	869	470	165	68	63	69	32	11
758	AAAAGCTGCTGC	KSCC	1253	908	1462	92	71	1218	152	20
759	AAAAGCTGCTGG	KSCW	944	617	155	17	29	32	8	17
760	AAAAGCTGCTTC	KSCF	1519	1508	1875	673	357	1837	239	71
761	AAAAGCTGGAAA	KSWK	545	434	228	78	97	82	40	20
762	AAAAGCTGGAAC	KSWN	817	979	323	64	46	422	55	27
763	AAAAGCTGGACT	KSWT	904	293	3862	5386	6218	4112	7421	5855
764	AAAAGCTGGATC	KSWI	707	249	3321	6386	7973	3103	5067	5054
765	AAAAGCTGGATG	KSWM	675	601	3196	5051	6300	2812	4645	4849
766	AAAAGCTGGCAG	KSWQ	585	151	94	20	19	68	8	4
767	AAAAGCTGGCAT	KSWH	805	279	90	46	24	46	5	5
768	AAAAGCTGGCCG	KSWP	365	317	64	9	12	30	2	0
769	AAAAGCTGGCGT	KSWR	708	364	334	72	114	120	37	46
770	AAAAGCTGGCTG	KSWL	625	60	182	145	92	177	255	194
771	AAAAGCTGGGAA	KSWE	808	298	308	72	112	201	95	21
772	AAAAGCTGGGAC	KSWD	1069	793	243	26	39	230	14	15
773	AAAAGCTGGGCT	KSWA	657	75	759	823	1065	660	733	481
774	AAAAGCTGGGGT	KSWG	443	54	10	16	6	43	8	6
775	AAAAGCTGGGTT	KSWV	1693	885	7660	15207	18306	7423	12223	12471
776	AAAAGCTGGTAC	KSWY	1043	833	270	38	34	218	25	48
777	AAAAGCTGGTCT	KSWS	1071	713	5466	8219	8277	6486	8199	7827
778	AAAAGCTGGTGC	KSWC	498	91	515	420	440	475	805	504
779	AAAAGCTGGTGG	KSWW	533	757	156	24	21	125	4	6
780	AAAAGCTGGTTC	KSWF	1098	596	4803	4597	3571	4208	4479	3048
781	AAAAGCTTCAAA	KSFK	1169	431	186	58	55	70	14	21
782	AAAAGCTTCAAC	KSFN	932	383	74	54	45	101	9	13
783	AAAAGCTTCACT	KSFT	1312	364	5069	9266	10604	5992	11126	12158
784	AAAAGCTTCATC	KSFI	2255	1020	5164	10461	11176	5707	11029	10669
785	AAAAGCTTCATG	KSFM	1102	309	4058	7527	10420	4582	9441	11378
786	AAAAGCTTCCAG	KSFQ	1062	306	66	44	48	102	21	24
787	AAAAGCTTCCAT	KSFH	850	678	296	49	34	323	72	11
788	AAAAGCTTCCCG	KSFP	1010	765	220	50	50	229	45	19
789	AAAAGCTTCCGT	KSFR	759	665	108	31	26	189	2	5
790	AAAAGCTTCCTG	KSFL	827	427	4613	7058	8379	4298	6559	5646
791	AAAAGCTTCGAA	KSFE	1308	907	310	60	55	150	10	8
792	AAAAGCTTCGAC	KSFD	717	864	289	31	63	133	24	7
793	AAAAGCTTCGCT	KSFA	961	476	928	376	298	962	296	329
794	AAAAGCTTCGGT	KSFG	708	257	3678	2309	3137	2129	2728	2344
795	AAAAGCTTCGTT	KSFV	1816	471	2706	4718	5070	2586	3316	3318
796	AAAAGCTTCTAC	KSFY	1593	787	149	61	70	85	12	8
797	AAAAGCTTCTCT	KSFS	935	393	2173	1156	708	1298	683	160
798	AAAAGCTTCTGC	KSFC	1259	454	5428	7132	6721	4595	5836	5118
799	AAAAGCTTCTGG	KSFW	986	139	60	28	43	39	8	0
800	AAAAGCTTCTTC	KSFF	854	492	1412	893	994	857	737	717
801	AACACCAAAAAA	NTKK	1064	527	276	99	104	194	43	55
802	AACACCAAAAAC	NTKN	621	518	289	170	88	68	63	23
803	AACACCAAAACT	NTKT	887	916	6953	6123	5299	4466	4167	2551
804	AACACCAAAATC	NTKI	1306	994	4810	4009	3430	2723	2911	2836
805	AACACCAAAATG	NTKM	819	579	2881	3964	4532	1730	2637	2708
806	AACACCAAACAG	NTKQ	935	901	1774	385	74	1348	232	144
807	AACACCAAACAT	NTKH	684	710	159	44	50	139	31	17
808	AACACCAAACCG	NTKP	570	364	147	34	34	257	28	7
809	AACACCAAACGT	NTKR	518	221	54	21	15	24	4	3
810	AACACCAAACTG	NTKL	637	99	272	131	124	209	118	58
811	AACACCAAAGAA	NTKE	592	615	160	31	27	107	8	6
812	AACACCAAAGAC	NTKD	1222	960	257	82	36	165	55	35
813	AACACCAAAGCT	NTKA	586	475	306	46	39	158	12	14
814	AACACCAAAGGT	NTKG	618	89	21	22	11	9	2	4
815	AACACCAAAGTT	NTKV	1077	1061	3793	1503	667	2749	920	256
816	AACACCAAATAC	NTKY	1222	1889	644	89	69	321	19	10
817	AACACCAAATCT	NTKS	1142	1657	485	63	33	316	18	11
818	AACACCAAATGC	NTKC	934	248	567	78	72	372	64	25
819	AACACCAAATGG	NTKW	871	452	190	53	32	197	20	3
820	AACACCAAATTC	NTKF	1226	1289	440	60	56	291	24	29
821	AACACCAACAAA	NTNK	659	585	226	152	125	110	68	41
822	AACACCAACAAC	NTNN	612	279	105	86	87	91	40	53
823	AACACCAACACT	NTNT	953	195	1070	923	760	744	798	357
824	AACACCAACATC	NTNI	1336	451	5718	8998	12566	4966	12104	12135
825	AACACCAACATG	NTNM	697	177	968	1699	2467	1316	2566	2706
826	AACACCAACCAG	NTNQ	507	384	1662	831	775	1120	1046	716
827	AACACCAACCAT	NTNH	193	437	179	37	38	111	18	14
828	AACACCAACCCG	NTNP	516	286	599	89	59	609	219	49
829	AACACCAACCGT	NTNR	387	271	130	8	16	33	3	1
830	AACACCAACCTG	NTNL	479	287	1380	1942	2292	1238	2399	1956
831	AACACCAACGAA	NTNE	348	430	161	77	56	64	71	35
832	AACACCAACGAC	NTND	695	613	239	27	35	87	10	13
833	AACACCAACGCT	NTNA	634	249	154	175	49	59	45	11
834	AACACCAACGGT	NTNG	450	174	29	25	15	25	6	2
835	AACACCAACGTT	NTNV	1210	975	6016	8433	9108	4919	8105	6326
836	AACACCAACTAC	NTNY	736	322	116	31	45	60	11	13
837	AACACCAACTCT	NTNS	862	1303	729	70	45	429	17	19
838	AACACCAACTGC	NTNC	638	493	4097	3384	3658	1986	2128	1766
839	AACACCAACTGG	NTNW	458	302	173	27	35	42	8	3
840	AACACCAACTTC	NTNF	699	334	936	366	194	595	348	139
841	AACACCACTAAA	NTTK	1098	741	308	123	111	223	290	56
842	AACACCACTAAC	NTTN	689	81	82	37	37	28	15	10
843	AACACCACTACT	NTTT	632	380	3471	1979	2277	1717	1231	672
844	AACACCACTATC	NTTI	1406	831	2801	1670	1376	1679	713	160
845	AACACCACTATG	NTTM	1262	693	4712	3473	3320	2764	3504	2581
846	AACACCACTCAG	NTTQ	1304	289	110	62	63	101	14	17
847	AACACCACTCAT	NTTH	646	507	229	57	162	301	39	44
848	AACACCACTCCG	NTTP	801	442	78	33	23	116	4	8
849	AACACCACTCGT	NTTR	576	164	79	30	19	11	5	6
850	AACACCACTCTG	NTTL	688	804	662	59	49	584	22	16
851	AACACCACTGAA	NTTE	996	788	183	33	34	129	7	4
852	AACACCACTGAC	NTTD	917	677	90	33	30	276	8	9
853	AACACCACTGCT	NTTA	991	303	67	38	33	20	9	9
854	AACACCACTGGT	NTTG	555	241	54	22	20	24	2	2
855	AACACCACTGTT	NTTV	1481	1102	1424	385	123	1083	194	52
856	AACACCACTTAC	NTTY	1717	867	270	171	61	215	16	5
857	AACACCACTTCT	NTTS	735	862	220	29	31	268	15	10
858	AACACCACTTGC	NTTC	993	272	654	184	72	536	98	73
859	AACACCACTTGG	NTTW	879	935	206	45	49	96	15	5
860	AACACCACTTTC	NTTF	1682	1162	479	83	110	314	28	15
861	AACACCATCAAA	NTIK	1192	569	153	103	88	105	40	57
862	AACACCATCAAC	NTIN	1128	1332	639	148	103	257	81	41
863	AACACCATCACT	NTIT	1417	571	4952	5742	6358	3565	4822	4862
864	AACACCATCATC	NTII	1868	752	6203	6946	8057	4491	5513	4411
865	AACACCATCATG	NTIM	1597	635	3664	5052	5668	3702	5863	5357
866	AACACCATCCAG	NTIQ	1202	490	150	77	70	91	30	23
867	AACACCATCCAT	NTIH	880	400	143	69	49	106	34	20
868	AACACCATCCCG	NTIP	599	499	131	21	29	122	7	7
869	AACACCATCCGT	NTIR	1520	580	95	65	58	130	9	6
870	AACACCATCCTG	NTIL	798	447	2391	2285	2738	1660	1963	1620
871	AACACCATCGAA	NTIE	394	420	92	34	29	159	25	9
872	AACACCATCGAC	NTID	836	817	191	25	30	232	11	12
873	AACACCATCGCT	NTIA	523	255	92	175	48	39	18	21
874	AACACCATCGGT	NTIG	739	334	1015	197	177	875	483	144
875	AACACCATCGTT	NTIV	1300	1019	7221	7567	8708	6320	6815	6129
876	AACACCATCTAC	NTIY	1580	1728	248	74	66	230	22	13
877	AACACCATCTCT	NTIS	1332	1184	1202	334	108	887	574	31
878	AACACCATCTGC	NTIC	1002	595	3738	2395	2329	2341	2035	1233
879	AACACCATCTGG	NTIW	411	89	187	19	16	61	5	2
880	AACACCATCTTC	NTIF	1810	1122	1520	504	374	1604	487	206
881	AACACCATGAAA	NTMK	994	802	186	79	73	160	27	37
882	AACACCATGAAC	NTMN	874	1220	433	113	211	339	88	62
883	AACACCATGACT	NTMT	933	258	2293	3545	4196	2481	4647	4337
884	AACACCATGATC	NTMI	1556	505	3719	5983	8263	4553	7394	7083
885	AACACCATGATG	NTMM	518	314	1191	1516	2324	1278	2537	2751
886	AACACCATGCAG	NTMQ	1252	672	4235	3287	2895	2754	3155	2535
887	AACACCATGCAT	NTMH	908	1455	406	130	48	336	12	13
888	AACACCATGCCG	NTMP	762	789	537	107	95	325	20	4
889	AACACCATGCGT	NTMR	692	435	210	43	17	159	8	9
890	AACACCATGCTG	NTML	545	192	1074	1098	1511	1044	1387	1028
891	AACACCATGGAA	NTME	1413	1570	607	56	78	352	16	7
892	AACACCATGGAC	NTMD	858	987	160	45	25	123	11	6
893	AACACCATGGCT	NTMA	790	1204	439	70	46	390	111	18
894	AACACCATGGGT	NTMG	960	1181	1777	524	89	1158	591	57
895	AACACCATGGTT	NTMV	1262	369	2482	3033	3548	1963	2577	1981
896	AACACCATGTAC	NTMY	1432	1004	387	132	147	321	99	47
897	AACACCATGTCT	NTMS	538	37	50	37	42	46	27	17
898	AACACCATGTGC	NTMC	1283	260	2647	2359	2247	1693	1852	1544
899	AACACCATGTGG	NTMW	561	123	36	20	24	229	10	9
900	AACACCATGTTC	NTMF	1377	917	7916	6947	8851	5812	7713	6643
901	AACACCCAGAAA	NTQK	1168	1076	765	538	605	439	317	137
902	AACACCCAGAAC	NTQN	648	667	327	42	52	168	14	16
903	AACACCCAGACT	NTQT	918	306	2965	2015	1917	1995	1726	1069
904	AACACCCAGATC	NTQI	1919	843	9729	8845	8932	7277	6169	2771
905	AACACCCAGATG	NTQM	650	170	1769	2060	2810	1139	1315	1336
906	AACACCCAGCAG	NTQQ	1117	802	665	93	128	555	111	20
907	AACACCCAGCAT	NTQH	598	367	85	30	23	54	6	12
908	AACACCCAGCCG	NTQP	510	364	249	21	18	163	6	4
909	AACACCCAGCGT	NTQR	817	838	197	37	27	299	16	6
910	AACACCCAGCTG	NTQL	743	915	2092	659	656	1616	377	65
911	AACACCCAGGAA	NTQE	1201	976	187	64	41	123	8	17
912	AACACCCAGGAC	NTQD	933	448	104	34	78	61	4	7
913	AACACCCAGGCT	NTQA	815	486	144	44	35	79	11	6
914	AACACCCAGGGT	NTQG	1105	581	254	70	47	170	24	8
915	AACACCCAGGTT	NTQV	1769	1001	3706	1079	814	2663	669	151
916	AACACCCAGTAC	NTQY	1458	1826	377	96	93	335	164	35
917	AACACCCAGTCT	NTQS	1022	441	158	92	68	160	26	6
918	AACACCCAGTGC	NTQC	1508	796	747	80	88	586	39	22
919	AACACCCAGTGG	NTQW	349	33	11	16	14	4	0	1
920	AACACCCAGTTC	NTQF	1629	1848	474	126	78	622	27	21
921	AACACCCATAAA	NTHK	1122	1441	582	155	378	259	67	29
922	AACACCCATAAC	NTHN	573	165	53	61	61	46	21	25
923	AACACCCATACT	NTHT	555	195	2653	2560	2966	1309	1374	1463
924	AACACCCATATC	NTHI	1085	840	5867	7789	10027	5272	8180	7167
925	AACACCCATATG	NTHM	1019	375	1690	2527	3154	1617	2750	2856
926	AACACCCATCAG	NTHQ	672	755	2401	1074	397	1337	559	233
927	AACACCCATCAT	NTHH	727	953	559	46	29	153	43	7
928	AACACCCATCCG	NTHP	563	458	344	62	32	366	91	5
929	AACACCCATCGT	NTHR	551	207	56	18	13	24	15	3
930	AACACCCATCTG	NTHL	739	225	1623	1476	1046	910	1007	828
931	AACACCCATGAA	NTHE	1022	275	87	46	34	56	5	1
932	AACACCCATGAC	NTHD	307	351	73	14	11	47	2	2
933	AACACCCATGCT	NTHA	966	650	312	37	37	112	11	8
934	AACACCCATGGT	NTHG	584	684	122	20	26	105	8	3
935	AACACCCATGTT	NTHV	1215	507	3280	3566	3332	2097	1866	1028
936	AACACCCATTAC	NTHY	1250	1208	466	149	325	579	60	19
937	AACACCCATTCT	NTHS	882	111	44	24	35	1	2	9
938	AACACCCATTGC	NTHC	725	471	2596	1316	1280	1798	1288	482
939	AACACCCATTGG	NTHW	411	47	13	13	12	5	3	2
940	AACACCCATTTC	NTHF	726	376	488	124	91	647	81	222
941	AACACCCCGAAA	NTPK	584	225	118	43	29	90	22	7
942	AACACCCCGAAC	NTPN	596	868	422	41	38	308	37	10
943	AACACCCCGACT	NTPT	733	357	3484	5058	5946	2774	4495	4758
944	AACACCCCGATC	NTPI	1042	946	3416	1558	2064	1623	1184	887
945	AACACCCCGATG	NTPM	628	195	2065	3140	4310	1737	3174	3359
946	AACACCCCGCAG	NTPQ	1340	1418	478	57	306	467	23	14
947	AACACCCCGCAT	NTPH	615	587	184	16	29	238	20	8
948	AACACCCCGCCG	NTPP	504	88	45	22	19	23	1	2
949	AACACCCCGCGT	NTPR	607	569	98	91	30	104	5	2
950	AACACCCCGCTG	NTPL	680	598	1018	205	292	768	223	91
951	AACACCCCGGAA	NTPE	955	544	88	17	38	164	1	5
952	AACACCCCGGAC	NTPD	970	173	42	38	28	9	3	6
953	AACACCCCGGCT	NTPA	665	455	229	85	39	81	6	4
954	AACACCCCGGGT	NTPG	420	596	226	22	25	158	4	4
955	AACACCCCGGTT	NTPV	1093	758	1361	313	176	1350	379	138
956	AACACCCCGTAC	NTPY	823	203	96	56	29	30	0	3
957	AACACCCCGTCT	NTPS	576	280	139	37	35	116	14	7
958	AACACCCCGTGC	NTPC	426	574	1243	346	51	887	286	41
959	AACACCCCGTGG	NTPW	716	561	148	82	36	294	30	12
960	AACACCCCGTTC	NTPF	1069	575	184	55	41	149	22	14
961	AACACCCGTAAA	NTRK	742	271	103	34	68	53	8	9
962	AACACCCGTAAC	NTRN	703	123	41	43	28	39	20	13
963	AACACCCGTACT	NTRT	707	411	2909	1969	1920	1786	1464	1150
964	AACACCCGTATC	NTRI	1056	312	1954	2236	2278	1344	1543	1489
965	AACACCCGTATG	NTRM	593	52	515	783	916	356	560	731
966	AACACCCGTCAG	NTRQ	1193	1268	1196	221	106	524	33	17
967	AACACCCGTCAT	NTRH	381	452	71	10	18	37	2	7
968	AACACCCGTCCG	NTRP	541	451	120	15	29	124	12	5
969	AACACCCGTCGT	NTRR	423	477	156	22	16	68	3	2
970	AACACCCGTCTG	NTRL	557	354	1062	122	212	730	469	147
971	AACACCCGTGAA	NTRE	525	231	102	17	18	39	22	4
972	AACACCCGTGAC	NTRD	854	958	203	46	24	131	10	8
973	AACACCCGTGCT	NTRA	488	607	309	28	35	98	8	6
974	AACACCCGTGGT	NTRG	371	545	107	23	14	62	4	1
975	AACACCCGTGTT	NTRV	1319	815	1888	582	369	1037	496	61
976	AACACCCGTTAC	NTRY	840	291	170	50	202	51	30	2
977	AACACCCGTTCT	NTRS	433	172	31	20	15	21	4	0
978	AACACCCGTTGC	NTRC	812	306	341	46	47	198	17	19
979	AACACCCGTTGG	NTRW	413	313	56	23	9	32	1	1
980	AACACCCGTTTC	NTRF	958	310	36	107	39	37	12	7
981	AACACCCTGAAA	NTLK	688	175	72	33	44	47	11	6
982	AACACCCTGAAC	NTLN	957	1079	533	120	120	354	255	28
983	AACACCCTGACT	NTLT	585	386	2502	3944	4121	2069	4953	4077
984	AACACCCTGATC	NTLI	1025	412	3420	5545	6977	2841	4509	4352
985	AACACCCTGATG	NTLM	566	96	541	1231	1555	555	1091	1404
986	AACACCCTGCAG	NTLQ	889	640	1179	343	69	639	229	176
987	AACACCCTGCAT	NTLH	566	385	387	86	37	286	46	15
988	AACACCCTGCCG	NTLP	525	466	221	26	23	91	8	5
989	AACACCCTGCGT	NTLR	526	199	53	24	16	28	3	3
990	AACACCCTGCTG	NTLL	743	258	1100	2207	2085	1212	1942	1774
991	AACACCCTGGAA	NTLE	486	255	131	29	30	32	5	4
992	AACACCCTGGAC	NTLD	527	281	85	23	27	44	11	9
993	AACACCCTGGCT	NTLA	653	386	1717	1002	723	1048	1007	818
994	AACACCCTGGGT	NTLG	436	99	463	108	176	222	181	53
995	AACACCCTGGTT	NTLV	1621	1714	9281	12283	16866	9698	11174	9936
996	AACACCCTGTAC	NTLY	652	989	343	27	38	548	129	31
997	AACACCCTGTCT	NTLS	564	652	2499	2003	1431	1271	1461	1213
998	AACACCCTGTGC	NTLC	945	254	1844	2086	2866	1824	2154	2073
999	AACACCCTGTGG	NTLW	436	236	96	20	17	19	6	5
1000	AACACCCTGTTC	NTLF	649	654	833	593	746	668	872	569
1001	AACACCGAAAAA	NTEK	754	259	221	46	55	37	12	13
1002	AACACCGAAAAC	NTEN	630	592	178	32	33	94	4	6
1003	AACACCGAAACT	NTET	522	343	241	87	52	258	36	18
1004	AACACCGAAATC	NTEI	1071	268	381	65	101	121	53	30
1005	AACACCGAAATG	NTEM	979	816	1970	1176	981	1411	799	158
1006	AACACCGAACAG	NTEQ	856	535	65	39	29	77	10	3
1007	AACACCGAACAT	NTEH	939	654	285	254	397	177	218	159
1008	AACACCGAACCG	NTEP	525	440	144	10	41	47	4	1
1009	AACACCGAACGT	NTER	820	371	50	26	28	25	7	2
1010	AACACCGAACTG	NTEL	776	123	50	32	39	20	4	7
1011	AACACCGAAGAA	NTEE	826	590	185	205	54	161	21	20
1012	AACACCGAAGAC	NTED	740	101	21	27	24	28	4	2
1013	AACACCGAAGCT	NTEA	430	419	184	54	27	57	1	0
1014	AACACCGAAGGT	NTEG	300	16	10	13	8	5	0	0
1015	AACACCGAAGTT	NTEV	1275	583	458	404	436	327	47	9
1016	AACACCGAATAC	NTEY	1033	810	283	44	60	174	56	35
1017	AACACCGAATCT	NTES	973	511	144	34	41	186	2	8
1018	AACACCGAATGC	NTEC	686	632	252	41	31	93	14	10
1019	AACACCGAATGG	NTEW	776	987	277	29	37	121	6	7
1020	AACACCGAATTC	NTEF	809	237	61	27	34	48	6	1
1021	AACACCGACAAA	NTDK	792	516	205	32	48	125	15	4
1022	AACACCGACAAC	NTDN	791	1035	131	24	36	159	11	6
1023	AACACCGACACT	NTDT	853	568	2365	1374	838	1498	1382	813
1024	AACACCGACATC	NTDI	909	402	191	87	98	96	58	48
1025	AACACCGACATG	NTDM	977	515	1248	796	559	1123	708	361
1026	AACACCGACCAG	NTDQ	864	419	139	30	34	128	3	6
1027	AACACCGACCAT	NTDH	828	815	258	32	47	300	11	8
1028	AACACCGACCCG	NTDP	468	111	112	22	25	115	52	9
1029	AACACCGACCGT	NTDR	705	120	47	16	20	80	2	6
1030	AACACCGACCTG	NTDL	500	434	255	44	42	199	38	16
1031	AACACCGACGAA	NTDE	689	164	133	17	27	86	3	1
1032	AACACCGACGAC	NTDD	555	978	228	27	26	204	7	3
1033	AACACCGACGCT	NTDA	864	630	247	37	50	189	15	9
1034	AACACCGACGGT	NTDG	587	315	55	17	8	79	14	0
1035	AACACCGACGTT	NTDV	735	149	63	54	53	57	40	20
1036	AACACCGACTAC	NTDY	903	418	69	25	31	60	1	6
1037	AACACCGACTCT	NTDS	420	104	31	12	16	8	4	0
1038	AACACCGACTGC	NTDC	911	763	558	149	71	644	129	116
1039	AACACCGACTGG	NTDW	459	125	27	18	16	6	5	8
1040	AACACCGACTTC	NTDF	1106	943	197	51	43	149	31	12
1041	AACACCGCTAAA	NTAK	507	409	253	46	42	109	77	8
1042	AACACCGCTAAC	NTAN	654	377	150	49	31	126	7	9
1043	AACACCGCTACT	NTAT	747	196	1980	1766	1465	1290	999	1041
1044	AACACCGCTATC	NTAI	1178	241	2024	2416	3046	1530	1884	1466
1045	AACACCGCTATG	NTAM	997	819	4155	5998	6739	2941	5918	4883
1046	AACACCGCTCAG	NTAQ	827	1042	341	101	28	247	7	3
1047	AACACCGCTCAT	NTAH	460	277	60	12	25	79	3	4
1048	AACACCGCTCCG	NTAP	502	432	141	71	16	28	12	2
1049	AACACCGCTCGT	NTAR	709	227	41	22	27	46	4	3
1050	AACACCGCTCTG	NTAL	497	568	705	156	207	585	191	138
1051	AACACCGCTGAA	NTAE	613	328	49	61	39	40	4	2
1052	AACACCGCTGAC	NTAD	748	1200	461	38	40	278	11	7
1053	AACACCGCTGCT	NTAA	296	85	58	12	25	24	3	2
1054	AACACCGCTGGT	NTAG	380	151	18	19	14	12	6	0
1055	AACACCGCTGTT	NTAV	657	1311	2531	1618	1380	1640	821	364
1056	AACACCGCTTAC	NTAY	965	370	65	27	32	91	9	2
1057	AACACCGCTTCT	NTAS	460	128	21	21	23	14	6	3
1058	AACACCGCTTGC	NTAC	697	386	1374	355	526	1157	340	82
1059	AACACCGCTTGG	NTAW	742	601	214	40	30	137	22	9
1060	AACACCGCTTTC	NTAF	1119	720	344	51	55	321	20	10
1061	AACACCGGTAAA	NTGK	718	398	66	23	44	66	9	11
1062	AACACCGGTAAC	NTGN	795	432	104	61	38	120	47	12
1063	AACACCGGTACT	NTGT	345	90	568	1075	1321	449	1001	916
1064	AACACCGGTATC	NTGI	984	1415	3145	4956	8349	2859	6028	6615
1065	AACACCGGTATG	NTGM	599	423	4654	8098	10442	4177	12997	13896
1066	AACACCGGTCAG	NTGQ	778	582	1730	1213	903	847	768	720
1067	AACACCGGTCAT	NTGH	318	807	527	30	15	382	12	5
1068	AACACCGGTCCG	NTGP	278	365	137	13	15	183	16	10
1069	AACACCGGTCGT	NTGR	543	93	36	11	17	11	3	1
1070	AACACCGGTCTG	NTGL	332	110	1433	3533	3629	1633	3630	3601
1071	AACACCGGTGAA	NTGE	374	906	185	17	18	135	10	7
1072	AACACCGGTGAC	NTGD	242	200	30	9	7	25	4	7
1073	AACACCGGTGCT	NTGA	391	269	1321	1052	381	677	297	91
1074	AACACCGGTGGT	NTGG	180	233	125	13	6	129	3	6
1075	AACACCGGTGTT	NTGV	825	790	6502	8933	13479	6429	16194	13790
1076	AACACCGGTTAC	NTGY	778	532	421	32	64	332	16	14
1077	AACACCGGTTCT	NTGS	296	142	436	113	28	322	63	14
1078	AACACCGGTTGC	NTGC	722	345	2874	5409	5315	2885	4047	3410
1079	AACACCGGTTGG	NTGW	794	879	281	41	23	217	9	12
1080	AACACCGGTTTC	NTGF	893	150	1154	1052	1015	589	730	522
1081	AACACCGTTAAA	NTVK	1283	367	181	62	86	50	20	10
1082	AACACCGTTAAC	NTVN	722	173	156	36	41	74	3	7
1083	AACACCGTTACT	NTVT	1071	386	1243	975	326	953	654	500
1084	AACACCGTTATC	NTVI	2182	1323	5797	2587	2537	3685	2732	1094
1085	AACACCGTTATG	NTVM	1252	815	6354	3604	3742	3468	3760	3305
1086	AACACCGTTCAG	NTVQ	1376	568	241	46	53	101	9	8
1087	AACACCGTTCAT	NTVH	926	806	347	248	192	213	54	42
1088	AACACCGTTCCG	NTVP	909	499	117	23	23	218	4	2
1089	AACACCGTTCGT	NTVR	764	221	81	38	32	64	2	4
1090	AACACCGTTCTG	NTVL	1248	904	1072	209	285	824	214	43
1091	AACACCGTTGAA	NTVE	1133	922	329	71	46	173	16	11
1092	AACACCGTTGAC	NTVD	919	888	308	34	36	232	20	4
1093	AACACCGTTGCT	NTVA	484	142	96	58	55	46	34	14
1094	AACACCGTTGGT	NTVG	623	117	66	22	32	21	2	1
1095	AACACCGTTGTT	NTVV	1443	258	492	112	177	260	262	49
1096	AACACCGTTTAC	NTVY	1280	627	217	56	38	80	5	3
1097	AACACCGTTTCT	NTVS	1450	892	324	55	49	138	14	6
1098	AACACCGTTTGC	NTVC	1236	1474	1878	362	326	1173	344	116
1099	AACACCGTTTGG	NTVW	1025	1145	225	104	30	130	8	3
1100	AACACCGTTTTC	NTVF	1171	1393	467	38	73	285	9	13
1101	AACACCTACAAA	NTYK	1307	1116	301	83	90	130	33	24
1102	AACACCTACAAC	NTYN	889	1532	444	78	81	265	31	31
1103	AACACCTACACT	NTYT	1294	648	6183	8466	9393	7374	4664	2131
1104	AACACCTACATC	NTYI	1907	1169	9491	15174	16961	12024	10057	5257
1105	AACACCTACATG	NTYM	1561	607	4051	7790	9113	4422	7077	6153
1106	AACACCTACCAG	NTYQ	1539	1189	10169	8503	7934	6350	6910	4461
1107	AACACCTACCAT	NTYH	1136	1800	472	101	49	187	24	20
1108	AACACCTACCCG	NTYP	799	93	478	256	156	585	276	124
1109	AACACCTACCGT	NTYR	957	682	120	29	35	162	9	10
1110	AACACCTACCTG	NTYL	1248	183	1927	2208	2148	1971	1107	167
1111	AACACCTACGAA	NTYE	779	496	112	31	41	81	6	10
1112	AACACCTACGAC	NTYD	660	182	43	12	22	16	8	4
1113	AACACCTACGCT	NTYA	633	542	309	76	94	191	34	19
1114	AACACCTACGGT	NTYG	612	350	81	21	18	40	7	2
1115	AACACCTACGTT	NTYV	1955	831	5021	5580	6183	6229	2568	784
1116	AACACCTACTAC	NTYY	1832	1307	376	68	83	252	25	12
1117	AACACCTACTCT	NTYS	1142	719	381	59	53	213	15	9
1118	AACACCTACTGC	NTYC	945	410	2053	1471	1458	2254	595	81
1119	AACACCTACTGG	NTYW	656	807	185	31	27	149	9	9
1120	AACACCTACTTC	NTYF	1264	1413	5179	2244	1442	4020	1753	492
1121	AACACCTCTAAA	NTSK	724	529	85	43	52	122	19	14
1122	AACACCTCTAAC	NTSN	376	690	140	23	19	264	9	5
1123	AACACCTCTACT	NTST	909	617	4108	2384	2450	2391	2385	1825
1124	AACACCTCTATC	NTSI	1559	746	3791	3124	2320	2335	1867	1250
1125	AACACCTCTATG	NTSM	979	150	768	1094	708	619	677	602
1126	AACACCTCTCAG	NTSQ	1337	773	194	47	33	137	20	10
1127	AACACCTCTCAT	NTSH	878	742	146	31	34	144	10	10
1128	AACACCTCTCCG	NTSP	898	125	78	54	51	41	15	36
1129	AACACCTCTCGT	NTSR	842	662	216	82	35	78	49	11
1130	AACACCTCTCTG	NTSL	662	1066	692	219	113	435	183	24
1131	AACACCTCTGAA	NTSE	717	374	122	19	26	91	27	6
1132	AACACCTCTGAC	NTSD	843	1207	172	26	39	187	9	35
1133	AACACCTCTGCT	NTSA	657	404	119	34	31	80	10	5
1134	AACACCTCTGGT	NTSG	404	789	237	18	14	53	12	2
1135	AACACCTCTGTT	NTSV	1678	648	1093	222	136	1352	252	59
1136	AACACCTCTTAC	NTSY	1232	870	280	72	50	133	24	7
1137	AACACCTCTTCT	NTSS	1074	390	120	40	38	125	6	6
1138	AACACCTCTTGC	NTSC	1142	1305	3158	860	1137	2396	874	246
1139	AACACCTCTTGG	NTSW	516	456	199	55	41	150	19	8
1140	AACACCTCTTTC	NTSF	1051	672	170	36	70	288	16	13
1141	AACACCTGCAAA	NTCK	936	635	188	47	46	88	17	16
1142	AACACCTGCAAC	NTCN	777	510	193	42	50	115	24	18
1143	AACACCTGCACT	NTCT	1546	537	2573	1903	2266	1416	1930	1369
1144	AACACCTGCATC	NTCI	1519	906	3865	5298	6380	4087	6429	5200
1145	AACACCTGCATG	NTCM	1236	325	1289	2385	2740	1818	2795	2432
1146	AACACCTGCCAG	NTCQ	1402	1890	1504	244	83	1507	441	35
1147	AACACCTGCCAT	NTCH	490	573	208	45	29	94	15	2
1148	AACACCTGCCCG	NTCP	760	553	343	121	66	323	52	16
1149	AACACCTGCCGT	NTCR	764	708	390	92	100	273	43	99
1150	AACACCTGCCTG	NTCL	901	485	3436	2306	2178	1541	1610	1236
1151	AACACCTGCGAA	NTCE	778	468	278	124	43	55	41	7
1152	AACACCTGCGAC	NTCD	897	698	147	24	27	52	6	5
1153	AACACCTGCGCT	NTCA	707	356	142	44	52	70	17	10
1154	AACACCTGCGGT	NTCG	621	242	93	46	59	38	25	12
1155	AACACCTGCGTT	NTCV	1608	566	3478	3165	3330	1983	2517	1999
1156	AACACCTGCTAC	NTCY	1492	1362	377	163	87	169	27	12
1157	AACACCTGCTCT	NTCS	576	437	201	32	33	74	6	4
1158	AACACCTGCTGC	NTCC	1213	1474	4960	1556	1119	3478	2077	651
1159	AACACCTGCTGG	NTCW	738	725	84	44	55	192	32	26
1160	AACACCTGCTTC	NTCF	803	642	1589	127	93	1054	589	228
1161	AACACCTGGAAA	NTWK	350	174	36	16	27	55	11	12
1162	AACACCTGGAAC	NTWN	580	546	186	30	45	161	37	20
1163	AACACCTGGACT	NTWT	1011	447	4885	9901	10423	6244	11495	12749
1164	AACACCTGGATC	NTWI	385	287	2799	6581	7682	3121	7173	7647
1165	AACACCTGGATG	NTWM	397	187	2702	5241	5285	2653	5715	6829
1166	AACACCTGGCAG	NTWQ	1211	436	1705	520	897	1411	686	289
1167	AACACCTGGCAT	NTWH	445	201	59	18	14	56	6	3
1168	AACACCTGGCCG	NTWP	883	1481	2751	733	839	1556	492	159
1169	AACACCTGGCGT	NTWR	564	668	245	26	26	123	5	7
1170	AACACCTGGCTG	NTWL	405	154	1498	2279	2849	1465	2315	2136
1171	AACACCTGGGAA	NTWE	527	230	74	20	24	25	7	1
1172	AACACCTGGGAC	NTWD	573	155	68	18	19	59	3	4
1173	AACACCTGGGCT	NTWA	778	223	438	450	433	524	531	547
1174	AACACCTGGGGT	NTWG	496	389	233	13	21	45	1	0
1175	AACACCTGGGTT	NTWV	598	187	1238	2512	3820	1176	2738	3500
1176	AACACCTGGTAC	NTWY	741	486	105	22	34	128	14	4
1177	AACACCTGGTCT	NTWS	530	214	441	441	779	282	379	405
1178	AACACCTGGTGC	NTWC	307	62	393	482	848	282	651	391
1179	AACACCTGGTGG	NTWW	406	338	62	25	12	94	2	4
1180	AACACCTGGTTC	NTWF	611	511	2761	1164	2027	1528	1489	1195
1181	AACACCTTCAAA	NTFK	695	197	71	59	56	28	22	20
1182	AACACCTTCAAC	NTFN	861	537	213	63	80	115	47	33
1183	AACACCTTCACT	NTFT	1207	301	3275	5132	5906	3750	7681	7550
1184	AACACCTTCATC	NTFI	1323	795	8187	15633	18335	7100	15560	15737
1185	AACACCTTCATG	NTFM	1034	441	4042	6258	7715	4157	9562	11487
1186	AACACCTTCCAG	NTFQ	873	401	4120	4414	5146	3320	4320	4214
1187	AACACCTTCCAT	NTFH	605	902	337	73	43	353	44	31
1188	AACACCTTCCCG	NTFP	857	476	275	48	55	99	12	7
1189	AACACCTTCCGT	NTFR	686	59	29	22	33	16	4	4
1190	AACACCTTCCTG	NTFL	844	137	1109	1399	1211	932	1610	1468
1191	AACACCTTCGAA	NTFE	674	194	138	15	35	70	9	2
1192	AACACCTTCGAC	NTFD	877	481	107	59	31	76	10	2
1193	AACACCTTCGCT	NTFA	698	761	583	404	88	502	111	84
1194	AACACCTTCGGT	NTFG	477	1056	1441	298	227	978	128	57
1195	AACACCTTCGTT	NTFV	1625	851	7477	11099	12154	6548	10928	10758
1196	AACACCTTCTAC	NTFY	1063	884	231	61	42	231	9	10
1197	AACACCTTCTCT	NTFS	857	899	1330	405	291	1248	608	201
1198	AACACCTTCTGC	NTFC	1132	251	1900	1397	1506	1067	1214	1345
1199	AACACCTTCTGG	NTFW	507	90	21	25	21	13	0	0
1200	AACACCTTCTTC	NTFF	1229	564	3949	2647	2341	2439	1978	1585
1201	AACAGCAAAAAA	NSKK	652	492	117	35	34	81	5	12
1202	AACAGCAAAAAC	NSKN	527	381	154	36	41	34	8	3
1203	AACAGCAAAACT	NSKT	296	139	179	23	21	23	5	6
1204	AACAGCAAAATC	NSKI	1496	336	2840	2316	2004	2638	740	213
1205	AACAGCAAAATG	NSKM	482	472	3473	4067	3960	4265	2639	506
1206	AACAGCAAACAG	NSKQ	545	29	16	13	34	5	7	7
1207	AACAGCAAACAT	NSKH	915	946	270	29	35	145	16	7
1208	AACAGCAAACCG	NSKP	512	140	75	70	36	54	8	3
1209	AACAGCAAACGT	NSKR	380	176	64	10	13	55	4	3
1210	AACAGCAAACTG	NSKL	610	286	198	27	24	123	6	6
1211	AACAGCAAAGAA	NSKE	799	883	116	36	20	82	7	2
1212	AACAGCAAAGAC	NSKD	442	266	45	26	13	16	2	3
1213	AACAGCAAAGCT	NSKA	755	291	136	25	26	114	5	4
1214	AACAGCAAAGGT	NSKG	566	184	99	73	48	33	3	2
1215	AACAGCAAAGTT	NSKV	722	768	503	51	43	188	12	17
1216	AACAGCAAATAC	NSKY	977	1078	364	114	51	378	9	10
1217	AACAGCAAATCT	NSKS	435	136	97	11	18	34	5	3
1218	AACAGCAAATGC	NSKC	917	823	294	39	34	225	7	4
1219	AACAGCAAATGG	NSKW	656	284	128	33	18	51	1	3
1220	AACAGCAAATTC	NSKF	861	370	61	36	37	27	10	8
1221	AACAGCAACAAA	NSNK	864	378	87	35	54	73	13	4
1222	AACAGCAACAAC	NSNN	486	638	215	146	162	362	115	46
1223	AACAGCAACACT	NSNT	419	347	332	89	43	266	74	12
1224	AACAGCAACATC	NSNI	995	791	4433	5506	7633	5135	2936	674
1225	AACAGCAACATG	NSNM	467	187	431	774	916	572	622	270
1226	AACAGCAACCAG	NSNQ	773	689	780	250	140	695	108	19
1227	AACAGCAACCAT	NSNH	487	251	136	24	24	51	2	6
1228	AACAGCAACCCG	NSNP	468	1121	422	145	221	249	18	8
1229	AACAGCAACCGT	NSNR	583	89	45	26	19	47	24	3
1230	AACAGCAACCTG	NSNL	358	63	573	710	767	691	705	116
1231	AACAGCAACGAA	NSNE	636	44	24	19	41	11	3	3
1232	AACAGCAACGAC	NSND	304	66	17	8	13	8	4	4
1233	AACAGCAACGCT	NSNA	278	319	259	32	18	240	25	25
1234	AACAGCAACGGT	NSNG	253	87	30	5	6	12	0	1
1235	AACAGCAACGTT	NSNV	479	69	644	918	1579	722	118	22
1236	AACAGCAACTAC	NSNY	765	738	229	42	21	187	11	0
1237	AACAGCAACTCT	NSNS	512	461	269	17	23	126	55	1
1238	AACAGCAACTGC	NSNC	623	101	978	879	669	734	222	26
1239	AACAGCAACTGG	NSNW	695	522	124	27	39	113	7	14
1240	AACAGCAACTTC	NSNF	472	23	40	29	42	28	10	11
1241	AACAGCACTAAA	NSTK	1157	578	188	42	47	122	12	3
1242	AACAGCACTAAC	NSTN	541	352	116	33	27	105	4	7
1243	AACAGCACTACT	NSTT	1155	87	40	32	41	50	5	3
1244	AACAGCACTATC	NSTI	1457	1390	1499	1010	198	981	139	67
1245	AACAGCACTATG	NSTM	934	685	2985	1938	1305	2857	587	122
1246	AACAGCACTCAG	NSTQ	753	1334	199	114	35	258	3	6
1247	AACAGCACTCAT	NSTH	507	76	26	22	16	2	3	1
1248	AACAGCACTCCG	NSTP	694	564	104	99	37	49	6	1
1249	AACAGCACTCGT	NSTR	551	117	16	22	16	13	0	3
1250	AACAGCACTCTG	NSTL	700	323	153	125	122	190	41	3
1251	AACAGCACTGAA	NSTE	635	471	245	43	32	72	2	5
1252	AACAGCACTGAC	NSTD	781	489	118	37	19	63	3	3
1253	AACAGCACTGCT	NSTA	963	986	407	59	48	248	7	8
1254	AACAGCACTGGT	NSTG	682	128	52	14	17	32	5	1
1255	AACAGCACTGTT	NSTV	1371	495	308	97	134	99	15	9
1256	AACAGCACTTAC	NSTY	782	1076	192	30	34	192	10	8
1257	AACAGCACTTCT	NSTS	758	564	103	16	31	187	17	6
1258	AACAGCACTTGC	NSTC	807	821	399	73	85	160	8	8
1259	AACAGCACTTGG	NSTW	723	925	265	32	24	255	6	13
1260	AACAGCACTTTC	NSTF	1092	468	98	37	49	114	9	6
1261	AACAGCATCAAA	NSIK	577	538	124	48	47	85	20	15
1262	AACAGCATCAAC	NSIN	1022	834	342	63	124	224	18	17
1263	AACAGCATCACT	NSIT	1354	770	4381	4509	5169	4202	3148	1852
1264	AACAGCATCATC	NSII	1747	969	5986	8407	10223	6219	4697	3257
1265	AACAGCATCATG	NSIM	1173	212	1922	2853	3466	1853	2051	1417
1266	AACAGCATCCAG	NSIQ	968	399	128	41	47	58	23	13
1267	AACAGCATCCAT	NSIH	959	612	192	102	43	197	57	18
1268	AACAGCATCCCG	NSIP	710	1082	297	45	31	169	24	16
1269	AACAGCATCCGT	NSIR	607	550	146	30	20	113	10	3
1270	AACAGCATCCTG	NSIL	763	314	3358	4628	7376	2746	2997	2375
1271	AACAGCATCGAA	NSIE	766	480	83	44	26	53	9	5
1272	AACAGCATCGAC	NSID	1112	1300	443	135	118	578	102	33
1273	AACAGCATCGCT	NSIA	179	167	115	28	24	128	11	10
1274	AACAGCATCGGT	NSIG	368	545	1144	433	652	1157	357	79
1275	AACAGCATCGTT	NSIV	1370	629	4876	5502	6922	5033	2969	2137
1276	AACAGCATCTAC	NSIY	1240	412	118	47	57	44	21	4
1277	AACAGCATCTCT	NSIS	793	548	1068	621	397	1262	281	196
1278	AACAGCATCTGC	NSIC	1306	1503	6234	6807	7459	5539	4660	2658
1279	AACAGCATCTGG	NSIW	436	548	94	11	14	169	6	4
1280	AACAGCATCTTC	NSIF	1467	929	4342	1693	2007	3117	2132	1274
1281	AACAGCATGAAA	NSMK	638	169	129	27	30	31	12	7
1282	AACAGCATGAAC	NSMN	667	171	115	17	32	80	13	8
1283	AACAGCATGACT	NSMT	1097	630	1899	1713	2040	2744	1093	149
1284	AACAGCATGATC	NSMI	542	36	362	386	513	296	161	50
1285	AACAGCATGATG	NSMM	636	230	2259	4684	5195	2562	2388	1290
1286	AACAGCATGCAG	NSMQ	1229	827	3426	1156	1189	1936	320	101
1287	AACAGCATGCAT	NSMH	598	121	37	25	23	74	29	3
1288	AACAGCATGCCG	NSMP	493	625	163	31	10	104	5	6
1289	AACAGCATGCGT	NSMR	538	189	77	10	16	25	3	8
1290	AACAGCATGCTG	NSML	627	54	44	61	47	29	24	21
1291	AACAGCATGGAA	NSME	590	879	235	23	16	60	3	7
1292	AACAGCATGGAC	NSMD	680	271	59	58	51	44	40	15
1293	AACAGCATGGCT	NSMA	589	647	383	260	38	286	18	4
1294	AACAGCATGGGT	NSMG	447	218	344	109	180	400	76	79
1295	AACAGCATGGTT	NSMV	1444	773	4792	5525	5496	5644	1483	418
1296	AACAGCATGTAC	NSMY	1203	779	372	50	42	294	79	11
1297	AACAGCATGTCT	NSMS	511	260	434	38	68	314	57	2
1298	AACAGCATGTGC	NSMC	1270	590	4514	3000	3276	4139	952	398
1299	AACAGCATGTGG	NSMW	575	318	380	46	36	347	13	10
1300	AACAGCATGTTC	NSMF	868	284	932	648	1084	924	929	629
1301	AACAGCCAGAAA	NSQK	1136	1127	248	54	48	266	14	10
1302	AACAGCCAGAAC	NSQN	747	140	56	43	39	33	6	0
1303	AACAGCCAGACT	NSQT	968	477	226	60	34	86	10	10
1304	AACAGCCAGATC	NSQI	790	483	1616	1054	1034	999	116	24
1305	AACAGCCAGATG	NSQM	459	289	1999	1546	1405	1979	211	57
1306	AACAGCCAGCAG	NSQQ	648	816	226	26	31	95	4	2
1307	AACAGCCAGCAT	NSQH	988	423	160	67	31	74	7	6
1308	AACAGCCAGCCG	NSQP	563	643	204	30	23	206	14	5
1309	AACAGCCAGCGT	NSQR	613	317	73	26	21	53	36	20
1310	AACAGCCAGCTG	NSQL	713	53	33	16	32	31	4	5
1311	AACAGCCAGGAA	NSQE	753	937	258	27	26	159	13	9
1312	AACAGCCAGGAC	NSQD	1089	400	229	30	44	41	3	5
1313	AACAGCCAGGCT	NSQA	1116	700	405	79	97	273	157	98
1314	AACAGCCAGGGT	NSQG	568	319	74	12	19	28	3	4
1315	AACAGCCAGGTT	NSQV	1297	1350	1237	168	129	788	25	28
1316	AACAGCCAGTAC	NSQY	1259	932	220	55	95	81	21	5
1317	AACAGCCAGTCT	NSQS	809	859	314	112	57	195	101	26
1318	AACAGCCAGTGC	NSQC	1087	834	226	39	49	184	14	10
1319	AACAGCCAGTGG	NSQW	559	322	292	43	37	73	6	5
1320	AACAGCCAGTTC	NSQF	1228	1502	528	58	65	159	17	11
1321	AACAGCCATAAA	NSHK	391	348	170	16	16	50	7	4
1322	AACAGCCATAAC	NSHN	560	485	128	30	27	137	12	9
1323	AACAGCCATACT	NSHT	687	96	130	187	30	154	17	6
1324	AACAGCCATATC	NSHI	1121	190	1951	1992	2640	2754	958	355
1325	AACAGCCATATG	NSHM	741	311	2303	3422	4296	3691	2586	1083
1326	AACAGCCATCAG	NSHQ	774	327	298	249	31	144	3	8
1327	AACAGCCATCAT	NSHH	702	161	30	39	39	19	7	3
1328	AACAGCCATCCG	NSHP	728	829	367	43	39	154	3	8
1329	AACAGCCATCGT	NSHR	317	56	9	7	19	21	2	0
1330	AACAGCCATCTG	NSHL	570	171	949	355	608	802	421	99
1331	AACAGCCATGAA	NSHE	809	1028	168	43	30	132	6	4
1332	AACAGCCATGAC	NSHD	582	707	130	15	28	82	9	3
1333	AACAGCCATGCT	NSHA	254	609	199	14	19	152	8	4
1334	AACAGCCATGGT	NSHG	553	506	83	11	16	151	7	3
1335	AACAGCCATGTT	NSHV	1055	1009	3816	1962	2790	3002	356	142
1336	AACAGCCATTAC	NSHY	789	1329	269	32	35	182	4	6
1337	AACAGCCATTCT	NSHS	555	191	50	21	16	19	3	3
1338	AACAGCCATTGC	NSHC	858	144	220	38	23	123	15	10
1339	AACAGCCATTGG	NSHW	415	66	15	13	6	20	0	3
1340	AACAGCCATTTC	NSHF	990	619	200	60	28	141	7	3
1341	AACAGCCCGAAA	NSPK	565	93	43	24	21	12	0	1
1342	AACAGCCCGAAC	NSPN	544	307	154	24	23	19	5	4
1343	AACAGCCCGACT	NSPT	551	26	17	37	26	8	6	2
1344	AACAGCCCGATC	NSPI	809	103	182	38	51	61	12	15
1345	AACAGCCCGATG	NSPM	544	911	2673	846	605	1282	970	515
1346	AACAGCCCGCAG	NSPQ	974	571	180	187	160	272	25	3
1347	AACAGCCCGCAT	NSPH	457	161	51	24	20	39	0	3
1348	AACAGCCCGCCG	NSPP	345	239	40	8	8	32	2	3
1349	AACAGCCCGCGT	NSPR	307	690	121	18	16	245	31	10
1350	AACAGCCCGCTG	NSPL	355	412	144	13	10	106	4	9
1351	AACAGCCCGGAA	NSPE	681	777	222	35	29	270	7	5
1352	AACAGCCCGGAC	NSPD	583	615	182	17	20	67	5	4
1353	AACAGCCCGGCT	NSPA	509	391	210	36	23	137	13	5
1354	AACAGCCCGGGT	NSPG	212	64	38	14	10	29	3	0
1355	AACAGCCCGGTT	NSPV	1033	1093	343	64	80	472	62	25
1356	AACAGCCCGTAC	NSPY	589	59	17	16	12	5	1	0
1357	AACAGCCCGTCT	NSPS	458	190	32	31	22	32	5	5
1358	AACAGCCCGTGC	NSPC	577	208	172	47	23	190	32	14
1359	AACAGCCCGTGG	NSPW	541	1620	349	19	91	196	3	8
1360	AACAGCCCGTTC	NSPF	660	36	39	39	41	15	14	10
1361	AACAGCCGTAAA	NSRK	570	82	20	24	17	15	6	2
1362	AACAGCCGTAAC	NSRN	808	304	72	26	30	51	20	3
1363	AACAGCCGTACT	NSRT	448	599	394	19	25	60	2	5
1364	AACAGCCGTATC	NSRI	963	473	3383	2513	3625	2986	674	115
1365	AACAGCCGTATG	NSRM	1188	501	3261	2751	2991	3945	1804	239
1366	AACAGCCGTCAG	NSRQ	562	216	24	15	14	38	1	6
1367	AACAGCCGTCAT	NSRH	377	163	88	18	17	13	2	6
1368	AACAGCCGTCCG	NSRP	296	79	17	11	5	1	0	4
1369	AACAGCCGTCGT	NSRR	620	324	101	31	23	39	1	3
1370	AACAGCCGTCTG	NSRL	203	95	50	18	18	36	2	1
1371	AACAGCCGTGAA	NSRE	898	167	28	19	39	11	7	1
1372	AACAGCCGTGAC	NSRD	1151	528	210	38	52	56	7	4
1373	AACAGCCGTGCT	NSRA	309	507	236	31	18	73	4	3
1374	AACAGCCGTGGT	NSRG	181	16	7	10	11	5	3	2
1375	AACAGCCGTGTT	NSRV	809	562	826	293	71	748	109	15
1376	AACAGCCGTTAC	NSRY	433	385	129	38	37	92	6	9
1377	AACAGCCGTTCT	NSRS	594	206	61	24	17	78	24	2
1378	AACAGCCGTTGC	NSRC	561	676	194	13	32	109	39	3
1379	AACAGCCGTTGG	NSRW	477	207	87	16	16	36	1	1
1380	AACAGCCGTTTC	NSRF	490	597	92	36	12	60	28	8
1381	AACAGCCTGAAA	NSLK	657	344	101	52	48	65	9	1
1382	AACAGCCTGAAC	NSLN	389	495	324	30	14	136	16	8
1383	AACAGCCTGACT	NSLT	217	53	336	374	398	192	272	107
1384	AACAGCCTGATC	NSLI	705	351	2748	5162	6428	3781	3411	1835
1385	AACAGCCTGATG	NSLM	653	655	3354	7054	9030	2966	4966	3910
1386	AACAGCCTGCAG	NSLQ	641	967	1476	781	292	1623	452	59
1387	AACAGCCTGCAT	NSLH	446	236	414	22	44	227	41	66
1388	AACAGCCTGCCG	NSLP	407	103	85	17	31	133	7	3
1389	AACAGCCTGCGT	NSLR	412	533	76	12	17	47	1	1
1390	AACAGCCTGCTG	NSLL	473	79	1081	724	1774	668	858	668
1391	AACAGCCTGGAA	NSLE	491	83	28	30	13	11	7	7
1392	AACAGCCTGGAC	NSLD	501	374	102	17	19	117	9	2
1393	AACAGCCTGGCT	NSLA	486	368	1713	1231	1183	1321	632	119
1394	AACAGCCTGGGT	NSLG	365	334	1232	983	914	947	782	513
1395	AACAGCCTGGTT	NSLV	729	459	3233	4857	6959	3253	2668	1377
1396	AACAGCCTGTAC	NSLY	455	436	116	38	37	62	16	17
1397	AACAGCCTGTCT	NSLS	690	363	2824	2886	2768	1840	1855	873
1398	AACAGCCTGTGC	NSLC	953	398	1551	2151	3307	1787	2185	1495
1399	AACAGCCTGTGG	NSLW	427	686	310	219	23	200	4	2
1400	AACAGCCTGTTC	NSLF	1062	889	6029	8420	10972	5277	8377	6673
1401	AACAGCGAAAAA	NSEK	381	45	14	11	8	9	1	4
1402	AACAGCGAAAAC	NSEN	318	133	16	13	16	19	5	3
1403	AACAGCGAAACT	NSET	638	247	85	33	30	109	7	6
1404	AACAGCGAAATC	NSEI	974	137	159	92	43	49	10	4
1405	AACAGCGAAATG	NSEM	695	236	83	86	36	45	15	10
1406	AACAGCGAACAG	NSEQ	1273	1707	391	59	50	190	31	10
1407	AACAGCGAACAT	NSEH	509	318	174	17	20	157	8	2
1408	AACAGCGAACCG	NSEP	656	467	148	16	30	80	2	5
1409	AACAGCGAACGT	NSER	566	147	28	24	20	20	1	2
1410	AACAGCGAACTG	NSEL	524	293	110	52	33	41	9	2
1411	AACAGCGAAGAA	NSEE	363	177	35	14	20	27	0	4
1412	AACAGCGAAGAC	NSED	541	287	213	89	45	73	5	6
1413	AACAGCGAAGCT	NSEA	391	175	40	9	11	44	3	2
1414	AACAGCGAAGGT	NSEG	524	428	99	23	19	58	7	5
1415	AACAGCGAAGTT	NSEV	1326	839	308	47	49	361	15	3
1416	AACAGCGAATAC	NSEY	1144	713	191	45	47	80	20	8
1417	AACAGCGAATCT	NSES	614	419	117	14	15	105	15	3
1418	AACAGCGAATGC	NSEC	929	514	95	34	44	239	21	4
1419	AACAGCGAATGG	NSEW	730	771	293	402	166	200	66	30
1420	AACAGCGAATTC	NSEF	1011	594	179	28	29	192	13	4
1421	AACAGCGACAAA	NSDK	604	448	157	39	28	71	1	2
1422	AACAGCGACAAC	NSDN	536	230	233	69	20	24	4	1
1423	AACAGCGACACT	NSDT	727	309	123	38	21	72	10	8
1424	AACAGCGACATC	NSDI	1450	1125	543	73	83	562	45	21
1425	AACAGCGACATG	NSDM	647	460	340	115	56	806	70	47
1426	AACAGCGACCAG	NSDQ	504	385	85	36	19	66	2	2
1427	AACAGCGACCAT	NSDH	431	848	234	19	21	199	3	5
1428	AACAGCGACCCG	NSDP	586	454	47	24	14	95	10	3
1429	AACAGCGACCGT	NSDR	470	195	194	20	27	36	2	2
1430	AACAGCGACCTG	NSDL	605	333	94	24	21	71	7	4
1431	AACAGCGACGAA	NSDE	598	485	70	18	21	60	7	2
1432	AACAGCGACGAC	NSDD	652	52	21	9	25	4	1	4
1433	AACAGCGACGCT	NSDA	201	210	19	9	7	22	2	2
1434	AACAGCGACGGT	NSDG	393	531	198	106	104	121	24	46
1435	AACAGCGACGTT	NSDV	1052	726	328	36	43	219	6	13
1436	AACAGCGACTAC	NSDY	1130	1131	393	49	57	298	10	44
1437	AACAGCGACTCT	NSDS	580	424	123	19	19	71	3	1
1438	AACAGCGACTGC	NSDC	691	54	21	25	35	15	4	5
1439	AACAGCGACTGG	NSDW	485	251	41	9	22	70	1	2
1440	AACAGCGACTTC	NSDF	887	628	165	46	35	81	4	11
1441	AACAGCGCTAAA	NSAK	523	341	45	15	23	89	2	3
1442	AACAGCGCTAAC	NSAN	454	94	22	15	21	19	4	0
1443	AACAGCGCTACT	NSAT	506	237	401	111	58	187	79	44
1444	AACAGCGCTATC	NSAI	1197	621	2685	2197	3140	2427	358	56
1445	AACAGCGCTATG	NSAM	430	26	43	42	48	36	15	7
1446	AACAGCGCTCAG	NSAQ	718	212	70	39	18	35	3	1
1447	AACAGCGCTCAT	NSAH	627	668	199	24	33	159	8	6
1448	AACAGCGCTCCG	NSAP	416	444	192	69	25	136	21	2
1449	AACAGCGCTCGT	NSAR	352	135	39	12	12	18	23	3
1450	AACAGCGCTCTG	NSAL	698	551	1923	798	943	1481	180	31
1451	AACAGCGCTGAA	NSAE	575	381	88	35	15	192	5	3
1452	AACAGCGCTGAC	NSAD	510	281	39	9	12	29	3	0
1453	AACAGCGCTGCT	NSAA	523	127	53	11	22	39	3	2
1454	AACAGCGCTGGT	NSAG	248	119	118	9	8	24	1	1
1455	AACAGCGCTGTT	NSAV	662	134	57	43	38	95	1	1
1456	AACAGCGCTTAC	NSAY	740	1017	515	243	198	469	69	18
1457	AACAGCGCTTCT	NSAS	494	1052	253	60	47	290	37	6
1458	AACAGCGCTTGC	NSAC	765	1893	1364	189	144	718	128	82
1459	AACAGCGCTTGG	NSAW	472	460	172	18	24	155	4	6
1460	AACAGCGCTTTC	NSAF	631	629	449	54	44	241	59	9
1461	AACAGCGGTAAA	NSGK	868	561	171	66	45	51	12	3
1462	AACAGCGGTAAC	NSGN	400	1445	417	33	79	420	59	21
1463	AACAGCGGTACT	NSGT	674	614	4971	6707	7829	6869	942	180
1464	AACAGCGGTATC	NSGI	462	346	3259	3921	7135	2390	917	144
1465	AACAGCGGTATG	NSGM	1190	839	8201	11189	19750	8170	6272	2163
1466	AACAGCGGTCAG	NSGQ	636	627	1346	747	534	1079	69	14
1467	AACAGCGGTCAT	NSGH	372	1025	276	89	17	427	13	11
1468	AACAGCGGTCCG	NSGP	556	148	67	21	23	7	0	0
1469	AACAGCGGTCGT	NSGR	358	409	121	24	17	340	13	8
1470	AACAGCGGTCTG	NSGL	569	118	1365	1665	2330	1189	251	66
1471	AACAGCGGTGAA	NSGE	384	123	52	8	19	7	0	2
1472	AACAGCGGTGAC	NSGD	325	391	158	13	12	116	4	2
1473	AACAGCGGTGCT	NSGA	511	217	1226	2170	1778	1649	205	78
1474	AACAGCGGTGGT	NSGG	450	113	117	39	48	18	6	2
1475	AACAGCGGTGTT	NSGV	1413	829	11540	11918	23417	6959	1865	350
1476	AACAGCGGTTAC	NSGY	1086	514	3575	2420	3682	3523	960	158
1477	AACAGCGGTTCT	NSGS	400	150	1023	541	877	1300	250	58
1478	AACAGCGGTTGC	NSGC	589	334	2022	2686	2760	2883	752	150
1479	AACAGCGGTTGG	NSGW	328	269	145	12	13	70	6	1
1480	AACAGCGGTTTC	NSGF	716	169	1406	562	752	1283	289	126
1481	AACAGCGTTAAA	NSVK	1409	229	157	67	57	116	7	18
1482	AACAGCGTTAAC	NSVN	1003	611	219	49	42	121	20	7
1483	AACAGCGTTACT	NSVT	1288	1409	4230	1893	1279	3775	541	89
1484	AACAGCGTTATC	NSVI	1983	1327	3928	1657	1330	3035	493	123
1485	AACAGCGTTATG	NSVM	986	614	3122	2371	1674	3046	907	192
1486	AACAGCGTTCAG	NSVQ	1069	120	46	39	36	60	10	12
1487	AACAGCGTTCAT	NSVH	1016	1085	547	103	32	155	15	4
1488	AACAGCGTTCCG	NSVP	449	61	31	14	17	22	2	7
1489	AACAGCGTTCGT	NSVR	960	810	255	82	38	216	5	1
1490	AACAGCGTTCTG	NSVL	1101	809	3536	1938	1390	2972	345	63
1491	AACAGCGTTGAA	NSVE	632	305	102	23	21	47	7	9
1492	AACAGCGTTGAC	NSVD	792	419	144	43	39	48	11	12
1493	AACAGCGTTGCT	NSVA	475	159	39	64	34	41	21	0
1494	AACAGCGTTGGT	NSVG	375	510	144	53	19	191	2	4
1495	AACAGCGTTGTT	NSVV	1285	758	4699	3168	2760	3807	530	92
1496	AACAGCGTTTAC	NSVY	1795	1138	309	108	68	200	7	8
1497	AACAGCGTTTCT	NSVS	745	627	545	54	47	218	48	13
1498	AACAGCGTTTGC	NSVC	1337	1629	3455	2042	1088	2713	289	46
1499	AACAGCGTTTGG	NSVW	751	645	122	29	23	56	5	7
1500	AACAGCGTTTTC	NSVF	1250	742	430	204	71	281	29	10
1501	AACAGCTACAAA	NSYK	741	463	111	73	40	91	14	14
1502	AACAGCTACAAC	NSYN	736	180	120	38	47	118	10	9
1503	AACAGCTACACT	NSYT	1197	865	3164	2768	3125	4036	942	255
1504	AACAGCTACATC	NSYI	1470	1264	5924	8973	10071	10767	3598	616
1505	AACAGCTACATG	NSYM	1753	524	6143	11898	15565	7900	7528	4316
1506	AACAGCTACCAG	NSYQ	905	1181	2725	1041	730	1638	624	87
1507	AACAGCTACCAT	NSYH	922	1007	284	93	32	290	87	33
1508	AACAGCTACCCG	NSYP	893	890	586	87	85	280	29	9
1509	AACAGCTACCGT	NSYR	722	925	109	24	19	202	9	9
1510	AACAGCTACCTG	NSYL	900	264	1736	2478	2307	2255	999	322
1511	AACAGCTACGAA	NSYE	781	804	172	28	35	57	5	2
1512	AACAGCTACGAC	NSYD	674	152	106	51	41	42	36	14
1513	AACAGCTACGCT	NSYA	897	480	233	65	52	82	5	2
1514	AACAGCTACGGT	NSYG	548	416	67	57	70	89	27	3
1515	AACAGCTACGTT	NSYV	1241	623	2944	2264	2863	3512	600	100
1516	AACAGCTACTAC	NSYY	1561	1909	525	70	90	430	39	29
1517	AACAGCTACTCT	NSYS	1435	712	296	46	126	378	10	15
1518	AACAGCTACTGC	NSYC	1031	596	3261	1671	1388	3337	1231	538
1519	AACAGCTACTGG	NSYW	985	882	301	132	81	137	79	17
1520	AACAGCTACTTC	NSYF	1459	1094	1828	582	521	2300	421	44
1521	AACAGCTCTAAA	NSSK	442	423	155	82	32	47	3	6
1522	AACAGCTCTAAC	NSSN	501	25	19	33	28	8	3	1
1523	AACAGCTCTACT	NSST	822	375	234	29	53	134	4	8
1524	AACAGCTCTATC	NSSI	1059	555	1601	838	270	1448	73	51
1525	AACAGCTCTATG	NSSM	866	493	2491	2775	2430	3735	865	168
1526	AACAGCTCTCAG	NSSQ	1109	730	231	69	37	120	13	3
1527	AACAGCTCTCAT	NSSH	630	554	118	41	35	56	24	3
1528	AACAGCTCTCCG	NSSP	453	228	85	18	19	43	2	3
1529	AACAGCTCTCGT	NSSR	433	43	22	11	15	17	0	3
1530	AACAGCTCTCTG	NSSL	657	676	1614	145	94	532	27	9
1531	AACAGCTCTGAA	NSSE	435	1066	253	73	51	186	99	47
1532	AACAGCTCTGAC	NSSD	625	594	127	25	39	72	18	8
1533	AACAGCTCTGCT	NSSA	942	379	110	37	15	37	2	6
1534	AACAGCTCTGGT	NSSG	440	113	22	4	15	2	2	1
1535	AACAGCTCTGTT	NSSV	860	1434	985	233	327	726	32	8
1536	AACAGCTCTTAC	NSSY	651	459	46	12	45	91	7	6
1537	AACAGCTCTTCT	NSSS	716	255	55	12	20	45	3	4
1538	AACAGCTCTTGC	NSSC	963	1107	374	84	92	320	33	8
1539	AACAGCTCTTGG	NSSW	347	410	91	12	12	42	3	2
1540	AACAGCTCTTTC	NSSF	1200	459	176	40	55	45	9	4
1541	AACAGCTGCAAA	NSCK	632	644	244	20	41	155	8	7
1542	AACAGCTGCAAC	NSCN	373	154	35	23	22	31	4	4
1543	AACAGCTGCACT	NSCT	906	403	1470	414	1147	1082	48	25
1544	AACAGCTGCATC	NSCI	1259	349	3103	4451	5487	5300	2032	324
1545	AACAGCTGCATG	NSCM	904	346	3331	5034	5868	4874	3573	1108
1546	AACAGCTGCCAG	NSCQ	554	436	168	23	27	81	10	4
1547	AACAGCTGCCAT	NSCH	142	73	18	5	7	24	3	5
1548	AACAGCTGCCCG	NSCP	818	364	139	33	41	91	5	4
1549	AACAGCTGCCGT	NSCR	568	635	73	20	20	156	17	17
1550	AACAGCTGCCTG	NSCL	708	125	1244	809	1146	1349	411	65
1551	AACAGCTGCGAA	NSCE	1042	1004	277	40	41	164	56	3
1552	AACAGCTGCGAC	NSCD	653	239	253	49	40	161	6	17
1553	AACAGCTGCGCT	NSCA	244	122	52	22	18	84	3	1
1554	AACAGCTGCGGT	NSCG	576	307	169	28	14	26	5	3
1555	AACAGCTGCGTT	NSCV	1169	332	3979	4491	4698	4510	794	176
1556	AACAGCTGCTAC	NSCY	801	582	86	33	29	113	20	4
1557	AACAGCTGCTCT	NSCS	715	725	113	141	30	227	11	7
1558	AACAGCTGCTGC	NSCC	900	940	2492	947	973	2518	605	121
1559	AACAGCTGCTGG	NSCW	494	497	179	27	13	74	44	9
1560	AACAGCTGCTTC	NSCF	980	740	2971	1541	1585	1669	576	163
1561	AACAGCTGGAAA	NSWK	352	222	38	18	9	11	7	1
1562	AACAGCTGGAAC	NSWN	544	579	210	36	29	101	19	10
1563	AACAGCTGGACT	NSWT	687	419	1323	2886	3054	1750	2628	2121
1564	AACAGCTGGATC	NSWI	980	239	1861	3327	4481	2041	2482	1846
1565	AACAGCTGGATG	NSWM	354	285	1254	2298	3053	1191	1956	1760
1566	AACAGCTGGCAG	NSWQ	892	295	1168	354	230	1185	361	134
1567	AACAGCTGGCAT	NSWH	518	208	161	54	23	197	8	1
1568	AACAGCTGGCCG	NSWP	427	471	61	20	32	100	1	10
1569	AACAGCTGGCGT	NSWR	309	146	18	14	8	29	1	3
1570	AACAGCTGGCTG	NSWL	673	385	1037	1600	2456	1061	1420	1376
1571	AACAGCTGGGAA	NSWE	735	406	90	26	15	37	1	2
1572	AACAGCTGGGAC	NSWD	550	300	48	24	11	62	1	4
1573	AACAGCTGGGCT	NSWA	410	203	2019	3023	3458	2347	2129	803
1574	AACAGCTGGGGT	NSWG	322	25	6	9	13	3	2	4
1575	AACAGCTGGGTT	NSWV	711	117	572	1119	928	504	640	537
1576	AACAGCTGGTAC	NSWY	929	969	287	61	48	199	14	7
1577	AACAGCTGGTCT	NSWS	549	35	29	27	42	13	13	7
1578	AACAGCTGGTGC	NSWC	713	488	2385	3673	4338	2416	3723	2881
1579	AACAGCTGGTGG	NSWW	291	310	82	10	14	51	1	1
1580	AACAGCTGGTTC	NSWF	726	475	2685	1713	1664	1830	1113	339
1581	AACAGCTTCAAA	NSFK	858	197	63	28	47	21	7	18
1582	AACAGCTTCAAC	NSFN	774	919	141	45	38	231	15	18
1583	AACAGCTTCACT	NSFT	874	618	3168	5305	7331	3533	4662	3251
1584	AACAGCTTCATC	NSFI	1249	781	4472	7077	7617	5493	5812	3843
1585	AACAGCTTCATG	NSFM	900	402	2950	4782	6473	2524	5139	4502
1586	AACAGCTTCCAG	NSFQ	1147	1048	7486	6773	5239	5575	6019	2471
1587	AACAGCTTCCAT	NSFH	848	329	142	47	31	87	14	27
1588	AACAGCTTCCCG	NSFP	737	413	154	35	47	57	16	4
1589	AACAGCTTCCGT	NSFR	502	72	25	14	16	9	3	0
1590	AACAGCTTCCTG	NSFL	1185	644	4779	7236	7968	4150	5496	4486
1591	AACAGCTTCGAA	NSFE	395	236	40	29	15	30	4	1
1592	AACAGCTTCGAC	NSFD	694	272	56	24	43	18	0	4
1593	AACAGCTTCGCT	NSFA	480	291	597	393	191	352	86	22
1594	AACAGCTTCGGT	NSFG	291	371	992	208	31	936	116	77
1595	AACAGCTTCGTT	NSFV	963	272	1742	2162	3047	1989	1487	941
1596	AACAGCTTCTAC	NSFY	846	356	340	39	47	147	5	13
1597	AACAGCTTCTCT	NSFS	838	525	1056	113	150	712	60	15
1598	AACAGCTTCTGC	NSFC	932	463	2988	3429	3723	2629	2057	996
1599	AACAGCTTCTGG	NSFW	403	682	182	20	17	507	29	7
1600	AACAGCTTCTTC	NSFF	1614	1316	4857	2517	2192	3350	2600	803
1601	ACTACCAAAAAA	TTKK	1610	1486	450	216	88	344	45	26
1602	ACTACCAAAAAC	TTKN	1184	751	175	71	63	247	60	48
1603	ACTACCAAAACT	TTKT	1459	472	3472	6599	5675	3231	5687	5072
1604	ACTACCAAAATC	TTKI	1832	1078	6294	4231	5383	3557	3876	3185
1605	ACTACCAAAATG	TTKM	1523	542	4176	5560	6852	3438	4474	4633
1606	ACTACCAAACAG	TTKQ	1738	1431	418	76	71	279	16	16
1607	ACTACCAAACAT	TTKH	999	459	137	47	35	113	28	7
1608	ACTACCAAACCG	TTKP	920	743	785	394	71	731	102	17
1609	ACTACCAAACGT	TTKR	1216	733	198	46	49	150	14	8
1610	ACTACCAAACTG	TTKL	1235	871	986	392	173	800	198	53
1611	ACTACCAAAGAA	TTKE	903	768	264	167	119	188	87	59
1612	ACTACCAAAGAC	TTKD	1322	842	462	162	165	385	87	26
1613	ACTACCAAAGCT	TTKA	1177	1135	1502	272	137	827	155	30
1614	ACTACCAAAGGT	TTKG	614	364	225	35	26	71	7	3
1615	ACTACCAAAGTT	TTKV	1888	610	4876	4345	3872	3071	2818	2032
1616	ACTACCAAATAC	TTKY	2478	2186	474	121	90	439	43	17
1617	ACTACCAAATCT	TTKS	1328	1024	444	101	49	352	18	15
1618	ACTACCAAATGC	TTKC	1469	527	4824	5898	6120	3292	3447	3116
1619	ACTACCAAATGG	TTKW	1244	1381	376	43	38	325	13	10
1620	ACTACCAAATTC	TTKF	1935	1426	643	78	97	505	88	49
1621	ACTACCAACAAA	TTNK	1658	1669	929	162	225	503	233	112
1622	ACTACCAACAAC	TTNN	1258	1409	594	357	213	471	111	144
1623	ACTACCAACACT	TTNT	1324	464	1616	2243	2406	1073	1734	1364
1624	ACTACCAACATC	TTNI	1629	1187	7542	12859	16608	7066	15757	16921
1625	ACTACCAACATG	TTNM	2015	1027	11543	21453	24678	11776	27516	30676
1626	ACTACCAACCAG	TTNQ	1231	630	636	80	51	213	73	21
1627	ACTACCAACCAT	TTNH	1239	1068	190	48	61	204	58	8
1628	ACTACCAACCCG	TTNP	1030	370	2564	1714	1580	1589	898	343
1629	ACTACCAACCGT	TTNR	765	1161	294	40	24	132	15	6
1630	ACTACCAACCTG	TTNL	923	197	1688	1789	2281	1313	2001	1958
1631	ACTACCAACGAA	TTNE	1371	981	331	147	107	152	48	49
1632	ACTACCAACGAC	TTND	1114	1267	215	339	50	284	11	8
1633	ACTACCAACGCT	TTNA	946	871	6799	6167	6064	4676	4831	3617
1634	ACTACCAACGGT	TTNG	853	822	129	59	46	173	9	5
1635	ACTACCAACGTT	TTNV	1206	296	2102	3562	4038	2291	4068	3663
1636	ACTACCAACTAC	TTNY	1976	1339	502	95	68	198	40	22
1637	ACTACCAACTCT	TTNS	1301	665	1209	452	382	1292	1023	269
1638	ACTACCAACTGC	TTNC	1516	441	3995	7666	8921	4316	7658	7573
1639	ACTACCAACTGG	TTNW	1299	1477	308	68	43	317	14	7
1640	ACTACCAACTTC	TTNF	1678	1112	1637	485	396	1353	498	131
1641	ACTACCACTAAA	TTTK	1486	444	195	150	153	368	132	125
1642	ACTACCACTAAC	TTTN	1317	995	293	136	61	248	33	29
1643	ACTACCACTACT	TTTT	1979	670	4796	7080	7422	4343	6886	6648
1644	ACTACCACTATC	TTTI	2620	998	4666	3878	2620	2774	2379	1459
1645	ACTACCACTATG	TTTM	1345	184	983	1008	1028	1095	1332	1191
1646	ACTACCACTCAG	TTTQ	1996	1556	591	286	367	615	300	136
1647	ACTACCACTCAT	TTTH	1434	937	213	45	61	188	13	7
1648	ACTACCACTCCG	TTTP	1344	1783	899	277	270	556	84	61
1649	ACTACCACTCGT	TTTR	1172	1299	283	36	54	255	79	8
1650	ACTACCACTCTG	TTTL	1777	1044	2395	1205	861	1547	644	289
1651	ACTACCACTGAA	TTTE	1164	485	170	58	56	48	10	8
1652	ACTACCACTGAC	TTTD	1700	1236	468	52	66	290	16	13
1653	ACTACCACTGCT	TTTA	1385	1128	796	210	71	540	36	35
1654	ACTACCACTGGT	TTTG	1315	834	272	73	46	194	41	28
1655	ACTACCACTGTT	TTTV	2350	775	4197	2796	2941	2684	2137	1261
1656	ACTACCACTTAC	TTTY	2213	962	275	87	70	198	38	13
1657	ACTACCACTTCT	TTTS	1797	1477	1136	597	242	601	123	18
1658	ACTACCACTTGC	TTTC	2348	743	6393	7021	6392	4484	4604	3818
1659	ACTACCACTTGG	TTTW	1341	1219	344	69	33	217	9	9
1660	ACTACCACTTTC	TTTF	2201	2119	995	108	104	847	38	18
1661	ACTACCATCAAA	TTIK	2133	974	303	91	119	137	40	28
1662	ACTACCATCAAC	TTIN	1675	1052	346	81	70	205	51	17
1663	ACTACCATCACT	TTIT	1726	644	4335	5086	6309	3388	5702	4481
1664	ACTACCATCATC	TTII	2227	1268	6926	6058	6305	4580	4971	4389
1665	ACTACCATCATG	TTIM	2333	794	7245	10366	11431	6834	10700	10712
1666	ACTACCATCCAG	TTIQ	2369	1870	922	412	150	795	91	45
1667	ACTACCATCCAT	TTIH	1496	1440	559	89	105	339	21	13
1668	ACTACCATCCCG	TTIP	1185	1070	372	75	179	250	22	9
1669	ACTACCATCCGT	TTIR	1376	282	181	34	46	54	12	8
1670	ACTACCATCCTG	TTIL	1316	1060	7901	6478	6349	4871	4711	4247
1671	ACTACCATCGAA	TTIE	1834	1221	1044	102	93	805	154	171
1672	ACTACCATCGAC	TTID	1759	1658	564	57	72	407	42	12
1673	ACTACCATCGCT	TTIA	1177	1762	496	74	113	408	37	29
1674	ACTACCATCGGT	TTIG	1172	840	988	244	102	704	259	34
1675	ACTACCATCGTT	TTIV	2384	1266	7473	8047	9034	5951	7125	5585
1676	ACTACCATCTAC	TTIY	2513	984	324	104	87	189	68	9
1677	ACTACCATCTCT	TTIS	1658	2032	2638	319	397	2415	482	88
1678	ACTACCATCTGC	TTIC	1698	625	3719	3206	2216	2386	2517	2168
1679	ACTACCATCTGG	TTIW	1109	942	201	56	37	116	5	8
1680	ACTACCATCTTC	TTIF	2812	2453	3826	958	813	2846	1107	164
1681	ACTACCATGAAA	TTMK	1429	1047	205	66	68	216	41	31
1682	ACTACCATGAAC	TTMN	1320	547	528	98	79	385	39	21
1683	ACTACCATGACT	TTMT	1771	1343	12385	23582	25893	13210	31619	35032
1684	ACTACCATGATC	TTMI	2451	1223	8280	14893	15424	8847	15663	14535
1685	ACTACCATGATG	TTMM	1226	557	3442	5495	7055	3261	6991	6781
1686	ACTACCATGCAG	TTMQ	1126	974	2272	361	140	1491	472	58
1687	ACTACCATGCAT	TTMH	1545	507	528	73	46	616	54	22
1688	ACTACCATGCCG	TTMP	1586	1799	1483	281	88	1156	127	38
1689	ACTACCATGCGT	TTMR	1146	530	126	33	58	85	10	3
1690	ACTACCATGCTG	TTML	1455	835	3607	4013	5664	2790	4642	4067
1691	ACTACCATGGAA	TTME	1704	455	205	61	52	136	24	14
1692	ACTACCATGGAC	TTMD	1687	1967	395	95	58	367	11	16
1693	ACTACCATGGCT	TTMA	1475	1430	4983	2641	1895	4323	2350	650
1694	ACTACCATGGGT	TTMG	1782	782	2441	1126	1025	1846	1304	588
1695	ACTACCATGGTT	TTMV	2476	1699	6866	11613	12953	7727	10565	8724
1696	ACTACCATGTAC	TTMY	2035	1017	463	108	84	354	58	29
1697	ACTACCATGTCT	TTMS	1679	1049	2889	1555	1564	1722	1272	834
1698	ACTACCATGTGC	TTMC	1797	449	2514	4642	5434	2562	4361	4100
1699	ACTACCATGTGG	TTMW	1520	1649	1439	146	61	1496	304	68
1700	ACTACCATGTTC	TTMF	2552	1268	9482	9269	10745	7573	10408	8762
1701	ACTACCCAGAAA	TTQK	1197	1204	306	77	161	195	12	15
1702	ACTACCCAGAAC	TTQN	1087	636	270	59	88	185	51	17
1703	ACTACCCAGACT	TTQT	1865	802	4313	5790	7213	4205	7251	5306
1704	ACTACCCAGATC	TTQI	1972	1025	7437	5327	5065	5841	4145	1509
1705	ACTACCCAGATG	TTQM	1494	814	7354	10856	14347	6208	9100	6629
1706	ACTACCCAGCAG	TTQQ	1742	1703	662	77	67	391	73	15
1707	ACTACCCAGCAT	TTQH	1362	1110	289	64	52	149	5	8
1708	ACTACCCAGCCG	TTQP	1146	841	1046	161	88	1005	89	18
1709	ACTACCCAGCGT	TTQR	793	903	151	29	35	184	13	5
1710	ACTACCCAGCTG	TTQL	1236	655	2105	1355	721	1946	777	372
1711	ACTACCCAGGAA	TTQE	2448	1132	392	76	99	196	23	10
1712	ACTACCCAGGAC	TTQD	1561	1703	355	105	62	352	16	9
1713	ACTACCCAGGCT	TTQA	1217	757	509	123	150	368	75	19
1714	ACTACCCAGGGT	TTQG	1044	224	55	46	37	46	6	5
1715	ACTACCCAGGTT	TTQV	3329	1146	9242	6021	6803	8095	4387	1045
1716	ACTACCCAGTAC	TTQY	2983	2229	429	125	131	393	22	21
1717	ACTACCCAGTCT	TTQS	2151	3387	1744	531	162	1901	315	46
1718	ACTACCCAGTGC	TTQC	2005	904	6568	6230	6672	6157	3483	1515
1719	ACTACCCAGTGG	TTQW	1460	1113	591	74	83	389	42	18
1720	ACTACCCAGTTC	TTQF	1985	1115	382	121	80	415	23	17
1721	ACTACCCATAAA	TTHK	946	1483	296	56	56	182	13	7
1722	ACTACCCATAAC	TTHN	976	959	248	45	59	152	9	17
1723	ACTACCCATACT	TTHT	1471	452	2944	5486	6021	3003	6168	5834
1724	ACTACCCATATC	TTHI	1546	359	3458	4419	5274	2652	4068	3429
1725	ACTACCCATATG	TTHM	2148	878	6028	9133	11516	5756	10933	10425
1726	ACTACCCATCAG	TTHQ	1416	1233	446	54	119	417	18	10
1727	ACTACCCATCAT	TTHH	1881	889	181	73	55	99	14	7
1728	ACTACCCATCCG	TTHP	933	350	1323	470	282	776	393	163
1729	ACTACCCATCGT	TTHR	721	640	141	30	16	206	24	8
1730	ACTACCCATCTG	TTHL	911	296	2024	2100	1958	1146	1486	1508
1731	ACTACCCATGAA	TTHE	987	842	149	41	38	128	8	9
1732	ACTACCCATGAC	TTHD	1580	577	106	40	52	74	9	5
1733	ACTACCCATGCT	TTHA	803	504	1533	455	740	1045	351	63
1734	ACTACCCATGGT	TTHG	939	220	44	35	22	45	3	5
1735	ACTACCCATGTT	TTHV	1676	540	5824	5434	5807	3583	4103	2676
1736	ACTACCCATTAC	TTHY	1531	1515	335	70	61	214	15	17
1737	ACTACCCATTCT	TTHS	1563	1182	1655	355	105	892	308	89
1738	ACTACCCATTGC	TTHC	1435	599	5780	7317	8320	4102	5234	4108
1739	ACTACCCATTGG	TTHW	1290	1182	306	48	58	214	15	13
1740	ACTACCCATTTC	TTHF	2562	1791	1485	458	184	879	201	91
1741	ACTACCCCGAAA	TTPK	1186	798	167	50	36	63	9	5
1742	ACTACCCCGAAC	TTPN	949	926	410	98	80	195	13	7
1743	ACTACCCCGACT	TTPT	1166	266	2657	4771	5581	2826	6250	5785
1744	ACTACCCCGATC	TTPI	1631	342	3338	3025	2987	1972	2776	1774
1745	ACTACCCCGATG	TTPM	1571	517	4459	7483	9620	5008	9348	9078
1746	ACTACCCCGCAG	TTPQ	1229	690	1338	176	140	783	253	24
1747	ACTACCCCGCAT	TTPH	645	644	138	20	40	105	1	7
1748	ACTACCCCGCCG	TTPP	1082	399	150	46	48	113	33	15
1749	ACTACCCCGCGT	TTPR	651	200	113	33	41	106	26	2
1750	ACTACCCCGCTG	TTPL	945	504	3088	2414	1847	1695	1951	1568
1751	ACTACCCCGGAA	TTPE	1536	1844	422	143	117	215	6	11
1752	ACTACCCCGGAC	TTPD	1462	2045	567	93	64	547	33	17
1753	ACTACCCCGGCT	TTPA	940	1097	331	122	37	289	15	22
1754	ACTACCCCGGGT	TTPG	532	1061	143	18	34	78	9	4
1755	ACTACCCCGGTT	TTPV	1661	1162	3472	2566	1114	2369	1451	797
1756	ACTACCCCGTAC	TTPY	1449	921	208	52	61	122	29	10
1757	ACTACCCCGTCT	TTPS	886	571	637	248	50	408	31	25
1758	ACTACCCCGTGC	TTPC	1874	1099	4193	2142	1694	3143	1704	710
1759	ACTACCCCGTGG	TTPW	613	224	41	18	19	48	7	1
1760	ACTACCCCGTTC	TTPF	1503	1307	2644	541	395	1552	464	210
1761	ACTACCCGTAAA	TTRK	957	296	64	47	43	95	22	8
1762	ACTACCCGTAAC	TTRN	833	712	118	129	35	193	13	8
1763	ACTACCCGTACT	TTRT	1386	680	3771	7669	8548	4132	8076	8019
1764	ACTACCCGTATC	TTRI	1287	446	2302	1730	2262	1435	1664	1571
1765	ACTACCCGTATG	TTRM	1321	278	2267	2710	3986	2071	3573	3201
1766	ACTACCCGTCAG	TTRQ	1675	1048	295	134	55	151	6	6
1767	ACTACCCGTCAT	TTRH	878	879	189	40	48	251	14	4
1768	ACTACCCGTCCG	TTRP	905	649	859	109	71	475	42	10
1769	ACTACCCGTCGT	TTRR	975	666	150	32	37	307	11	8
1770	ACTACCCGTCTG	TTRL	995	625	2041	921	300	991	448	104
1771	ACTACCCGTGAA	TTRE	1222	286	181	44	52	124	12	9
1772	ACTACCCGTGAC	TTRD	1213	1054	150	44	28	64	3	2
1773	ACTACCCGTGCT	TTRA	711	486	827	155	99	382	86	24
1774	ACTACCCGTGGT	TTRG	939	683	233	44	27	157	12	9
1775	ACTACCCGTGTT	TTRV	1220	491	3329	3353	2668	2230	2012	1377
1776	ACTACCCGTTAC	TTRY	1472	1453	399	68	57	175	12	8
1777	ACTACCCGTTCT	TTRS	571	784	392	32	40	411	17	10
1778	ACTACCCGTTGC	TTRC	2268	1383	4579	4606	4987	4029	4542	3468
1779	ACTACCCGTTGG	TTRW	774	531	85	20	27	69	9	3
1780	ACTACCCGTTTC	TTRF	1045	979	184	51	54	309	13	14
1781	ACTACCCTGAAA	TTLK	1169	720	160	49	65	62	11	9
1782	ACTACCCTGAAC	TTLN	1234	1413	1594	133	85	1092	169	66
1783	ACTACCCTGACT	TTLT	1196	418	1579	3163	3712	1405	3896	4805
1784	ACTACCCTGATC	TTLI	1282	706	4691	8067	9529	4294	7422	7251
1785	ACTACCCTGATG	TTLM	1010	359	5089	10186	11311	4522	9886	11193
1786	ACTACCCTGCAG	TTLQ	1200	515	565	107	71	556	168	19
1787	ACTACCCTGCAT	TTLH	939	629	880	157	34	1173	512	106
1788	ACTACCCTGCCG	TTLP	705	436	192	127	23	379	47	13
1789	ACTACCCTGCGT	TTLR	963	636	230	75	165	129	35	15
1790	ACTACCCTGCTG	TTLL	887	160	1492	2186	2739	1291	2179	2231
1791	ACTACCCTGGAA	TTLE	517	351	153	25	26	57	6	8
1792	ACTACCCTGGAC	TTLD	1019	943	272	42	29	322	27	6
1793	ACTACCCTGGCT	TTLA	1133	340	718	607	564	501	431	418
1794	ACTACCCTGGGT	TTLG	987	650	3391	2588	2634	2007	2248	1790
1795	ACTACCCTGGTT	TTLV	2096	778	5468	8334	10924	4108	9206	9301
1796	ACTACCCTGTAC	TTLY	1831	1956	926	109	114	872	144	28
1797	ACTACCCTGTCT	TTLS	1309	602	5150	4827	5403	3246	4221	4098
1798	ACTACCCTGTGC	TTLC	1202	591	4847	8034	9429	5140	10281	10886
1799	ACTACCCTGTGG	TTLW	800	948	235	77	23	165	9	8
1800	ACTACCCTGTTC	TTLF	1711	616	3612	4285	6036	3442	5190	4193
1801	ACTACCGAAAAA	TTEK	970	1317	273	71	47	246	16	10
1802	ACTACCGAAAAC	TTEN	1366	1550	369	46	55	166	11	10
1803	ACTACCGAAACT	TTET	1505	664	6025	5664	7726	4006	3879	3120
1804	ACTACCGAAATC	TTEI	1954	1082	2524	664	683	2096	531	140
1805	ACTACCGAAATG	TTEM	1546	1471	6798	4649	4419	4197	3356	1581
1806	ACTACCGAACAG	TTEQ	1440	1025	362	77	80	388	135	60
1807	ACTACCGAACAT	TTEH	1496	1022	339	180	63	128	10	8
1808	ACTACCGAACCG	TTEP	991	945	458	60	38	148	10	2
1809	ACTACCGAACGT	TTER	1239	725	218	34	52	45	5	6
1810	ACTACCGAACTG	TTEL	776	659	805	115	107	445	68	20
1811	ACTACCGAAGAA	TTEE	1286	2134	356	48	81	413	14	8
1812	ACTACCGAAGAC	TTED	641	404	47	37	20	65	11	5
1813	ACTACCGAAGCT	TTEA	1144	654	300	51	58	193	47	10
1814	ACTACCGAAGGT	TTEG	1270	942	230	69	56	273	8	6
1815	ACTACCGAAGTT	TTEV	1745	1240	3180	784	896	2438	282	200
1816	ACTACCGAATAC	TTEY	1888	1164	266	78	78	336	25	7
1817	ACTACCGAATCT	TTES	1207	637	373	28	140	323	16	12
1818	ACTACCGAATGC	TTEC	1177	1057	2913	1904	921	1909	600	174
1819	ACTACCGAATGG	TTEW	956	862	258	34	60	142	5	7
1820	ACTACCGAATTC	TTEF	1725	1703	491	90	64	367	18	14
1821	ACTACCGACAAA	TTDK	1551	1079	232	69	68	415	13	9
1822	ACTACCGACAAC	TTDN	1199	432	184	185	208	137	58	20
1823	ACTACCGACACT	TTDT	1515	753	3418	5676	5591	2854	4233	4639
1824	ACTACCGACATC	TTDI	2234	1143	4945	3585	3195	3169	2615	1301
1825	ACTACCGACATG	TTDM	1143	424	3374	3750	3755	1836	2828	2608
1826	ACTACCGACCAG	TTDQ	1592	346	107	47	66	260	8	13
1827	ACTACCGACCAT	TTDH	1862	1532	469	75	69	296	13	14
1828	ACTACCGACCCG	TTDP	1101	443	281	65	32	241	4	19
1829	ACTACCGACCGT	TTDR	1273	829	292	52	55	118	28	26
1830	ACTACCGACCTG	TTDL	990	194	695	412	454	539	392	244
1831	ACTACCGACGAA	TTDE	993	882	190	61	39	190	19	12
1832	ACTACCGACGAC	TTDD	1533	1706	258	82	63	330	41	36
1833	ACTACCGACGCT	TTDA	1122	130	85	129	68	40	12	20
1834	ACTACCGACGGT	TTDG	555	367	79	14	17	42	3	4
1835	ACTACCGACGTT	TTDV	2695	1136	6717	4318	3732	4101	3392	1559
1836	ACTACCGACTAC	TTDY	1571	1156	211	65	59	215	18	23
1837	ACTACCGACTCT	TTDS	1131	1177	643	101	31	449	36	15
1838	ACTACCGACTGC	TTDC	1274	546	4120	3248	3416	2490	3261	2886
1839	ACTACCGACTGG	TTDW	1120	828	335	157	46	209	6	8
1840	ACTACCGACTTC	TTDF	1822	1126	379	66	101	167	18	13
1841	ACTACCGCTAAA	TTAK	1066	778	242	43	69	90	17	20
1842	ACTACCGCTAAC	TTAN	1040	950	303	58	54	293	24	12
1843	ACTACCGCTACT	TTAT	1447	1033	10235	20977	24129	9788	20772	20918
1844	ACTACCGCTATC	TTAI	1629	1055	6076	8394	9505	5540	8444	6283
1845	ACTACCGCTATG	TTAM	1613	1063	6586	12112	13760	7161	14349	14732
1846	ACTACCGCTCAG	TTAQ	1270	1848	523	106	51	358	16	9
1847	ACTACCGCTCAT	TTAH	1204	1314	457	139	97	513	109	18
1848	ACTACCGCTCCG	TTAP	1384	1418	983	420	161	681	176	106
1849	ACTACCGCTCGT	TTAR	918	364	150	45	36	67	12	2
1850	ACTACCGCTCTG	TTAL	906	541	2670	1377	946	1905	1131	575
1851	ACTACCGCTGAA	TTAE	1814	1235	325	57	61	303	12	15
1852	ACTACCGCTGAC	TTAD	1389	714	164	37	41	172	13	3
1853	ACTACCGCTGCT	TTAA	1262	1646	2454	551	244	1772	217	47
1854	ACTACCGCTGGT	TTAG	724	1377	380	97	39	256	15	5
1855	ACTACCGCTGTT	TTAV	1372	382	2581	3023	3576	2232	2391	1254
1856	ACTACCGCTTAC	TTAY	2230	1112	236	85	67	267	18	17
1857	ACTACCGCTTCT	TTAS	1360	860	938	376	124	806	65	17
1858	ACTACCGCTTGC	TTAC	2159	1216	7618	8968	9742	5715	6248	4310
1859	ACTACCGCTTGG	TTAW	447	235	145	66	82	66	53	64
1860	ACTACCGCTTTC	TTAF	1836	1736	1927	546	170	1667	587	127
1861	ACTACCGGTAAA	TTGK	1331	857	405	89	146	194	13	16
1862	ACTACCGGTAAC	TTGN	791	521	332	47	62	235	62	13
1863	ACTACCGGTACT	TTGT	1146	354	4418	8276	9690	4161	8147	8325
1864	ACTACCGGTATC	TTGI	1975	761	9917	16047	31470	8466	22489	26311
1865	ACTACCGGTATG	TTGM	1140	647	2301	4963	5975	2383	6410	7867
1866	ACTACCGGTCAG	TTGQ	1424	1231	1653	526	179	1781	214	58
1867	ACTACCGGTCAT	TTGH	907	1245	543	67	54	492	54	8
1868	ACTACCGGTCCG	TTGP	1018	450	381	58	63	287	33	20
1869	ACTACCGGTCGT	TTGR	715	199	43	31	47	21	10	3
1870	ACTACCGGTCTG	TTGL	937	542	3292	5944	7890	3500	7090	6431
1871	ACTACCGGTGAA	TTGE	1199	509	134	45	53	65	35	4
1872	ACTACCGGTGAC	TTGD	949	1637	239	37	28	269	32	12
1873	ACTACCGGTGCT	TTGA	726	354	3499	3169	3557	2471	2265	1631
1874	ACTACCGGTGGT	TTGG	821	179	52	25	34	67	13	9
1875	ACTACCGGTGTT	TTGV	1885	1581	12147	17785	30581	12690	30813	29368
1876	ACTACCGGTTAC	TTGY	1906	720	1254	286	173	1003	230	33
1877	ACTACCGGTTCT	TTGS	741	391	1754	813	769	1033	868	229
1878	ACTACCGGTTGC	TTGC	843	850	4456	8583	9254	4822	8741	7736
1879	ACTACCGGTTGG	TTGW	1056	1633	398	49	41	299	15	6
1880	ACTACCGGTTTC	TTGF	949	312	3022	2006	2287	1443	1316	1382
1881	ACTACCGTTAAA	TTVK	2622	1651	620	74	102	344	20	19
1882	ACTACCGTTAAC	TTVN	1519	548	160	65	76	211	22	58
1883	ACTACCGTTACT	TTVT	2745	874	6153	6453	7025	3606	4535	4149
1884	ACTACCGTTATC	TTVI	3222	2134	7087	2191	2254	4225	2534	1453
1885	ACTACCGTTATG	TTVM	3443	1622	8264	5872	4564	4680	4452	3384
1886	ACTACCGTTCAG	TTVQ	2962	1586	530	137	128	544	73	36
1887	ACTACCGTTCAT	TTVH	2244	1491	656	109	73	221	52	9
1888	ACTACCGTTCCG	TTVP	1599	1945	538	150	73	535	43	19
1889	ACTACCGTTCGT	TTVR	1820	1033	206	47	60	85	9	3
1890	ACTACCGTTCTG	TTVL	1416	873	1541	645	250	687	182	50
1891	ACTACCGTTGAA	TTVE	2390	2111	621	117	121	440	22	9
1892	ACTACCGTTGAC	TTVD	1938	521	166	57	88	149	10	5
1893	ACTACCGTTGCT	TTVA	1046	467	263	60	51	111	47	10
1894	ACTACCGTTGGT	TTVG	1171	711	307	37	38	190	12	6
1895	ACTACCGTTGTT	TTVV	2717	1385	6028	2736	2958	2796	1999	1178
1896	ACTACCGTTTAC	TTVY	3535	3057	859	226	106	471	50	14
1897	ACTACCGTTTCT	TTVS	1778	1553	559	64	50	372	14	7
1898	ACTACCGTTTGC	TTVC	2785	2384	5292	1361	882	3660	1363	409
1899	ACTACCGTTTGG	TTVW	1467	1542	306	87	67	204	13	10
1900	ACTACCGTTTTC	TTVF	2390	1885	816	183	93	681	189	36
1901	ACTACCTACAAA	TTYK	1607	1382	383	187	99	308	81	43
1902	ACTACCTACAAC	TTYN	2049	2494	708	138	173	677	58	42
1903	ACTACCTACACT	TTYT	2143	884	6907	11783	13247	6980	7818	5392
1904	ACTACCTACATC	TTYI	2559	1435	6189	7231	9251	8832	5663	2003
1905	ACTACCTACATG	TTYM	2290	1133	7600	10192	13430	8894	9546	7552
1906	ACTACCTACCAG	TTYQ	2479	3012	2601	353	258	1976	209	46
1907	ACTACCTACCAT	TTYH	1397	1558	358	125	54	333	12	11
1908	ACTACCTACCCG	TTYP	1263	777	2383	1173	405	1918	778	478
1909	ACTACCTACCGT	TTYR	1367	1201	175	40	48	284	24	4
1910	ACTACCTACCTG	TTYL	2038	482	3845	4989	5712	3857	2838	1217
1911	ACTACCTACGAA	TTYE	1735	2145	499	83	55	488	23	13
1912	ACTACCTACGAC	TTYD	2211	3266	1048	121	136	482	100	79
1913	ACTACCTACGCT	TTYA	1808	1020	1548	873	559	1369	409	86
1914	ACTACCTACGGT	TTYG	972	557	121	26	46	44	11	6
1915	ACTACCTACGTT	TTYV	2315	836	5482	5563	7299	6646	3219	1004
1916	ACTACCTACTAC	TTYY	2249	1705	557	92	99	579	143	39
1917	ACTACCTACTCT	TTYS	2608	3060	3247	643	240	2888	285	92
1918	ACTACCTACTGC	TTYC	2422	1709	11569	14279	15246	11605	8743	4396
1919	ACTACCTACTGG	TTYW	1628	1742	492	177	247	391	36	15
1920	ACTACCTACTTC	TTYF	2646	2035	4257	1004	849	3603	698	237
1921	ACTACCTCTAAA	TTSK	1637	1075	304	69	73	167	30	13
1922	ACTACCTCTAAC	TTSN	1590	1043	334	81	64	189	10	5
1923	ACTACCTCTACT	TTST	1721	1037	4691	8049	8799	4627	8066	6221
1924	ACTACCTCTATC	TTSI	2264	349	1761	1325	2260	1199	1013	618
1925	ACTACCTCTATG	TTSM	1667	914	8863	13876	14957	8367	12928	8897
1926	ACTACCTCTCAG	TTSQ	1783	1409	280	87	59	198	51	9
1927	ACTACCTCTCAT	TTSH	1044	680	193	66	79	95	11	8
1928	ACTACCTCTCCG	TTSP	1833	464	703	107	313	513	68	15
1929	ACTACCTCTCGT	TTSR	1243	799	271	83	58	253	24	5
1930	ACTACCTCTCTG	TTSL	1222	711	2699	996	640	1655	1277	434
1931	ACTACCTCTGAA	TTSE	1084	1132	237	71	52	155	36	4
1932	ACTACCTCTGAC	TTSD	1117	682	148	56	74	125	49	20
1933	ACTACCTCTGCT	TTSA	827	280	258	70	57	310	55	27
1934	ACTACCTCTGGT	TTSG	1049	1029	221	30	49	163	7	1
1935	ACTACCTCTGTT	TTSV	2119	1197	6006	4305	3703	4026	3830	1962
1936	ACTACCTCTTAC	TTSY	2066	1436	573	103	161	295	69	21
1937	ACTACCTCTTCT	TTSS	1397	2722	1140	564	75	921	66	25
1938	ACTACCTCTTGC	TTSC	1535	803	4766	4835	5308	3177	2911	1765
1939	ACTACCTCTTGG	TTSW	1185	893	227	60	39	239	14	6
1940	ACTACCTCTTTC	TTSF	1689	485	186	65	52	145	14	6
1941	ACTACCTGCAAA	TTCK	1741	1054	436	88	79	185	20	14
1942	ACTACCTGCAAC	TTCN	1488	1295	423	73	67	294	11	17
1943	ACTACCTGCACT	TTCT	2354	680	5891	10330	11269	5576	10257	9685
1944	ACTACCTGCATC	TTCI	2166	856	2585	3932	5087	2802	4891	4164
1945	ACTACCTGCATG	TTCM	1785	1021	6180	10574	11944	5836	12621	13000
1946	ACTACCTGCCAG	TTCQ	1358	1254	288	87	63	247	17	10
1947	ACTACCTGCCAT	TTCH	1758	1115	424	123	138	291	71	20
1948	ACTACCTGCCCG	TTCP	1282	1841	2385	882	292	1810	224	34
1949	ACTACCTGCCGT	TTCR	1467	494	170	51	45	104	16	6
1950	ACTACCTGCCTG	TTCL	1258	568	3373	2151	1824	1671	1763	1629
1951	ACTACCTGCGAA	TTCE	1122	867	182	63	44	97	11	11
1952	ACTACCTGCGAC	TTCD	1106	764	381	59	49	134	5	10
1953	ACTACCTGCGCT	TTCA	912	563	633	191	114	389	292	42
1954	ACTACCTGCGGT	TTCG	1251	1911	594	66	68	397	22	18
1955	ACTACCTGCGTT	TTCV	2410	1195	8863	13783	15843	8290	12569	9966
1956	ACTACCTGCTAC	TTCY	2394	2044	657	171	79	471	64	22
1957	ACTACCTGCTCT	TTCS	1740	880	931	285	224	696	140	25
1958	ACTACCTGCTGC	TTCC	2117	1273	2642	3515	3907	1850	2901	2559
1959	ACTACCTGCTGG	TTCW	1163	1436	357	60	57	321	9	5
1960	ACTACCTGCTTC	TTCF	1823	1590	4028	1112	1052	3331	1863	1199
1961	ACTACCTGGAAA	TTWK	1116	572	118	27	52	108	11	6
1962	ACTACCTGGAAC	TTWN	960	594	929	60	81	693	75	18
1963	ACTACCTGGACT	TTWT	1296	365	3277	5682	5757	3094	6372	7326
1964	ACTACCTGGATC	TTWI	2032	1077	6733	10535	10978	6290	12865	12600
1965	ACTACCTGGATG	TTWM	1128	306	4215	7669	7902	4669	10337	12610
1966	ACTACCTGGCAG	TTWQ	1198	765	2044	343	175	1499	438	54
1967	ACTACCTGGCAT	TTWH	1147	850	284	94	80	109	9	5
1968	ACTACCTGGCCG	TTWP	732	143	1147	983	1632	725	881	639
1969	ACTACCTGGCGT	TTWR	832	634	188	26	39	98	11	2
1970	ACTACCTGGCTG	TTWL	1063	365	3394	5283	6976	3438	7075	7027
1971	ACTACCTGGGAA	TTWE	1379	921	232	42	59	81	6	1
1972	ACTACCTGGGAC	TTWD	1068	1213	352	42	54	203	2	10
1973	ACTACCTGGGCT	TTWA	970	190	1455	1705	1784	1030	1301	1302
1974	ACTACCTGGGGT	TTWG	762	486	145	46	31	287	14	8
1975	ACTACCTGGGTT	TTWV	2012	962	8443	14079	16587	8256	17280	18796
1976	ACTACCTGGTAC	TTWY	1238	655	309	57	108	241	133	38
1977	ACTACCTGGTCT	TTWS	1126	594	5133	4457	4978	4033	4766	4687
1978	ACTACCTGGTGC	TTWC	1242	447	2242	2885	3461	2906	4333	3511
1979	ACTACCTGGTGG	TTWW	1455	962	299	48	67	170	7	11
1980	ACTACCTGGTTC	TTWF	1183	1218	5297	2147	1238	3168	2104	1574
1981	ACTACCTTCAAA	TTFK	1252	708	138	51	58	184	20	24
1982	ACTACCTTCAAC	TTFN	1399	1212	493	82	79	365	40	24
1983	ACTACCTTCACT	TTFT	1436	606	2580	5237	5000	2664	6150	7115
1984	ACTACCTTCATC	TTFI	2945	1699	7144	10397	12750	6748	11630	10418
1985	ACTACCTTCATG	TTFM	1518	768	3290	4779	6084	3219	7599	7598
1986	ACTACCTTCCAG	TTFQ	2473	2048	3751	946	885	2669	1109	544
1987	ACTACCTTCCAT	TTFH	1408	713	225	107	65	74	11	10
1988	ACTACCTTCCCG	TTFP	1403	539	1285	800	716	1278	518	374
1989	ACTACCTTCCGT	TTFR	1370	1534	461	83	53	224	60	11
1990	ACTACCTTCCTG	TTFL	2048	818	5637	8189	10392	4995	8246	8162
1991	ACTACCTTCGAA	TTFE	1389	1128	530	77	66	209	14	10
1992	ACTACCTTCGAC	TTFD	1995	1269	193	286	78	117	20	28
1993	ACTACCTTCGCT	TTFA	1569	898	3951	1519	1370	2359	1833	1396
1994	ACTACCTTCGGT	TTFG	1120	2259	1622	413	82	1741	284	78
1995	ACTACCTTCGTT	TTFV	1972	552	3106	4089	5352	2646	4152	3341
1996	ACTACCTTCTAC	TTFY	2731	1587	691	125	104	328	25	20
1997	ACTACCTTCTCT	TTFS	1786	1164	3265	1264	578	2440	1142	886
1998	ACTACCTTCTGC	TTFC	1396	287	1839	3600	3390	1203	2753	2569
[truncated: 14,002 more rows]

## Sheet: Screen Replicate 2
Seq number	DNA Sequence	Amino acid sequence	Glu T-1	Raff + Dox T0	Glu + Dox T1	Glu + Dox T2	Glu + Dox T3	Gal + Dox T1	Gal + Dox T2	Gal + Dox T3
1	AAAACCAAAAAA	KTKK	1949	1741	530	591	514	286	204	181
2	AAAACCAAAAAC	KTKN	1566	1112	315	400	339	113	109	119
3	AAAACCAAAACT	KTKT	3346	1386	4920	2425	1129	3199	1612	924
4	AAAACCAAAATC	KTKI	2601	1785	1496	1268	886	1062	611	456
5	AAAACCAAAATG	KTKM	2953	2177	5972	3127	1225	3358	2042	758
6	AAAACCAAACAG	KTKQ	2265	2754	452	330	204	164	70	62
7	AAAACCAAACAT	KTKH	1624	1305	251	219	172	150	53	48
8	AAAACCAAACCG	KTKP	1827	1664	333	114	100	78	25	14
9	AAAACCAAACGT	KTKR	1565	1064	143	88	93	60	14	14
10	AAAACCAAACTG	KTKL	1342	1503	324	225	129	233	115	74
11	AAAACCAAAGAA	KTKE	1630	1165	175	158	152	98	37	29
12	AAAACCAAAGAC	KTKD	2386	2835	386	150	159	233	45	36
13	AAAACCAAAGCT	KTKA	1773	709	201	130	102	117	19	23
14	AAAACCAAAGGT	KTKG	1071	535	85	62	46	13	8	3
15	AAAACCAAAGTT	KTKV	2021	1610	440	299	223	189	115	89
16	AAAACCAAATAC	KTKY	3309	2853	449	302	215	362	79	54
17	AAAACCAAATCT	KTKS	2174	3167	534	268	146	444	100	61
18	AAAACCAAATGC	KTKC	2145	1645	688	841	240	620	275	97
19	AAAACCAAATGG	KTKW	1410	1050	117	75	80	83	13	19
20	AAAACCAAATTC	KTKF	2497	1828	349	277	215	205	111	81
21	AAAACCAACAAA	KTNK	1899	1886	471	604	540	323	310	223
22	AAAACCAACAAC	KTNN	1648	1222	281	455	393	148	211	154
23	AAAACCAACACT	KTNT	2817	668	618	710	518	558	421	292
24	AAAACCAACATC	KTNI	2252	677	1725	3370	1958	1519	1965	1629
25	AAAACCAACATG	KTNM	1590	1223	3735	7228	5321	3163	5517	5620
26	AAAACCAACCAG	KTNQ	1135	1053	217	258	155	118	114	68
27	AAAACCAACCAT	KTNH	1205	895	298	243	171	171	85	69
28	AAAACCAACCCG	KTNP	607	101	59	63	54	33	19	13
29	AAAACCAACCGT	KTNR	845	265	119	69	52	140	102	113
30	AAAACCAACCTG	KTNL	1772	1331	4395	3074	1257	2480	1730	957
31	AAAACCAACGAA	KTNE	1890	1217	184	169	147	75	53	34
32	AAAACCAACGAC	KTND	1024	404	77	73	64	20	14	16
33	AAAACCAACGCT	KTNA	1842	1910	1877	316	227	957	109	104
34	AAAACCAACGGT	KTNG	998	666	94	90	69	62	39	29
35	AAAACCAACGTT	KTNV	2738	1490	5584	5767	3133	4659	3279	1647
36	AAAACCAACTAC	KTNY	2640	1770	332	236	170	164	46	36
37	AAAACCAACTCT	KTNS	1167	1236	436	136	103	174	93	52
38	AAAACCAACTGC	KTNC	2453	2321	8704	13473	6522	6196	6742	4213
39	AAAACCAACTGG	KTNW	1341	1003	195	127	95	27	9	15
40	AAAACCAACTTC	KTNF	1972	1639	382	363	267	503	205	134
41	AAAACCACTAAA	KTTK	2407	2193	399	303	227	155	104	76
42	AAAACCACTAAC	KTTN	1553	1220	270	353	156	75	54	36
43	AAAACCACTACT	KTTT	3669	2355	6129	9420	5510	5496	7776	6431
44	AAAACCACTATC	KTTI	3205	1750	3723	1884	779	1891	615	500
45	AAAACCACTATG	KTTM	2609	1753	3062	3095	2189	2138	2249	1621
46	AAAACCACTCAG	KTTQ	2927	1314	276	202	149	98	27	25
47	AAAACCACTCAT	KTTH	2088	1087	203	169	135	99	28	31
48	AAAACCACTCCG	KTTP	1551	1390	261	91	57	116	23	9
49	AAAACCACTCGT	KTTR	1232	1132	94	73	45	73	17	7
50	AAAACCACTCTG	KTTL	1544	1398	406	189	127	271	58	35
51	AAAACCACTGAA	KTTE	2383	4625	1087	1009	502	1017	1143	1192
52	AAAACCACTGAC	KTTD	1880	1797	277	128	110	171	27	35
53	AAAACCACTGCT	KTTA	2043	1319	423	390	118	284	153	34
54	AAAACCACTGGT	KTTG	996	1207	252	169	114	264	168	36
55	AAAACCACTGTT	KTTV	3044	2323	4409	2212	654	1599	621	220
56	AAAACCACTTAC	KTTY	3442	3667	350	288	201	197	51	40
57	AAAACCACTTCT	KTTS	2226	1361	260	141	98	220	106	31
58	AAAACCACTTGC	KTTC	3709	2883	12428	14402	5249	8739	8347	5282
59	AAAACCACTTGG	KTTW	1544	1638	215	97	78	154	20	18
60	AAAACCACTTTC	KTTF	3204	2018	349	258	184	276	75	67
61	AAAACCATCAAA	KTIK	1837	552	311	463	376	163	273	246
62	AAAACCATCAAC	KTIN	1914	482	331	325	324	173	147	122
63	AAAACCATCACT	KTIT	3913	2334	7245	9925	5507	5592	7318	5758
64	AAAACCATCATC	KTII	3956	2808	4302	4503	2659	4019	3905	2416
65	AAAACCATCATG	KTIM	4340	3556	10884	18938	11379	7932	13356	13561
66	AAAACCATCCAG	KTIQ	2643	2508	352	243	211	306	113	105
67	AAAACCATCCAT	KTIH	2799	845	554	450	356	239	297	147
68	AAAACCATCCCG	KTIP	1949	1642	162	105	90	185	47	28
69	AAAACCATCCGT	KTIR	2110	958	149	98	94	70	17	16
70	AAAACCATCCTG	KTIL	3627	2762	7565	10950	5169	5643	7639	7386
71	AAAACCATCGAA	KTIE	1592	1332	1189	317	214	632	143	100
72	AAAACCATCGAC	KTID	2385	2521	396	239	168	374	167	55
73	AAAACCATCGCT	KTIA	1346	961	271	164	112	199	76	53
74	AAAACCATCGGT	KTIG	1589	582	3121	2298	913	3235	3590	2521
75	AAAACCATCGTT	KTIV	3785	2640	6735	10051	4824	5125	6664	5630
76	AAAACCATCTAC	KTIY	3161	3708	629	406	320	269	180	112
77	AAAACCATCTCT	KTIS	1844	1400	1167	699	234	878	330	115
78	AAAACCATCTGC	KTIC	5444	7622	37913	31508	20039	26682	23985	15584
79	AAAACCATCTGG	KTIW	2052	1834	158	114	113	191	35	32
80	AAAACCATCTTC	KTIF	4182	1742	1283	637	461	1354	671	333
81	AAAACCATGAAA	KTMK	1751	893	218	298	199	177	161	148
82	AAAACCATGAAC	KTMN	1881	1424	433	267	215	273	108	120
83	AAAACCATGACT	KTMT	3774	3470	9622	23474	20322	10691	23224	24062
84	AAAACCATGATC	KTMI	3679	1706	4248	7263	5552	3185	4997	5534
85	AAAACCATGATG	KTMM	2393	1132	3011	6584	2933	3243	4453	4095
86	AAAACCATGCAG	KTMQ	2480	2620	481	207	194	258	150	93
87	AAAACCATGCAT	KTMH	2178	1635	410	173	161	400	114	70
88	AAAACCATGCCG	KTMP	1409	1397	273	113	78	90	26	31
89	AAAACCATGCGT	KTMR	882	723	86	45	40	18	9	26
90	AAAACCATGCTG	KTML	1752	1168	2524	3362	2123	1959	3446	3016
91	AAAACCATGGAA	KTME	1862	1199	165	115	125	114	33	32
92	AAAACCATGGAC	KTMD	1665	2301	381	275	265	503	513	749
93	AAAACCATGGCT	KTMA	1631	2049	2067	615	318	1273	301	241
94	AAAACCATGGGT	KTMG	2366	1926	10696	7622	2391	4837	6021	3408
95	AAAACCATGGTT	KTMV	3523	1752	5417	8986	4814	3549	4740	3746
96	AAAACCATGTAC	KTMY	2566	1775	367	194	190	365	128	96
97	AAAACCATGTCT	KTMS	4378	5393	9714	2787	1210	5681	3578	1068
98	AAAACCATGTGC	KTMC	3756	2088	9934	14720	9463	7314	11073	8038
99	AAAACCATGTGG	KTMW	1445	2133	244	89	74	93	22	36
100	AAAACCATGTTC	KTMF	4333	3332	12558	14951	7858	10475	14356	10590
101	AAAACCCAGAAA	KTQK	1836	737	162	215	178	132	74	82
102	AAAACCCAGAAC	KTQN	1584	1392	221	188	169	102	84	65
103	AAAACCCAGACT	KTQT	2998	2753	8877	4884	1482	5625	3374	1055
104	AAAACCCAGATC	KTQI	2922	1726	922	552	431	529	318	259
105	AAAACCCAGATG	KTQM	2382	1975	3669	2168	738	2375	1297	692
106	AAAACCCAGCAG	KTQQ	2322	2617	227	168	128	159	39	41
107	AAAACCCAGCAT	KTQH	1496	3501	396	199	119	437	359	117
108	AAAACCCAGCCG	KTQP	1354	710	148	111	69	145	119	76
109	AAAACCCAGCGT	KTQR	1174	419	196	189	154	167	70	48
110	AAAACCCAGCTG	KTQL	1339	761	191	226	145	90	69	51
111	AAAACCCAGGAA	KTQE	2523	1654	236	140	141	94	56	25
112	AAAACCCAGGAC	KTQD	2754	2057	427	260	180	115	28	40
113	AAAACCCAGGCT	KTQA	1838	1536	364	133	120	139	64	35
114	AAAACCCAGGGT	KTQG	1387	1020	147	91	72	75	25	14
115	AAAACCCAGGTT	KTQV	3187	2358	576	327	315	278	109	100
116	AAAACCCAGTAC	KTQY	2466	2527	288	180	163	183	78	65
117	AAAACCCAGTCT	KTQS	1716	1724	236	119	99	106	43	33
118	AAAACCCAGTGC	KTQC	1816	2001	732	290	251	327	132	159
119	AAAACCCAGTGG	KTQW	1527	3472	273	114	79	310	37	43
120	AAAACCCAGTTC	KTQF	1963	1304	282	259	160	155	75	72
121	AAAACCCATAAA	KTHK	2381	4043	616	645	501	534	380	194
122	AAAACCCATAAC	KTHN	1935	1180	385	292	249	207	115	86
123	AAAACCCATACT	KTHT	2677	1515	9748	10518	4987	6933	7424	4871
124	AAAACCCATATC	KTHI	3234	2654	8775	6036	2560	5019	3032	2442
125	AAAACCCATATG	KTHM	3402	1666	7232	11919	7205	5540	7990	6296
126	AAAACCCATCAG	KTHQ	1723	590	179	96	100	78	29	27
127	AAAACCCATCAT	KTHH	1315	410	116	97	103	100	31	29
128	AAAACCCATCCG	KTHP	1126	879	236	75	55	277	72	26
129	AAAACCCATCGT	KTHR	1854	1534	181	143	97	84	33	17
130	AAAACCCATCTG	KTHL	1374	618	692	429	329	318	59	61
131	AAAACCCATGAA	KTHE	1316	1102	260	103	91	155	62	46
132	AAAACCCATGAC	KTHD	1432	1167	103	80	98	88	17	26
133	AAAACCCATGCT	KTHA	630	808	255	59	62	181	33	25
134	AAAACCCATGGT	KTHG	1137	2275	275	67	79	164	90	31
135	AAAACCCATGTT	KTHV	1905	738	1291	411	256	981	640	149
136	AAAACCCATTAC	KTHY	2908	2052	257	164	182	355	49	48
137	AAAACCCATTCT	KTHS	1464	929	157	116	76	203	35	30
138	AAAACCCATTGC	KTHC	2278	3060	5815	2719	718	3331	1337	502
139	AAAACCCATTGG	KTHW	1139	641	96	114	49	93	12	14
140	AAAACCCATTTC	KTHF	2693	1959	450	256	168	370	83	75
141	AAAACCCCGAAA	KTPK	1403	636	122	106	90	114	24	25
142	AAAACCCCGAAC	KTPN	537	152	51	51	46	23	15	8
143	AAAACCCCGACT	KTPT	1403	1150	5308	3181	1032	3738	2538	963
144	AAAACCCCGATC	KTPI	1427	713	281	200	143	294	117	102
145	AAAACCCCGATG	KTPM	1897	1858	2828	2153	1088	1542	2035	895
146	AAAACCCCGCAG	KTPQ	2062	1328	165	118	95	118	30	20
147	AAAACCCCGCAT	KTPH	816	318	45	38	33	32	14	8
148	AAAACCCCGCCG	KTPP	1525	1438	167	105	69	70	25	12
149	AAAACCCCGCGT	KTPR	1357	578	97	65	52	30	4	8
150	AAAACCCCGCTG	KTPL	944	1573	222	100	86	192	58	64
151	AAAACCCCGGAA	KTPE	1817	1988	258	125	106	110	22	23
152	AAAACCCCGGAC	KTPD	1538	1248	99	71	57	28	7	13
153	AAAACCCCGGCT	KTPA	1114	1538	250	120	80	168	30	19
154	AAAACCCCGGGT	KTPG	919	549	126	57	40	143	20	18
155	AAAACCCCGGTT	KTPV	2134	2306	627	236	189	344	64	49
156	AAAACCCCGTAC	KTPY	1983	2063	257	129	108	113	40	39
157	AAAACCCCGTCT	KTPS	885	799	75	64	49	45	17	9
158	AAAACCCCGTGC	KTPC	1634	2946	699	426	363	930	604	634
159	AAAACCCCGTGG	KTPW	552	562	95	31	27	21	5	7
160	AAAACCCCGTTC	KTPF	1490	1183	248	135	129	191	129	52
161	AAAACCCGTAAA	KTRK	1610	466	140	128	129	31	40	40
162	AAAACCCGTAAC	KTRN	1331	2228	162	125	108	213	52	40
163	AAAACCCGTACT	KTRT	1624	927	3903	2919	556	2286	1325	608
164	AAAACCCGTATC	KTRI	1664	1313	551	315	201	259	144	120
165	AAAACCCGTATG	KTRM	2440	1926	4429	2371	1355	3142	1721	643
166	AAAACCCGTCAG	KTRQ	2423	2660	312	162	144	135	46	39
167	AAAACCCGTCAT	KTRH	1509	1100	139	103	87	79	24	18
168	AAAACCCGTCCG	KTRP	1086	340	125	48	44	37	16	5
169	AAAACCCGTCGT	KTRR	1207	2016	130	104	68	88	36	18
170	AAAACCCGTCTG	KTRL	1766	1426	219	132	84	88	29	44
171	AAAACCCGTGAA	KTRE	883	392	57	59	54	19	11	7
172	AAAACCCGTGAC	KTRD	1606	1828	162	108	87	168	36	31
173	AAAACCCGTGCT	KTRA	1444	1137	226	78	59	44	14	9
174	AAAACCCGTGGT	KTRG	769	825	63	48	49	33	16	10
175	AAAACCCGTGTT	KTRV	2369	2223	638	204	191	494	165	101
176	AAAACCCGTTAC	KTRY	1696	2536	221	91	92	321	35	38
177	AAAACCCGTTCT	KTRS	1279	370	60	68	45	7	6	2
178	AAAACCCGTTGC	KTRC	2014	1357	809	206	148	886	399	132
179	AAAACCCGTTGG	KTRW	1250	2455	157	84	73	156	33	52
180	AAAACCCGTTTC	KTRF	1676	773	147	119	82	34	23	22
181	AAAACCCTGAAA	KTLK	889	246	94	96	104	42	63	66
182	AAAACCCTGAAC	KTLN	1475	2072	313	160	139	246	96	91
183	AAAACCCTGACT	KTLT	1663	502	1890	4252	3279	2224	5522	6292
184	AAAACCCTGATC	KTLI	2641	1921	6893	14905	9383	6316	14179	14548
185	AAAACCCTGATG	KTLM	2544	2516	8554	19139	15889	10627	23417	26602
186	AAAACCCTGCAG	KTLQ	2221	1187	205	151	134	83	68	47
187	AAAACCCTGCAT	KTLH	1172	514	125	89	77	118	52	31
188	AAAACCCTGCCG	KTLP	1081	779	124	65	54	49	29	28
189	AAAACCCTGCGT	KTLR	671	877	74	48	26	55	30	9
190	AAAACCCTGCTG	KTLL	2493	1157	4864	9708	9244	5441	12884	14611
191	AAAACCCTGGAA	KTLE	1166	1330	225	127	96	126	55	35
192	AAAACCCTGGAC	KTLD	1392	627	97	76	55	65	14	15
193	AAAACCCTGGCT	KTLA	1561	994	4777	6571	3724	3949	5999	4003
194	AAAACCCTGGGT	KTLG	858	229	252	97	66	32	33	35
195	AAAACCCTGGTT	KTLV	2584	1152	4339	9328	7554	4803	10332	9847
196	AAAACCCTGTAC	KTLY	3193	2399	929	362	228	771	261	84
197	AAAACCCTGTCT	KTLS	1850	848	3384	4239	2123	3339	4762	3684
198	AAAACCCTGTGC	KTLC	2231	1042	4113	8385	6563	4256	8867	10709
199	AAAACCCTGTGG	KTLW	1370	1278	132	67	66	46	14	8
200	AAAACCCTGTTC	KTLF	2496	1057	3441	4990	3219	3734	6610	5807
201	AAAACCGAAAAA	KTEK	1457	2155	294	215	147	193	79	56
202	AAAACCGAAAAC	KTEN	1951	2860	261	194	146	159	39	39
203	AAAACCGAAACT	KTET	2248	1368	2525	1462	432	1206	372	151
204	AAAACCGAAATC	KTEI	2216	1147	378	329	218	200	123	68
205	AAAACCGAAATG	KTEM	1121	726	511	211	130	211	136	68
206	AAAACCGAACAG	KTEQ	2142	1916	525	341	161	345	124	135
207	AAAACCGAACAT	KTEH	950	963	80	70	65	172	67	28
208	AAAACCGAACCG	KTEP	1103	1402	318	98	71	257	36	33
209	AAAACCGAACGT	KTER	1626	1148	160	83	70	150	21	15
210	AAAACCGAACTG	KTEL	1650	2007	192	106	80	67	21	39
211	AAAACCGAAGAA	KTEE	1604	809	76	77	93	59	15	13
212	AAAACCGAAGAC	KTED	1714	1361	135	70	82	96	16	16
213	AAAACCGAAGCT	KTEA	1262	1061	82	58	48	70	28	9
214	AAAACCGAAGGT	KTEG	1304	2622	297	74	71	406	54	36
215	AAAACCGAAGTT	KTEV	2241	1300	334	178	139	173	59	26
216	AAAACCGAATAC	KTEY	2053	1952	191	133	111	102	20	23
217	AAAACCGAATCT	KTES	1948	1839	322	118	75	123	15	20
218	AAAACCGAATGC	KTEC	1895	2260	545	182	136	440	61	53
219	AAAACCGAATGG	KTEW	1623	1907	239	125	81	283	62	32
220	AAAACCGAATTC	KTEF	1437	757	123	100	76	32	28	23
221	AAAACCGACAAA	KTDK	1965	2003	249	150	130	101	44	38
222	AAAACCGACAAC	KTDN	1653	646	168	135	88	48	19	20
223	AAAACCGACACT	KTDT	2548	1161	3695	4470	1971	3418	3553	3469
224	AAAACCGACATC	KTDI	2956	1278	564	777	262	565	258	164
225	AAAACCGACATG	KTDM	3060	2657	5590	5718	1275	4834	3854	1857
226	AAAACCGACCAG	KTDQ	3091	4354	415	342	209	462	176	67
227	AAAACCGACCAT	KTDH	966	902	232	106	75	145	23	87
228	AAAACCGACCCG	KTDP	1121	496	73	65	40	13	11	9
229	AAAACCGACCGT	KTDR	996	463	168	202	94	198	269	222
230	AAAACCGACCTG	KTDL	1788	1396	307	125	94	241	36	33
231	AAAACCGACGAA	KTDE	1442	1438	217	105	100	109	49	14
232	AAAACCGACGAC	KTDD	1139	990	127	73	65	71	24	13
233	AAAACCGACGCT	KTDA	1307	488	206	72	58	63	18	19
234	AAAACCGACGGT	KTDG	630	1641	134	62	43	82	69	11
235	AAAACCGACGTT	KTDV	2960	1720	1195	323	244	584	117	75
236	AAAACCGACTAC	KTDY	2377	2638	412	164	117	468	79	47
237	AAAACCGACTCT	KTDS	2174	3041	406	149	136	376	61	54
238	AAAACCGACTGC	KTDC	2253	1704	4592	3335	1058	3278	2854	1259
239	AAAACCGACTGG	KTDW	807	521	87	47	42	22	9	5
240	AAAACCGACTTC	KTDF	2553	1660	236	147	128	131	39	31
241	AAAACCGCTAAA	KTAK	981	282	100	164	96	29	39	48
242	AAAACCGCTAAC	KTAN	1330	2155	229	152	124	203	110	48
243	AAAACCGCTACT	KTAT	2623	1263	6522	12589	8856	6958	11238	10889
244	AAAACCGCTATC	KTAI	2531	1806	4821	5919	3670	4030	3025	1841
245	AAAACCGCTATG	KTAM	1771	633	1477	2363	1594	1473	3008	1934
246	AAAACCGCTCAG	KTAQ	1866	1706	318	140	113	210	32	43
247	AAAACCGCTCAT	KTAH	897	1096	167	94	74	53	20	15
248	AAAACCGCTCCG	KTAP	1127	1379	177	72	76	211	36	27
249	AAAACCGCTCGT	KTAR	1782	2676	271	144	84	102	106	22
250	AAAACCGCTCTG	KTAL	1197	993	453	223	107	412	61	44
251	AAAACCGCTGAA	KTAE	1883	2085	203	168	112	129	32	36
252	AAAACCGCTGAC	KTAD	1550	1390	132	61	65	71	9	18
253	AAAACCGCTGCT	KTAA	1212	1356	287	110	90	327	33	41
254	AAAACCGCTGGT	KTAG	1154	1655	143	71	57	94	23	16
255	AAAACCGCTGTT	KTAV	2764	2626	6059	3370	937	3507	2339	885
256	AAAACCGCTTAC	KTAY	2507	803	252	162	119	302	38	38
257	AAAACCGCTTCT	KTAS	1377	952	149	69	83	84	24	23
258	AAAACCGCTTGC	KTAC	2147	1914	6978	6118	1666	4909	2241	1124
259	AAAACCGCTTGG	KTAW	990	496	44	38	33	12	6	5
260	AAAACCGCTTTC	KTAF	2198	2794	372	177	137	378	373	64
261	AAAACCGGTAAA	KTGK	2254	1582	184	159	164	83	64	73
262	AAAACCGGTAAC	KTGN	848	918	136	125	120	159	86	92
263	AAAACCGGTACT	KTGT	2992	3342	9135	19737	15294	9849	17710	17111
264	AAAACCGGTATC	KTGI	2647	976	3990	14983	19013	7175	19494	25587
265	AAAACCGGTATG	KTGM	1753	637	1380	3439	3723	1986	4195	5903
266	AAAACCGGTCAG	KTGQ	2375	1758	839	835	232	542	337	225
267	AAAACCGGTCAT	KTGH	686	137	52	59	28	19	22	26
268	AAAACCGGTCCG	KTGP	600	102	40	58	40	19	23	35
269	AAAACCGGTCGT	KTGR	936	792	89	56	44	61	11	12
270	AAAACCGGTCTG	KTGL	2718	1966	6129	15976	14426	7248	16697	18972
271	AAAACCGGTGAA	KTGE	1063	2021	202	266	70	66	32	19
272	AAAACCGGTGAC	KTGD	839	167	48	36	39	6	3	1
273	AAAACCGGTGCT	KTGA	756	417	473	86	117	330	85	85
274	AAAACCGGTGGT	KTGG	969	1642	123	73	59	118	36	22
275	AAAACCGGTGTT	KTGV	3043	2265	6369	20070	21314	11090	27832	31333
276	AAAACCGGTTAC	KTGY	1218	502	114	73	64	48	32	14
277	AAAACCGGTTCT	KTGS	824	836	169	72	60	128	22	15
278	AAAACCGGTTGC	KTGC	950	384	857	1772	929	776	1314	851
279	AAAACCGGTTGG	KTGW	975	665	60	61	31	25	2	8
280	AAAACCGGTTTC	KTGF	2147	1372	2297	304	270	1586	687	143
281	AAAACCGTTAAA	KTVK	2766	1917	213	206	171	112	123	48
282	AAAACCGTTAAC	KTVN	2922	3971	485	201	212	446	269	92
283	AAAACCGTTACT	KTVT	2702	1821	4950	3262	740	3841	1910	1471
284	AAAACCGTTATC	KTVI	4102	2007	2951	2089	611	1208	457	311
285	AAAACCGTTATG	KTVM	3636	2555	5109	3324	1351	2488	2066	1385
286	AAAACCGTTCAG	KTVQ	2756	3600	544	198	156	316	51	40
287	AAAACCGTTCAT	KTVH	2950	3031	419	198	157	334	86	51
288	AAAACCGTTCCG	KTVP	1630	1146	166	104	75	173	37	18
289	AAAACCGTTCGT	KTVR	2226	1390	164	104	81	59	15	9
290	AAAACCGTTCTG	KTVL	2043	1579	1383	386	213	845	126	106
291	AAAACCGTTGAA	KTVE	2271	1900	306	142	111	285	51	33
292	AAAACCGTTGAC	KTVD	2330	3109	415	153	127	405	84	66
293	AAAACCGTTGCT	KTVA	2597	3746	601	357	229	430	121	45
294	AAAACCGTTGGT	KTVG	1665	881	325	81	86	162	51	151
295	AAAACCGTTGTT	KTVV	2945	1986	2705	1837	395	2577	1197	605
296	AAAACCGTTTAC	KTVY	3540	1891	277	183	154	285	157	215
297	AAAACCGTTTCT	KTVS	2435	1036	185	114	106	62	18	15
298	AAAACCGTTTGC	KTVC	4971	4862	5597	1190	779	3137	967	298
299	AAAACCGTTTGG	KTVW	2669	2556	411	146	110	348	83	50
300	AAAACCGTTTTC	KTVF	3518	3726	967	590	257	650	131	166
301	AAAACCTACAAA	KTYK	2652	1239	337	392	378	231	167	122
302	AAAACCTACAAC	KTYN	2346	869	304	330	239	117	102	82
303	AAAACCTACACT	KTYT	4617	3249	14146	21097	12331	12869	9969	4687
304	AAAACCTACATC	KTYI	3797	2300	4812	6698	3944	6634	5120	2222
305	AAAACCTACATG	KTYM	3737	2091	7270	15206	12108	9500	11365	8364
306	AAAACCTACCAG	KTYQ	3598	3016	540	330	241	418	172	204
307	AAAACCTACCAT	KTYH	2349	2191	305	220	194	395	120	81
308	AAAACCTACCCG	KTYP	2247	1963	383	199	130	281	88	20
309	AAAACCTACCGT	KTYR	1744	1240	140	104	78	168	24	19
310	AAAACCTACCTG	KTYL	2438	1103	3011	3205	1318	2716	727	293
311	AAAACCTACGAA	KTYE	1627	1356	198	161	116	54	21	21
312	AAAACCTACGAC	KTYD	1767	2587	234	131	130	286	59	43
313	AAAACCTACGCT	KTYA	2271	1428	452	351	139	285	149	55
314	AAAACCTACGGT	KTYG	1504	1796	195	120	93	152	52	38
315	AAAACCTACGTT	KTYV	6865	4836	16168	18884	7978	16610	5917	2088
316	AAAACCTACTAC	KTYY	3455	2164	437	273	306	309	76	59
317	AAAACCTACTCT	KTYS	2724	3345	1170	344	241	466	120	54
318	AAAACCTACTGC	KTYC	3323	2298	9428	7831	2024	4273	1235	436
319	AAAACCTACTGG	KTYW	2632	3661	509	207	141	433	145	78
320	AAAACCTACTTC	KTYF	3437	2226	5862	1117	650	3737	1066	404
321	AAAACCTCTAAA	KTSK	1684	1613	261	223	221	204	119	141
322	AAAACCTCTAAC	KTSN	2106	2267	332	356	189	216	152	68
323	AAAACCTCTACT	KTST	2081	1167	3006	5550	3621	2580	4156	3148
324	AAAACCTCTATC	KTSI	3417	4709	6618	3716	1441	4901	3475	1650
325	AAAACCTCTATG	KTSM	2576	1309	3777	8061	4453	3637	5281	5043
326	AAAACCTCTCAG	KTSQ	2373	1634	271	248	149	110	39	14
327	AAAACCTCTCAT	KTSH	1708	1232	124	116	116	117	34	27
328	AAAACCTCTCCG	KTSP	1801	2262	349	129	96	181	51	19
329	AAAACCTCTCGT	KTSR	1599	1577	148	84	59	129	17	16
330	AAAACCTCTCTG	KTSL	1407	787	378	110	94	241	39	48
331	AAAACCTCTGAA	KTSE	1452	463	100	66	67	10	9	1
332	AAAACCTCTGAC	KTSD	2026	2741	256	111	121	165	60	43
333	AAAACCTCTGCT	KTSA	1559	924	263	170	81	103	25	20
334	AAAACCTCTGGT	KTSG	1582	529	189	249	203	156	187	204
335	AAAACCTCTGTT	KTSV	3644	3155	6216	5572	1282	4941	2132	1127
336	AAAACCTCTTAC	KTSY	2617	1991	224	260	119	144	84	45
337	AAAACCTCTTCT	KTSS	2543	1726	406	148	155	223	85	37
338	AAAACCTCTTGC	KTSC	1753	918	2737	3142	1407	2162	1704	1205
339	AAAACCTCTTGG	KTSW	1591	2529	311	334	125	330	311	180
340	AAAACCTCTTTC	KTSF	3444	4002	669	302	221	679	131	87
341	AAAACCTGCAAA	KTCK	2360	1526	264	250	186	155	122	118
342	AAAACCTGCAAC	KTCN	1292	982	180	153	121	183	113	58
343	AAAACCTGCACT	KTCT	3311	2268	8628	10380	6579	5448	6743	5818
344	AAAACCTGCATC	KTCI	4395	1951	9488	11330	4613	6449	6920	5102
345	AAAACCTGCATG	KTCM	1653	555	1185	1339	1089	1064	1547	1353
346	AAAACCTGCCAG	KTCQ	2726	2904	318	179	160	131	37	54
347	AAAACCTGCCAT	KTCH	1456	1730	179	88	117	113	28	30
348	AAAACCTGCCCG	KTCP	1684	1168	210	108	80	208	24	33
349	AAAACCTGCCGT	KTCR	1504	1509	310	138	107	75	57	26
350	AAAACCTGCCTG	KTCL	2092	1523	3577	1764	548	2309	1277	288
351	AAAACCTGCGAA	KTCE	1880	1390	413	273	145	199	32	36
352	AAAACCTGCGAC	KTCD	2478	4028	437	365	279	637	529	707
353	AAAACCTGCGCT	KTCA	2168	2338	384	167	140	263	49	58
354	AAAACCTGCGGT	KTCG	868	1154	185	65	54	35	30	22
355	AAAACCTGCGTT	KTCV	2724	1527	4599	3310	1296	3198	2716	2264
356	AAAACCTGCTAC	KTCY	2559	2081	226	144	130	142	25	25
357	AAAACCTGCTCT	KTCS	1993	2476	472	141	150	219	43	50
358	AAAACCTGCTGC	KTCC	2995	2374	5527	3158	800	3533	2468	1890
359	AAAACCTGCTGG	KTCW	873	1133	169	59	53	183	29	19
360	AAAACCTGCTTC	KTCF	2862	2363	913	329	209	588	112	111
361	AAAACCTGGAAA	KTWK	908	370	74	83	77	47	42	41
362	AAAACCTGGAAC	KTWN	1153	711	179	301	105	79	196	78
363	AAAACCTGGACT	KTWT	2341	1716	4133	9124	8692	4882	10274	11086
364	AAAACCTGGATC	KTWI	3212	1674	8608	19830	17094	9165	20025	23277
365	AAAACCTGGATG	KTWM	2798	1780	5977	15917	14834	10378	27432	31248
366	AAAACCTGGCAG	KTWQ	1242	1651	255	117	88	297	55	34
367	AAAACCTGGCAT	KTWH	1363	475	98	71	67	21	15	12
368	AAAACCTGGCCG	KTWP	1179	1061	510	101	87	276	31	28
369	AAAACCTGGCGT	KTWR	1552	437	72	53	60	24	1	5
370	AAAACCTGGCTG	KTWL	866	507	330	210	194	514	323	108
371	AAAACCTGGGAA	KTWE	1640	472	91	74	62	93	11	11
372	AAAACCTGGGAC	KTWD	1609	1220	212	78	91	106	29	18
373	AAAACCTGGGCT	KTWA	803	183	993	1644	763	487	496	494
374	AAAACCTGGGGT	KTWG	1190	1300	405	289	253	391	79	58
375	AAAACCTGGGTT	KTWV	3927	2352	7619	21046	22508	9105	23397	26517
376	AAAACCTGGTAC	KTWY	2293	1496	266	304	201	128	116	108
377	AAAACCTGGTCT	KTWS	1139	891	3147	3754	1592	3509	5216	3513
378	AAAACCTGGTGC	KTWC	2974	1996	7192	16159	13005	8039	18494	19648
379	AAAACCTGGTGG	KTWW	1199	1457	93	95	64	124	23	29
380	AAAACCTGGTTC	KTWF	2200	2897	9871	6638	3184	9224	9471	5944
381	AAAACCTTCAAA	KTFK	2183	962	248	350	275	183	250	199
382	AAAACCTTCAAC	KTFN	2014	951	290	281	251	190	185	159
383	AAAACCTTCACT	KTFT	4578	3959	8868	23194	26714	12541	34637	42291
384	AAAACCTTCATC	KTFI	5257	3094	11967	25363	20160	12340	25116	28924
385	AAAACCTTCATG	KTFM	2318	1246	1142	3020	2571	1542	4421	5284
386	AAAACCTTCCAG	KTFQ	2327	1866	621	248	175	715	309	99
387	AAAACCTTCCAT	KTFH	1810	822	161	135	109	79	39	46
388	AAAACCTTCCCG	KTFP	1303	1058	121	67	62	98	26	24
389	AAAACCTTCCGT	KTFR	1923	1606	182	98	76	108	25	17
390	AAAACCTTCCTG	KTFL	1846	382	457	617	410	120	148	159
391	AAAACCTTCGAA	KTFE	2027	1015	322	177	157	91	65	23
392	AAAACCTTCGAC	KTFD	1835	1831	246	116	133	87	36	24
393	AAAACCTTCGCT	KTFA	1454	795	1496	357	306	1219	703	572
394	AAAACCTTCGGT	KTFG	1698	931	3879	3739	1881	3372	3334	1839
395	AAAACCTTCGTT	KTFV	4805	2879	13364	25135	15413	10498	19201	17312
396	AAAACCTTCTAC	KTFY	3915	2555	371	233	208	160	46	48
397	AAAACCTTCTCT	KTFS	1977	1501	3715	1207	711	2217	1385	898
398	AAAACCTTCTGC	KTFC	4592	2528	9013	14264	6540	7123	8864	8538
399	AAAACCTTCTGG	KTFW	1401	673	99	76	52	29	8	10
400	AAAACCTTCTTC	KTFF	2965	1830	3410	2372	999	3052	2681	1376
401	AAAAGCAAAAAA	KSKK	1103	556	193	233	156	61	41	31
402	AAAAGCAAAAAC	KSKN	1568	1897	250	204	181	249	62	42
403	AAAAGCAAAACT	KSKT	1787	830	176	128	147	63	47	25
404	AAAAGCAAAATC	KSKI	2066	699	391	465	319	200	147	90
405	AAAAGCAAAATG	KSKM	1691	779	251	408	188	190	104	73
406	AAAAGCAAACAG	KSKQ	2109	1508	166	106	122	151	32	33
407	AAAAGCAAACAT	KSKH	1442	790	123	126	105	65	20	19
408	AAAAGCAAACCG	KSKP	1150	2031	248	88	78	190	43	35
409	AAAAGCAAACGT	KSKR	1511	1503	162	70	68	99	21	16
410	AAAAGCAAACTG	KSKL	1844	1310	352	392	231	263	71	43
411	AAAAGCAAAGAA	KSKE	1256	736	112	83	84	27	9	10
412	AAAAGCAAAGAC	KSKD	1300	540	89	75	53	49	11	5
413	AAAAGCAAAGCT	KSKA	692	509	66	38	35	21	7	2
414	AAAAGCAAAGGT	KSKG	847	589	106	45	37	53	12	14
415	AAAAGCAAAGTT	KSKV	1401	1641	432	171	126	240	51	48
416	AAAAGCAAATAC	KSKY	2483	2579	269	178	151	140	52	25
417	AAAAGCAAATCT	KSKS	1268	2033	201	90	79	139	133	35
418	AAAAGCAAATGC	KSKC	1581	1071	269	107	72	99	30	21
419	AAAAGCAAATGG	KSKW	789	2057	449	150	56	385	139	89
420	AAAAGCAAATTC	KSKF	1826	2065	235	142	105	82	34	31
421	AAAAGCAACAAA	KSNK	1582	1288	240	253	213	115	77	51
422	AAAAGCAACAAC	KSNN	741	445	222	203	187	132	78	55
423	AAAAGCAACACT	KSNT	992	299	164	221	137	107	135	103
424	AAAAGCAACATC	KSNI	2482	1596	6565	11899	6925	8846	3514	1195
425	AAAAGCAACATG	KSNM	1470	710	2938	4930	1676	3724	1627	782
426	AAAAGCAACCAG	KSNQ	1209	853	133	112	88	94	42	29
427	AAAAGCAACCAT	KSNH	833	987	137	164	100	68	36	26
428	AAAAGCAACCCG	KSNP	770	1034	89	41	41	183	28	24
429	AAAAGCAACCGT	KSNR	977	816	122	286	47	74	16	12
430	AAAAGCAACCTG	KSNL	1063	735	2524	1559	1028	1409	769	220
431	AAAAGCAACGAA	KSNE	1290	2077	169	106	81	84	25	18
432	AAAAGCAACGAC	KSND	916	662	79	70	51	47	7	7
433	AAAAGCAACGCT	KSNA	1054	379	86	60	54	38	10	5
434	AAAAGCAACGGT	KSNG	785	243	64	41	43	24	24	19
435	AAAAGCAACGTT	KSNV	2011	1159	4540	4628	1840	3592	1105	348
436	AAAAGCAACTAC	KSNY	2120	1752	304	172	147	158	40	27
437	AAAAGCAACTCT	KSNS	1367	1252	196	93	77	83	14	18
438	AAAAGCAACTGC	KSNC	1800	2773	2970	757	357	1521	314	182
439	AAAAGCAACTGG	KSNW	517	924	229	63	36	119	94	64
440	AAAAGCAACTTC	KSNF	1586	1800	394	348	284	333	116	171
441	AAAAGCACTAAA	KSTK	1903	1025	173	130	119	114	29	22
442	AAAAGCACTAAC	KSTN	1374	1433	226	124	111	204	32	41
443	AAAAGCACTACT	KSTT	2221	2698	636	215	154	539	62	62
444	AAAAGCACTATC	KSTI	3012	2667	1022	586	298	828	158	175
445	AAAAGCACTATG	KSTM	2398	2045	6526	3549	1409	3134	1156	585
446	AAAAGCACTCAG	KSTQ	1462	1110	288	111	87	232	100	31
447	AAAAGCACTCAT	KSTH	1347	971	160	104	66	48	14	11
448	AAAAGCACTCCG	KSTP	1594	1300	184	109	88	57	13	14
449	AAAAGCACTCGT	KSTR	908	883	97	59	63	38	6	8
450	AAAAGCACTCTG	KSTL	1176	633	158	99	59	43	22	8
451	AAAAGCACTGAA	KSTE	2427	3552	290	164	127	261	44	36
452	AAAAGCACTGAC	KSTD	1379	810	83	63	63	50	7	17
453	AAAAGCACTGCT	KSTA	1338	1682	286	95	78	101	53	15
454	AAAAGCACTGGT	KSTG	1110	727	87	48	41	36	11	3
455	AAAAGCACTGTT	KSTV	2051	977	271	133	106	52	49	9
456	AAAAGCACTTAC	KSTY	2051	2838	269	137	114	179	39	39
457	AAAAGCACTTCT	KSTS	1202	1570	303	184	135	225	199	43
458	AAAAGCACTTGC	KSTC	1382	1094	189	104	76	202	45	28
459	AAAAGCACTTGG	KSTW	968	755	109	61	64	137	26	22
460	AAAAGCACTTTC	KSTF	2037	1517	316	241	310	138	23	30
461	AAAAGCATCAAA	KSIK	2433	2072	381	328	259	216	145	111
462	AAAAGCATCAAC	KSIN	1862	4131	824	441	388	564	227	162
463	AAAAGCATCACT	KSIT	3650	3361	13798	15054	7209	12452	14579	10527
464	AAAAGCATCATC	KSII	3982	4077	9400	16050	9387	8705	10834	8454
465	AAAAGCATCATG	KSIM	3181	1677	6373	10924	7020	5692	10541	10071
466	AAAAGCATCCAG	KSIQ	2225	2383	365	280	216	318	135	114
467	AAAAGCATCCAT	KSIH	2231	1683	369	166	164	294	65	56
468	AAAAGCATCCCG	KSIP	978	1176	733	775	537	456	619	421
469	AAAAGCATCCGT	KSIR	1739	1854	226	141	93	163	15	21
470	AAAAGCATCCTG	KSIL	4515	3479	15755	31004	24535	15566	25086	22281
471	AAAAGCATCGAA	KSIE	1399	1106	290	104	80	112	30	24
472	AAAAGCATCGAC	KSID	2252	1738	521	209	152	367	119	46
473	AAAAGCATCGCT	KSIA	1404	1811	324	202	178	298	74	53
474	AAAAGCATCGGT	KSIG	1789	1887	7207	3823	1499	4128	3881	2406
475	AAAAGCATCGTT	KSIV	3374	1740	5282	7980	4005	4018	5031	3911
476	AAAAGCATCTAC	KSIY	3671	4197	511	276	229	350	106	76
477	AAAAGCATCTCT	KSIS	1860	720	432	266	137	538	137	69
478	AAAAGCATCTGC	KSIC	2431	1957	7150	10588	4433	5570	7185	4809
479	AAAAGCATCTGG	KSIW	1481	1708	192	107	73	111	17	24
480	AAAAGCATCTTC	KSIF	2693	1633	4603	2372	703	2850	2098	1323
481	AAAAGCATGAAA	KSMK	1195	444	98	122	108	47	42	31
482	AAAAGCATGAAC	KSMN	1268	874	212	121	137	60	39	29
483	AAAAGCATGACT	KSMT	1832	1051	4409	6131	3129	3301	3852	2777
484	AAAAGCATGATC	KSMI	2414	921	480	699	422	423	420	413
485	AAAAGCATGATG	KSMM	2590	1455	6042	13104	9813	4667	8230	7570
486	AAAAGCATGCAG	KSMQ	2444	3183	486	314	363	398	146	164
487	AAAAGCATGCAT	KSMH	1542	1042	303	105	92	154	31	20
488	AAAAGCATGCCG	KSMP	1224	609	347	303	140	130	42	28
489	AAAAGCATGCGT	KSMR	1555	1776	163	106	93	127	76	29
490	AAAAGCATGCTG	KSML	1836	841	3392	7850	6257	2718	5578	5080
491	AAAAGCATGGAA	KSME	1413	891	117	81	71	120	27	28
492	AAAAGCATGGAC	KSMD	2120	1220	224	108	114	138	46	25
493	AAAAGCATGGCT	KSMA	1477	1247	1273	941	200	719	141	108
494	AAAAGCATGGGT	KSMG	1497	826	578	323	103	123	51	34
495	AAAAGCATGGTT	KSMV	2405	1315	2121	2903	1803	1539	1778	1059
496	AAAAGCATGTAC	KSMY	2736	2931	387	236	170	318	170	97
497	AAAAGCATGTCT	KSMS	2120	2174	3221	1010	354	2162	691	237
498	AAAAGCATGTGC	KSMC	1213	625	3648	3658	2525	2966	3024	2515
499	AAAAGCATGTGG	KSMW	1123	2123	232	170	71	213	31	28
500	AAAAGCATGTTC	KSMF	3658	3592	7366	11116	6032	6260	7698	6089
501	AAAAGCCAGAAA	KSQK	1503	560	105	102	80	44	18	15
502	AAAAGCCAGAAC	KSQN	1274	812	178	106	68	59	28	22
503	AAAAGCCAGACT	KSQT	2276	2293	532	209	154	273	157	73
504	AAAAGCCAGATC	KSQI	2197	1804	476	284	186	298	83	86
505	AAAAGCCAGATG	KSQM	1910	863	892	364	337	373	198	180
506	AAAAGCCAGCAG	KSQQ	1930	3053	466	147	124	369	78	44
507	AAAAGCCAGCAT	KSQH	1114	1437	106	79	64	149	33	28
508	AAAAGCCAGCCG	KSQP	1362	1601	178	216	80	63	19	21
509	AAAAGCCAGCGT	KSQR	567	401	46	37	38	8	8	7
510	AAAAGCCAGCTG	KSQL	1367	1183	767	135	145	440	120	147
511	AAAAGCCAGGAA	KSQE	1926	1901	211	152	84	68	25	22
512	AAAAGCCAGGAC	KSQD	2280	1742	172	122	101	60	25	26
513	AAAAGCCAGGCT	KSQA	1195	1313	201	110	61	97	30	30
514	AAAAGCCAGGGT	KSQG	1285	1113	197	85	88	101	36	29
515	AAAAGCCAGGTT	KSQV	3246	2335	388	266	199	371	127	86
516	AAAAGCCAGTAC	KSQY	2452	1728	226	138	113	169	32	30
517	AAAAGCCAGTCT	KSQS	1750	1258	224	188	114	72	143	38
518	AAAAGCCAGTGC	KSQC	1725	1110	223	167	117	93	80	61
519	AAAAGCCAGTGG	KSQW	1271	1047	137	67	47	69	11	12
520	AAAAGCCAGTTC	KSQF	2277	2550	405	227	180	428	129	108
521	AAAAGCCATAAA	KSHK	2006	1390	184	151	142	54	33	27
522	AAAAGCCATAAC	KSHN	1620	1189	132	123	123	70	26	21
523	AAAAGCCATACT	KSHT	1529	2205	797	203	205	713	452	120
524	AAAAGCCATATC	KSHI	2100	1815	3124	1142	1096	1534	328	152
525	AAAAGCCATATG	KSHM	1535	994	3922	4333	2230	4235	2452	1371
526	AAAAGCCATCAG	KSHQ	1403	1022	105	71	57	48	42	18
527	AAAAGCCATCAT	KSHH	1050	2007	214	96	82	136	52	32
528	AAAAGCCATCCG	KSHP	1189	869	124	52	38	56	11	7
529	AAAAGCCATCGT	KSHR	585	116	33	27	20	2	1	0
530	AAAAGCCATCTG	KSHL	1164	256	85	55	46	34	12	9
531	AAAAGCCATGAA	KSHE	1284	1163	122	60	76	64	19	13
532	AAAAGCCATGAC	KSHD	1236	1003	149	163	79	58	14	11
533	AAAAGCCATGCT	KSHA	951	705	97	43	39	82	19	9
534	AAAAGCCATGGT	KSHG	759	879	162	44	46	42	7	9
535	AAAAGCCATGTT	KSHV	1582	1561	596	187	128	330	64	42
536	AAAAGCCATTAC	KSHY	2671	3275	583	330	198	250	67	69
537	AAAAGCCATTCT	KSHS	1411	939	111	70	46	49	9	9
538	AAAAGCCATTGC	KSHC	1717	1079	554	118	261	259	27	45
539	AAAAGCCATTGG	KSHW	811	198	49	34	35	8	4	2
540	AAAAGCCATTTC	KSHF	1523	1299	181	107	77	206	40	44
541	AAAAGCCCGAAA	KSPK	1056	1171	97	62	71	47	29	15
542	AAAAGCCCGAAC	KSPN	1098	1346	132	61	53	74	16	16
543	AAAAGCCCGACT	KSPT	1659	2045	4833	2882	770	2963	1809	829
544	AAAAGCCCGATC	KSPI	1168	912	797	168	120	384	171	54
545	AAAAGCCCGATG	KSPM	1031	413	1019	531	501	562	169	77
546	AAAAGCCCGCAG	KSPQ	1553	2664	289	109	77	250	37	36
547	AAAAGCCCGCAT	KSPH	749	1097	130	46	48	118	16	16
548	AAAAGCCCGCCG	KSPP	1258	672	66	62	53	39	17	6
549	AAAAGCCCGCGT	KSPR	1010	1332	116	62	49	109	19	14
550	AAAAGCCCGCTG	KSPL	559	610	126	40	33	46	10	8
551	AAAAGCCCGGAA	KSPE	829	856	102	69	36	37	8	10
552	AAAAGCCCGGAC	KSPD	1965	1352	200	112	91	139	60	20
553	AAAAGCCCGGCT	KSPA	521	465	68	40	35	25	18	8
554	AAAAGCCCGGGT	KSPG	845	644	250	318	321	255	172	136
555	AAAAGCCCGGTT	KSPV	2119	1838	1236	517	202	559	117	74
556	AAAAGCCCGTAC	KSPY	2003	1916	298	160	170	165	81	44
557	AAAAGCCCGTCT	KSPS	1377	2754	491	332	179	399	418	242
558	AAAAGCCCGTGC	KSPC	1117	1308	1199	340	155	941	301	117
559	AAAAGCCCGTGG	KSPW	775	205	43	40	26	8	0	5
560	AAAAGCCCGTTC	KSPF	1740	994	475	529	360	583	250	296
561	AAAAGCCGTAAA	KSRK	1232	2473	183	101	84	93	142	37
562	AAAAGCCGTAAC	KSRN	1734	2301	165	127	96	130	36	16
563	AAAAGCCGTACT	KSRT	897	230	50	55	34	12	5	6
564	AAAAGCCGTATC	KSRI	1607	1776	211	160	120	148	49	27
565	AAAAGCCGTATG	KSRM	1102	1895	572	187	121	224	78	82
566	AAAAGCCGTCAG	KSRQ	1575	1199	193	88	85	57	117	13
567	AAAAGCCGTCAT	KSRH	1022	1596	145	68	70	122	25	17
568	AAAAGCCGTCCG	KSRP	1372	1415	499	750	431	372	450	376
569	AAAAGCCGTCGT	KSRR	919	1029	70	52	38	32	14	8
570	AAAAGCCGTCTG	KSRL	1408	539	255	248	164	142	98	54
571	AAAAGCCGTGAA	KSRE	913	612	50	39	42	12	3	2
572	AAAAGCCGTGAC	KSRD	1718	2180	136	79	83	70	27	20
573	AAAAGCCGTGCT	KSRA	873	441	73	37	40	71	12	10
574	AAAAGCCGTGGT	KSRG	529	510	55	40	23	55	21	7
575	AAAAGCCGTGTT	KSRV	1833	807	226	147	86	187	34	36
576	AAAAGCCGTTAC	KSRY	1042	913	204	56	76	90	21	27
577	AAAAGCCGTTCT	KSRS	1270	890	111	55	63	39	15	14
578	AAAAGCCGTTGC	KSRC	1326	1519	134	73	68	105	13	21
579	AAAAGCCGTTGG	KSRW	791	1504	55	36	46	115	15	16
580	AAAAGCCGTTTC	KSRF	1615	1702	253	121	101	185	72	26
581	AAAAGCCTGAAA	KSLK	1314	505	111	104	75	48	55	23
582	AAAAGCCTGAAC	KSLN	1314	1980	829	325	360	854	533	148
583	AAAAGCCTGACT	KSLT	1225	1541	3842	6936	6631	3872	7715	7782
584	AAAAGCCTGATC	KSLI	1358	383	1963	4315	2680	2432	4403	3331
585	AAAAGCCTGATG	KSLM	2085	1146	5939	15516	13739	6573	15620	16558
586	AAAAGCCTGCAG	KSLQ	1529	804	172	89	85	238	145	53
587	AAAAGCCTGCAT	KSLH	612	190	62	32	33	22	13	17
588	AAAAGCCTGCCG	KSLP	1399	2022	332	101	90	254	62	37
589	AAAAGCCTGCGT	KSLR	1211	1145	165	188	79	103	20	12
590	AAAAGCCTGCTG	KSLL	1380	1007	1575	3500	4122	1279	2895	3298
591	AAAAGCCTGGAA	KSLE	1361	784	117	66	74	41	31	18
592	AAAAGCCTGGAC	KSLD	1792	1666	1456	287	187	1729	693	552
593	AAAAGCCTGGCT	KSLA	1657	1001	6225	11489	7240	4728	6536	5866
594	AAAAGCCTGGGT	KSLG	1750	1031	7070	5895	3838	5385	6539	4368
595	AAAAGCCTGGTT	KSLV	2562	1433	6939	16286	10942	11548	20539	17594
596	AAAAGCCTGTAC	KSLY	1616	1093	453	169	119	292	174	109
597	AAAAGCCTGTCT	KSLS	1777	1291	4641	7076	4463	3841	6144	5012
598	AAAAGCCTGTGC	KSLC	2597	2139	9167	23129	21615	9257	19892	21142
599	AAAAGCCTGTGG	KSLW	1110	1206	139	93	58	53	17	12
600	AAAAGCCTGTTC	KSLF	2670	2801	6203	13277	9153	8034	17739	16215
601	AAAAGCGAAAAA	KSEK	1265	749	132	101	58	218	29	34
602	AAAAGCGAAAAC	KSEN	921	1282	100	86	72	90	19	16
603	AAAAGCGAAACT	KSET	1232	593	136	49	74	47	62	14
604	AAAAGCGAAATC	KSEI	1693	505	298	134	111	41	19	3
605	AAAAGCGAAATG	KSEM	1534	1746	437	304	143	264	178	49
606	AAAAGCGAACAG	KSEQ	1919	1725	181	100	87	104	21	23
607	AAAAGCGAACAT	KSEH	1064	1154	123	62	57	123	14	16
608	AAAAGCGAACCG	KSEP	1341	946	144	103	77	86	41	16
609	AAAAGCGAACGT	KSER	1629	1823	197	86	86	68	17	10
610	AAAAGCGAACTG	KSEL	1283	681	122	59	54	44	19	8
611	AAAAGCGAAGAA	KSEE	1463	1334	81	68	69	84	26	17
612	AAAAGCGAAGAC	KSED	881	723	80	55	43	46	12	11
613	AAAAGCGAAGCT	KSEA	737	478	61	32	41	42	3	7
614	AAAAGCGAAGGT	KSEG	437	146	29	18	12	3	2	3
615	AAAAGCGAAGTT	KSEV	1986	1230	274	144	109	97	28	18
616	AAAAGCGAATAC	KSEY	2272	1970	368	441	132	196	52	28
617	AAAAGCGAATCT	KSES	937	162	48	42	36	12	6	1
618	AAAAGCGAATGC	KSEC	1519	520	85	82	50	24	6	3
619	AAAAGCGAATGG	KSEW	625	656	80	34	30	45	7	6
620	AAAAGCGAATTC	KSEF	1984	1149	146	97	70	96	18	14
621	AAAAGCGACAAA	KSDK	1402	300	83	84	65	11	7	8
622	AAAAGCGACAAC	KSDN	1120	1096	114	79	74	62	21	13
623	AAAAGCGACACT	KSDT	1736	1192	269	100	91	136	40	22
624	AAAAGCGACATC	KSDI	3058	3974	937	641	339	917	360	243
625	AAAAGCGACATG	KSDM	1787	987	784	291	147	304	55	38
626	AAAAGCGACCAG	KSDQ	1354	1826	141	107	73	174	66	26
627	AAAAGCGACCAT	KSDH	1161	1732	105	59	46	101	39	11
628	AAAAGCGACCCG	KSDP	1099	1376	111	49	55	170	29	17
629	AAAAGCGACCGT	KSDR	805	262	55	33	41	16	6	0
630	AAAAGCGACCTG	KSDL	1248	1400	242	102	114	352	144	62
631	AAAAGCGACGAA	KSDE	1876	1880	221	99	89	67	24	16
632	AAAAGCGACGAC	KSDD	1431	468	86	60	48	23	10	2
633	AAAAGCGACGCT	KSDA	1457	1700	187	80	66	101	20	13
634	AAAAGCGACGGT	KSDG	623	163	32	30	38	8	2	1
635	AAAAGCGACGTT	KSDV	1772	2088	265	201	81	425	94	82
636	AAAAGCGACTAC	KSDY	1588	1023	187	153	89	162	72	56
637	AAAAGCGACTCT	KSDS	1444	2105	157	91	78	233	28	36
638	AAAAGCGACTGC	KSDC	892	1096	78	68	44	50	7	13
639	AAAAGCGACTGG	KSDW	1483	1388	148	83	65	159	64	20
640	AAAAGCGACTTC	KSDF	1969	1919	201	118	77	455	43	45
641	AAAAGCGCTAAA	KSAK	1183	669	123	71	60	46	13	8
642	AAAAGCGCTAAC	KSAN	894	1068	119	55	55	24	9	13
643	AAAAGCGCTACT	KSAT	1156	1441	591	126	71	704	77	154
644	AAAAGCGCTATC	KSAI	2082	1320	1784	1060	330	311	58	40
645	AAAAGCGCTATG	KSAM	1630	1178	5401	3495	952	3098	510	227
646	AAAAGCGCTCAG	KSAQ	1644	2364	282	102	91	232	29	24
647	AAAAGCGCTCAT	KSAH	1054	1116	197	63	57	168	21	32
648	AAAAGCGCTCCG	KSAP	636	197	34	26	42	1	0	1
649	AAAAGCGCTCGT	KSAR	1311	809	103	59	50	141	56	23
650	AAAAGCGCTCTG	KSAL	879	1134	1492	485	250	561	131	79
651	AAAAGCGCTGAA	KSAE	1035	898	171	65	41	59	15	26
652	AAAAGCGCTGAC	KSAD	1204	1767	280	73	76	91	91	42
653	AAAAGCGCTGCT	KSAA	963	1750	351	176	112	377	91	43
654	AAAAGCGCTGGT	KSAG	481	145	29	20	18	12	8	2
655	AAAAGCGCTGTT	KSAV	1757	1428	611	136	108	219	31	37
656	AAAAGCGCTTAC	KSAY	1541	441	120	73	66	49	12	12
657	AAAAGCGCTTCT	KSAS	1126	515	383	256	132	135	36	93
658	AAAAGCGCTTGC	KSAC	1144	1796	552	139	81	424	194	44
659	AAAAGCGCTTGG	KSAW	1137	1010	206	71	40	110	35	16
660	AAAAGCGCTTTC	KSAF	1477	2209	387	134	105	304	58	43
661	AAAAGCGGTAAA	KSGK	1270	950	147	119	96	73	41	29
662	AAAAGCGGTAAC	KSGN	1381	1709	535	810	590	412	201	111
663	AAAAGCGGTACT	KSGT	1210	655	3837	5164	3796	2525	847	314
664	AAAAGCGGTATC	KSGI	2547	765	5786	19893	18718	10247	7154	2574
665	AAAAGCGGTATG	KSGM	1693	751	2977	6702	6553	4710	3422	1445
666	AAAAGCGGTCAG	KSGQ	1580	1729	468	253	140	126	57	28
667	AAAAGCGGTCAT	KSGH	594	392	233	56	51	221	26	21
668	AAAAGCGGTCCG	KSGP	977	663	94	46	53	67	31	3
669	AAAAGCGGTCGT	KSGR	374	109	27	19	22	5	2	3
670	AAAAGCGGTCTG	KSGL	1018	870	1198	3108	2755	2454	1145	455
671	AAAAGCGGTGAA	KSGE	1059	1016	91	65	52	74	27	15
672	AAAAGCGGTGAC	KSGD	1105	1433	302	237	188	265	113	138
673	AAAAGCGGTGCT	KSGA	686	181	179	298	133	290	70	13
674	AAAAGCGGTGGT	KSGG	773	578	85	43	34	44	14	12
675	AAAAGCGGTGTT	KSGV	1654	463	1862	6608	4746	2359	1650	666
676	AAAAGCGGTTAC	KSGY	2009	1760	7487	2571	1123	3653	908	600
677	AAAAGCGGTTCT	KSGS	1547	1426	2546	318	236	1122	289	91
678	AAAAGCGGTTGC	KSGC	1139	373	1292	2238	1941	1578	292	148
679	AAAAGCGGTTGG	KSGW	1857	2953	398	139	111	301	43	35
680	AAAAGCGGTTTC	KSGF	2144	2631	7733	4037	1158	3489	890	375
681	AAAAGCGTTAAA	KSVK	2634	1066	170	146	132	72	31	27
682	AAAAGCGTTAAC	KSVN	1917	2017	189	131	113	147	27	32
683	AAAAGCGTTACT	KSVT	3767	3170	10526	5010	2103	4971	1044	457
684	AAAAGCGTTATC	KSVI	3285	2367	6692	5619	1547	2935	769	284
685	AAAAGCGTTATG	KSVM	3437	2529	11327	11469	3705	5872	2925	1523
686	AAAAGCGTTCAG	KSVQ	2117	1096	320	413	127	93	152	22
687	AAAAGCGTTCAT	KSVH	1916	1491	195	139	87	144	64	18
688	AAAAGCGTTCCG	KSVP	1150	844	129	72	48	149	20	13
689	AAAAGCGTTCGT	KSVR	1606	1411	154	71	69	104	37	20
690	AAAAGCGTTCTG	KSVL	2768	1640	5851	4845	2291	4475	1297	380
691	AAAAGCGTTGAA	KSVE	2240	625	193	121	103	93	26	12
692	AAAAGCGTTGAC	KSVD	1802	1518	315	274	136	260	235	104
693	AAAAGCGTTGCT	KSVA	1726	621	228	373	156	119	158	76
694	AAAAGCGTTGGT	KSVG	1247	1325	758	154	97	592	371	83
695	AAAAGCGTTGTT	KSVV	3467	1614	3798	4140	1367	2879	819	316
696	AAAAGCGTTTAC	KSVY	2870	1786	261	166	119	274	114	35
697	AAAAGCGTTTCT	KSVS	1637	1672	906	491	342	673	287	163
698	AAAAGCGTTTGC	KSVC	3419	1820	7986	5634	1236	4068	1374	399
699	AAAAGCGTTTGG	KSVW	1627	638	96	60	70	43	6	4
700	AAAAGCGTTTTC	KSVF	2753	1713	1207	266	182	940	501	96
701	AAAAGCTACAAA	KSYK	2060	606	191	207	165	84	53	37
702	AAAAGCTACAAC	KSYN	1803	2369	462	222	231	210	112	62
703	AAAAGCTACACT	KSYT	3534	2032	8351	9940	4826	9337	5709	2136
704	AAAAGCTACATC	KSYI	3773	1466	5843	9426	6635	6366	4614	2332
705	AAAAGCTACATG	KSYM	4252	2957	10689	23837	20495	12782	15053	11087
706	AAAAGCTACCAG	KSYQ	2368	2497	486	221	161	256	141	54
707	AAAAGCTACCAT	KSYH	2022	2918	491	306	263	487	259	119
708	AAAAGCTACCCG	KSYP	1474	1871	190	133	115	154	100	42
709	AAAAGCTACCGT	KSYR	1827	1867	169	124	111	227	41	44
710	AAAAGCTACCTG	KSYL	2601	2658	9978	12418	6691	9620	4553	1407
711	AAAAGCTACGAA	KSYE	1534	789	128	92	80	26	6	6
712	AAAAGCTACGAC	KSYD	1999	1572	153	104	84	110	29	12
713	AAAAGCTACGCT	KSYA	1658	1714	633	159	130	307	57	38
714	AAAAGCTACGGT	KSYG	1712	1324	269	152	128	95	33	27
715	AAAAGCTACGTT	KSYV	4140	2600	9203	11473	7210	8826	3915	2025
716	AAAAGCTACTAC	KSYY	3283	2643	340	160	154	155	36	29
717	AAAAGCTACTCT	KSYS	2214	4267	795	283	186	682	128	93
718	AAAAGCTACTGC	KSYC	2377	1334	5188	2145	986	2588	807	1111
719	AAAAGCTACTGG	KSYW	1614	1689	277	88	82	254	36	27
720	AAAAGCTACTTC	KSYF	2806	1310	2354	557	320	908	394	101
721	AAAAGCTCTAAA	KSSK	1914	2464	277	144	132	208	182	51
722	AAAAGCTCTAAC	KSSN	1111	1179	134	77	81	78	15	33
723	AAAAGCTCTACT	KSST	1511	1593	370	117	118	255	58	37
724	AAAAGCTCTATC	KSSI	2163	1251	1505	436	390	368	88	93
725	AAAAGCTCTATG	KSSM	2632	2036	6657	7553	3789	7739	1682	761
726	AAAAGCTCTCAG	KSSQ	2150	3778	265	133	111	285	47	42
727	AAAAGCTCTCAT	KSSH	1405	1345	151	80	95	107	22	17
728	AAAAGCTCTCCG	KSSP	1503	861	79	57	59	48	10	1
729	AAAAGCTCTCGT	KSSR	851	1011	58	54	41	15	6	2
730	AAAAGCTCTCTG	KSSL	1474	894	565	137	106	322	282	42
731	AAAAGCTCTGAA	KSSE	1138	1717	110	68	70	103	28	19
732	AAAAGCTCTGAC	KSSD	1679	1622	297	111	111	125	33	21
733	AAAAGCTCTGCT	KSSA	656	266	54	35	27	40	9	7
734	AAAAGCTCTGGT	KSSG	616	1151	80	51	30	113	27	18
735	AAAAGCTCTGTT	KSSV	1490	900	455	142	98	176	33	23
736	AAAAGCTCTTAC	KSSY	1755	1256	143	97	79	91	16	12
737	AAAAGCTCTTCT	KSSS	1346	1073	111	68	47	84	46	15
738	AAAAGCTCTTGC	KSSC	1766	1906	360	100	94	288	42	36
739	AAAAGCTCTTGG	KSSW	754	1882	175	58	39	169	19	22
740	AAAAGCTCTTTC	KSSF	2003	1806	215	110	87	147	18	24
741	AAAAGCTGCAAA	KSCK	1334	729	109	120	78	31	19	21
742	AAAAGCTGCAAC	KSCN	1240	1042	183	128	90	84	30	20
743	AAAAGCTGCACT	KSCT	2407	2009	5256	1978	656	1672	389	156
744	AAAAGCTGCATC	KSCI	3481	3375	10712	15926	7115	10568	3544	1156
745	AAAAGCTGCATG	KSCM	1557	1179	3779	5645	2310	2933	1734	1020
746	AAAAGCTGCCAG	KSCQ	2900	4132	593	290	164	330	82	61
747	AAAAGCTGCCAT	KSCH	1379	962	263	90	103	182	31	28
748	AAAAGCTGCCCG	KSCP	1349	3754	338	124	80	363	71	43
749	AAAAGCTGCCGT	KSCR	702	558	50	22	37	10	4	8
750	AAAAGCTGCCTG	KSCL	1859	1352	4923	3455	794	2590	670	234
751	AAAAGCTGCGAA	KSCE	1901	2468	362	315	193	228	90	77
752	AAAAGCTGCGAC	KSCD	1750	1362	120	96	94	35	16	15
753	AAAAGCTGCGCT	KSCA	1145	940	136	76	56	126	38	30
754	AAAAGCTGCGGT	KSCG	1484	907	202	106	75	271	40	43
755	AAAAGCTGCGTT	KSCV	1913	729	2867	2746	1140	1647	803	202
756	AAAAGCTGCTAC	KSCY	2937	3259	318	160	161	422	122	72
757	AAAAGCTGCTCT	KSCS	1530	917	243	233	202	178	246	79
758	AAAAGCTGCTGC	KSCC	2252	1507	2657	946	396	1741	277	272
759	AAAAGCTGCTGG	KSCW	1615	1513	227	90	74	81	18	15
760	AAAAGCTGCTTC	KSCF	2734	2030	3626	1082	484	2225	1055	287
761	AAAAGCTGGAAA	KSWK	1017	957	147	86	76	59	53	33
762	AAAAGCTGGAAC	KSWN	1632	1855	415	297	166	377	211	167
763	AAAAGCTGGACT	KSWT	2282	1177	4394	11209	11404	5502	11640	10069
764	AAAAGCTGGATC	KSWI	2062	1147	5594	14839	12919	7001	13798	11551
765	AAAAGCTGGATG	KSWM	1400	1927	2204	5032	5759	2692	6947	6715
766	AAAAGCTGGCAG	KSWQ	1038	448	91	58	43	121	19	13
767	AAAAGCTGGCAT	KSWH	1437	741	105	49	42	51	13	6
768	AAAAGCTGGCCG	KSWP	540	465	52	33	32	32	6	10
769	AAAAGCTGGCGT	KSWR	1101	739	241	306	344	156	181	230
770	AAAAGCTGGCTG	KSWL	1022	322	359	366	155	410	399	167
771	AAAAGCTGGGAA	KSWE	1445	689	272	144	129	161	62	68
772	AAAAGCTGGGAC	KSWD	1745	1842	218	259	105	256	28	45
773	AAAAGCTGGGCT	KSWA	1211	461	1150	2186	1713	665	1136	814
774	AAAAGCTGGGGT	KSWG	661	245	175	58	139	61	86	42
775	AAAAGCTGGGTT	KSWV	4322	3058	9453	25724	26891	12474	24847	24133
776	AAAAGCTGGTAC	KSWY	1603	1996	273	250	116	200	57	40
777	AAAAGCTGGTCT	KSWS	2756	1637	8307	13491	11557	9919	14962	12312
778	AAAAGCTGGTGC	KSWC	762	218	249	688	542	290	558	759
779	AAAAGCTGGTGG	KSWW	979	1135	103	58	56	147	16	14
780	AAAAGCTGGTTC	KSWF	2261	1317	6670	7222	3000	6075	6894	3808
781	AAAAGCTTCAAA	KSFK	1961	1016	227	226	163	127	112	103
782	AAAAGCTTCAAC	KSFN	1489	785	315	214	213	114	93	85
783	AAAAGCTTCACT	KSFT	3583	1884	7210	21774	25771	10789	27531	33619
784	AAAAGCTTCATC	KSFI	5695	3339	12389	29741	24718	13412	30474	32248
785	AAAAGCTTCATG	KSFM	3148	1299	6764	22164	24368	8216	23893	29079
786	AAAAGCTTCCAG	KSFQ	1763	781	467	230	166	295	115	92
787	AAAAGCTTCCAT	KSFH	1499	912	233	143	108	221	92	37
788	AAAAGCTTCCCG	KSFP	1525	827	156	101	97	72	32	35
789	AAAAGCTTCCGT	KSFR	1281	1151	117	80	71	116	28	20
790	AAAAGCTTCCTG	KSFL	2254	1496	8076	17319	12086	8689	17268	17830
791	AAAAGCTTCGAA	KSFE	2176	1865	239	121	106	111	26	25
792	AAAAGCTTCGAC	KSFD	1207	1643	156	147	189	166	90	60
793	AAAAGCTTCGCT	KSFA	1686	987	1476	793	680	1458	1533	477
794	AAAAGCTTCGGT	KSFG	1651	1086	7702	6642	3695	4915	5804	4536
795	AAAAGCTTCGTT	KSFV	3446	1408	5767	12569	8907	5170	9193	7762
796	AAAAGCTTCTAC	KSFY	2606	1973	271	159	133	146	34	45
797	AAAAGCTTCTCT	KSFS	1716	1168	2954	2091	955	2367	1818	744
798	AAAAGCTTCTGC	KSFC	2863	1299	8025	13388	8114	7030	8817	8311
799	AAAAGCTTCTGG	KSFW	1589	528	92	78	55	15	5	7
800	AAAAGCTTCTTC	KSFF	1400	1229	1209	1048	385	1422	1150	789
801	AACACCAAAAAA	NTKK	1936	1521	483	667	452	281	242	190
802	AACACCAAAAAC	NTKN	1305	854	339	424	332	200	168	121
803	AACACCAAAACT	NTKT	2528	2423	11924	10226	4905	9352	7951	4742
804	AACACCAAAATC	NTKI	3147	2294	7825	11687	6898	6279	7685	5485
805	AACACCAAAATG	NTKM	1948	1772	4103	9115	6134	3136	5418	5229
806	AACACCAAACAG	NTKQ	1691	1440	2389	658	411	1345	534	281
807	AACACCAAACAT	NTKH	1288	2207	293	212	198	219	70	69
808	AACACCAAACCG	NTKP	1055	849	162	89	62	132	30	35
809	AACACCAAACGT	NTKR	781	712	83	49	41	15	10	7
810	AACACCAAACTG	NTKL	1185	368	324	362	176	212	271	218
811	AACACCAAAGAA	NTKE	1133	1428	162	153	127	107	33	35
812	AACACCAAAGAC	NTKD	1995	2969	310	144	148	406	78	56
813	AACACCAAAGCT	NTKA	1084	1097	188	114	87	189	61	26
814	AACACCAAAGGT	NTKG	928	353	77	53	59	10	12	7
815	AACACCAAAGTT	NTKV	2230	2329	5620	2093	797	3900	2030	583
816	AACACCAAATAC	NTKY	2362	3598	484	248	178	284	143	73
817	AACACCAAATCT	NTKS	2088	3262	723	254	195	448	100	78
818	AACACCAAATGC	NTKC	1432	479	703	289	171	270	138	95
819	AACACCAAATGG	NTKW	1345	1917	206	81	70	122	17	27
820	AACACCAAATTC	NTKF	2038	2540	642	280	235	279	165	77
821	AACACCAACAAA	NTNK	1267	1167	447	592	511	251	258	256
822	AACACCAACAAC	NTNN	1090	679	337	505	447	230	254	239
823	AACACCAACACT	NTNT	1790	499	1963	2993	1997	1820	1691	961
824	AACACCAACATC	NTNI	4025	2233	9019	25680	28044	10430	24710	28646
825	AACACCAACATG	NTNM	1557	503	2104	5991	5188	2288	5018	6049
826	AACACCAACCAG	NTNQ	1250	901	4315	2095	1583	1803	2199	1059
827	AACACCAACCAT	NTNH	436	741	193	263	141	130	81	73
828	AACACCAACCCG	NTNP	1091	823	2209	917	300	2294	738	434
829	AACACCAACCGT	NTNR	686	558	68	56	39	30	9	19
830	AACACCAACCTG	NTNL	1237	863	2938	7528	5709	3680	7927	6990
831	AACACCAACGAA	NTNE	685	1210	277	203	105	136	50	44
832	AACACCAACGAC	NTND	1174	866	176	104	91	70	19	12
833	AACACCAACGCT	NTNA	981	431	170	165	89	192	60	39
834	AACACCAACGGT	NTNG	715	521	116	67	45	56	50	20
835	AACACCAACGTT	NTNV	3545	2907	10993	22327	15116	10366	14512	12865
836	AACACCAACTAC	NTNY	1239	890	228	157	124	119	54	41
837	AACACCAACTCT	NTNS	1461	2611	598	291	171	499	119	94
838	AACACCAACTGC	NTNC	1512	1319	5852	6734	3838	5083	5553	4025
839	AACACCAACTGG	NTNW	743	476	53	43	45	52	10	6
840	AACACCAACTTC	NTNF	1342	705	1922	1240	446	747	621	244
841	AACACCACTAAA	NTTK	1889	3120	340	361	221	260	171	113
842	AACACCACTAAC	NTTN	1157	314	156	178	141	67	40	39
843	AACACCACTACT	NTTT	1441	767	3419	3792	1800	2390	2763	1603
844	AACACCACTATC	NTTI	2659	1563	5353	4665	1208	3237	1814	775
845	AACACCACTATG	NTTM	2544	1464	4961	5808	3647	3928	4527	3796
846	AACACCACTCAG	NTTQ	2106	1034	295	304	144	142	63	49
847	AACACCACTCAT	NTTH	1114	622	359	360	227	66	54	46
848	AACACCACTCCG	NTTP	1307	720	163	60	70	81	15	20
849	AACACCACTCGT	NTTR	901	548	72	46	50	21	6	2
850	AACACCACTCTG	NTTL	1270	806	782	644	197	739	547	174
851	AACACCACTGAA	NTTE	1509	2004	195	152	103	140	70	26
852	AACACCACTGAC	NTTD	1400	965	130	89	74	79	23	19
853	AACACCACTGCT	NTTA	1544	669	116	73	83	148	35	16
854	AACACCACTGGT	NTTG	871	344	73	52	41	75	16	10
855	AACACCACTGTT	NTTV	2757	2531	3677	2020	1153	2486	549	490
856	AACACCACTTAC	NTTY	2563	2343	299	265	248	225	96	48
857	AACACCACTTCT	NTTS	1232	1328	233	125	77	314	70	52
858	AACACCACTTGC	NTTC	1610	671	1443	789	305	975	455	210
859	AACACCACTTGG	NTTW	1405	2682	438	159	117	206	124	212
860	AACACCACTTTC	NTTF	2761	2100	522	246	180	397	379	85
861	AACACCATCAAA	NTIK	1902	1512	356	464	376	235	265	263
862	AACACCATCAAC	NTIN	1943	2505	609	524	360	388	201	243
863	AACACCATCACT	NTIT	2915	1944	6954	12169	5313	7048	9717	9470
864	AACACCATCATC	NTII	4204	2324	9620	18495	9599	7862	13071	11703
865	AACACCATCATG	NTIM	3291	1516	5917	12532	9437	5492	11262	11708
866	AACACCATCCAG	NTIQ	1852	750	264	249	164	155	127	119
867	AACACCATCCAT	NTIH	1421	1026	270	208	150	112	70	58
868	AACACCATCCCG	NTIP	1050	1413	229	85	81	105	31	30
869	AACACCATCCGT	NTIR	2338	1091	215	112	113	21	12	22
870	AACACCATCCTG	NTIL	1720	1244	4283	7153	4034	3239	4274	3815
871	AACACCATCGAA	NTIE	695	754	293	141	107	141	79	42
872	AACACCATCGAC	NTID	1502	1911	333	164	134	127	91	103
873	AACACCATCGCT	NTIA	755	757	171	131	89	133	69	57
874	AACACCATCGGT	NTIG	1110	518	1481	738	201	713	555	369
875	AACACCATCGTT	NTIV	3560	2761	11923	22066	11596	11384	16427	14110
876	AACACCATCTAC	NTIY	2513	3128	377	204	171	379	74	94
877	AACACCATCTCT	NTIS	2410	1844	2708	1105	450	1486	976	208
878	AACACCATCTGC	NTIC	1991	1222	4414	5037	1961	2578	2842	2266
879	AACACCATCTGG	NTIW	664	287	49	38	33	41	8	14
880	AACACCATCTTC	NTIF	2995	2258	3505	1640	778	1457	829	576
881	AACACCATGAAA	NTMK	1580	2299	428	290	218	323	204	134
882	AACACCATGAAC	NTMN	1529	1789	456	267	237	499	277	258
883	AACACCATGACT	NTMT	2434	1566	5455	11378	9862	5479	9866	11001
884	AACACCATGATC	NTMI	3573	1703	6638	17175	15664	9102	17418	17759
885	AACACCATGATG	NTMM	1009	478	1340	3074	2604	1535	3147	3669
886	AACACCATGCAG	NTMQ	2386	1758	6991	4274	1719	5563	7235	5164
887	AACACCATGCAT	NTMH	1640	2021	1157	230	201	655	159	80
888	AACACCATGCCG	NTMP	1319	2043	543	158	102	192	45	32
889	AACACCATGCGT	NTMR	994	737	162	65	55	142	24	17
890	AACACCATGCTG	NTML	986	520	1014	2011	1744	837	902	809
891	AACACCATGGAA	NTME	2219	2788	265	249	128	216	52	45
892	AACACCATGGAC	NTMD	1209	2062	161	115	115	96	40	31
893	AACACCATGGCT	NTMA	1314	2216	1139	255	192	497	359	94
894	AACACCATGGGT	NTMG	1723	1961	4171	1060	1710	3507	1474	755
895	AACACCATGGTT	NTMV	2666	1098	4607	9825	6076	4362	5540	4031
896	AACACCATGTAC	NTMY	2489	2292	687	302	229	508	185	134
897	AACACCATGTCT	NTMS	928	259	479	423	147	120	108	68
898	AACACCATGTGC	NTMC	2234	1100	3425	5175	2798	3114	2872	2007
899	AACACCATGTGG	NTMW	982	292	661	90	82	36	7	11
900	AACACCATGTTC	NTMF	3272	2594	11255	16208	9518	9308	14509	13334
901	AACACCCAGAAA	NTQK	1999	2362	424	445	258	243	156	115
902	AACACCCAGAAC	NTQN	1216	2579	278	216	167	387	97	79
903	AACACCCAGACT	NTQT	1864	975	5510	4824	2900	3778	3252	2356
904	AACACCCAGATC	NTQI	4490	3291	14160	18980	9253	12539	9181	5795
905	AACACCCAGATG	NTQM	1416	1040	3449	5973	4778	3749	5677	4184
906	AACACCCAGCAG	NTQQ	2057	1357	1146	546	253	1119	755	189
907	AACACCCAGCAT	NTQH	999	1067	125	77	62	46	20	14
908	AACACCCAGCCG	NTQP	823	648	163	65	47	107	25	12
909	AACACCCAGCGT	NTQR	1195	1462	211	78	63	115	22	18
910	AACACCCAGCTG	NTQL	1424	2180	3429	2251	665	1514	451	162
911	AACACCCAGGAA	NTQE	2095	2686	230	152	153	293	55	24
912	AACACCCAGGAC	NTQD	1329	1299	175	118	75	38	80	41
913	AACACCCAGGCT	NTQA	1328	912	184	98	92	104	48	38
914	AACACCCAGGGT	NTQG	1859	1874	505	353	130	246	111	169
915	AACACCCAGGTT	NTQV	3357	2100	6153	3988	1778	3242	1493	806
916	AACACCCAGTAC	NTQY	2732	4071	1032	832	699	574	454	648
917	AACACCCAGTCT	NTQS	1654	981	210	119	99	131	106	55
918	AACACCCAGTGC	NTQC	2506	1604	2207	976	369	1891	351	199
919	AACACCCAGTGG	NTQW	557	128	49	29	29	4	5	6
920	AACACCCAGTTC	NTQF	2518	3278	611	276	242	888	213	154
921	AACACCCATAAA	NTHK	2098	3360	820	887	948	780	217	176
922	AACACCCATAAC	NTHN	1022	973	185	235	196	113	117	97
923	AACACCCATACT	NTHT	1028	397	1409	2487	1234	1443	1524	1822
924	AACACCCATATC	NTHI	3513	2264	10728	25722	19286	11352	18959	19730
925	AACACCCATATG	NTHM	2284	1247	3599	8626	8033	4108	8145	7853
926	AACACCCATCAG	NTHQ	1213	1499	3065	1227	450	2299	1797	468
927	AACACCCATCAT	NTHH	1327	1967	250	177	140	189	190	56
928	AACACCCATCCG	NTHP	956	660	606	140	108	476	107	61
929	AACACCCATCGT	NTHR	767	663	63	40	32	16	14	5
930	AACACCCATCTG	NTHL	1360	1001	2654	3606	1738	1702	1902	1137
931	AACACCCATGAA	NTHE	1679	956	475	130	115	109	23	26
932	AACACCCATGAC	NTHD	528	903	93	41	46	26	7	14
933	AACACCCATGCT	NTHA	1471	1189	251	111	96	123	38	29
934	AACACCCATGGT	NTHG	929	1486	195	72	49	61	22	66
935	AACACCCATGTT	NTHV	2434	1281	4938	6516	2804	4513	3899	3306
936	AACACCCATTAC	NTHY	2181	1547	416	198	170	265	55	28
937	AACACCCATTCT	NTHS	1360	272	134	78	84	51	25	15
938	AACACCCATTGC	NTHC	1389	996	2743	2268	1004	1630	989	697
939	AACACCCATTGG	NTHW	629	201	45	20	27	8	3	5
940	AACACCCATTTC	NTHF	1229	640	1177	344	216	624	233	114
941	AACACCCCGAAA	NTPK	936	555	293	240	143	102	161	93
942	AACACCCCGAAC	NTPN	985	1534	413	158	108	133	70	42
943	AACACCCCGACT	NTPT	1929	929	5613	12361	7996	6105	11028	12139
944	AACACCCCGATC	NTPI	2247	2197	5639	6108	2574	4921	5359	2861
945	AACACCCCGATG	NTPM	1512	604	3438	8390	6642	3228	6645	7457
946	AACACCCCGCAG	NTPQ	2189	1781	489	149	135	395	153	57
947	AACACCCCGCAT	NTPH	981	969	108	69	59	58	18	13
948	AACACCCCGCCG	NTPP	865	386	51	33	28	15	11	6
949	AACACCCCGCGT	NTPR	991	1276	125	51	49	57	85	9
950	AACACCCCGCTG	NTPL	1295	772	842	222	157	792	243	106
951	AACACCCCGGAA	NTPE	1468	857	171	90	80	139	38	23
952	AACACCCCGGAC	NTPD	1540	782	102	74	67	79	17	14
953	AACACCCCGGCT	NTPA	1107	912	240	261	201	146	50	52
954	AACACCCCGGGT	NTPG	746	1048	113	48	42	41	21	12
955	AACACCCCGGTT	NTPV	1996	1452	2128	974	333	1442	510	410
956	AACACCCCGTAC	NTPY	1252	590	87	75	62	30	15	17
957	AACACCCCGTCT	NTPS	984	762	149	83	53	54	21	25
958	AACACCCCGTGC	NTPC	862	616	3176	1291	432	1593	773	323
959	AACACCCCGTGG	NTPW	1236	1028	280	183	72	179	70	22
960	AACACCCCGTTC	NTPF	1639	770	335	168	106	262	139	60
961	AACACCCGTAAA	NTRK	1269	865	129	144	114	70	42	44
962	AACACCCGTAAC	NTRN	1106	508	110	122	94	40	30	38
963	AACACCCGTACT	NTRT	1712	3037	5650	5207	2383	5782	4019	2409
964	AACACCCGTATC	NTRI	2339	697	4652	9045	4654	3362	3638	2242
965	AACACCCGTATG	NTRM	1235	370	1833	2843	2016	1578	2512	2583
966	AACACCCGTCAG	NTRQ	2227	2471	1970	845	272	1823	612	175
967	AACACCCGTCAT	NTRH	702	738	114	70	60	83	37	26
968	AACACCCGTCCG	NTRP	926	858	94	235	51	150	38	18
969	AACACCCGTCGT	NTRR	716	804	143	48	37	42	19	9
970	AACACCCGTCTG	NTRL	1127	943	3370	1683	903	2008	825	439
971	AACACCCGTGAA	NTRE	925	990	81	78	62	46	13	9
972	AACACCCGTGAC	NTRD	1578	3559	365	123	100	208	65	30
973	AACACCCGTGCT	NTRA	807	1312	114	56	62	191	29	35
974	AACACCCGTGGT	NTRG	685	1035	62	37	46	80	25	21
975	AACACCCGTGTT	NTRV	2410	2240	3456	1278	753	1924	647	284
976	AACACCCGTTAC	NTRY	1267	1340	270	112	89	72	36	13
977	AACACCCGTTCT	NTRS	704	324	87	59	45	46	7	9
978	AACACCCGTTGC	NTRC	1265	768	555	189	206	169	117	115
979	AACACCCGTTGG	NTRW	773	893	82	33	30	56	5	10
980	AACACCCGTTTC	NTRF	1493	1003	140	113	108	66	22	19
981	AACACCCTGAAA	NTLK	1258	472	123	146	110	63	82	74
982	AACACCCTGAAC	NTLN	1491	1530	567	246	178	478	193	121
983	AACACCCTGACT	NTLT	1443	832	3923	8815	6885	3881	7013	9571
984	AACACCCTGATC	NTLI	2483	1371	6274	14899	11756	8262	16057	15051
985	AACACCCTGATG	NTLM	950	291	874	1942	1781	744	1501	1982
986	AACACCCTGCAG	NTLQ	1494	1033	1907	649	489	1109	493	461
987	AACACCCTGCAT	NTLH	1046	841	837	274	168	733	282	92
988	AACACCCTGCCG	NTLP	898	972	127	68	68	198	32	19
989	AACACCCTGCGT	NTLR	775	324	63	37	29	27	8	8
990	AACACCCTGCTG	NTLL	1546	856	2431	5999	4630	2776	4394	4523
991	AACACCCTGGAA	NTLE	725	635	100	78	61	45	24	27
992	AACACCCTGGAC	NTLD	816	660	99	57	49	38	19	18
993	AACACCCTGGCT	NTLA	1186	846	2246	2295	784	1364	1379	1159
994	AACACCCTGGGT	NTLG	597	189	393	252	164	278	221	174
995	AACACCCTGGTT	NTLV	4941	4120	15707	34082	19645	15191	29115	27286
996	AACACCCTGTAC	NTLY	1006	931	257	84	79	276	82	63
997	AACACCCTGTCT	NTLS	1159	970	2988	2927	863	1992	2507	2502
998	AACACCCTGTGC	NTLC	1683	804	2700	5120	2913	2894	5089	4827
999	AACACCCTGTGG	NTLW	615	553	70	42	31	49	17	13
1000	AACACCCTGTTC	NTLF	1021	2128	928	1700	776	1163	1328	986
1001	AACACCGAAAAA	NTEK	1295	747	136	184	139	59	46	32
1002	AACACCGAAAAC	NTEN	1018	1332	218	151	125	75	25	32
1003	AACACCGAAACT	NTET	916	540	357	208	140	653	225	142
1004	AACACCGAAATC	NTEI	1814	834	1114	398	280	364	126	129
1005	AACACCGAAATG	NTEM	1599	1307	1530	889	308	1323	657	351
1006	AACACCGAACAG	NTEQ	1386	812	137	93	72	123	30	22
1007	AACACCGAACAT	NTEH	1566	1470	624	520	570	546	380	428
1008	AACACCGAACCG	NTEP	911	604	77	61	40	58	12	5
1009	AACACCGAACGT	NTER	1241	1080	141	79	48	76	7	15
1010	AACACCGAACTG	NTEL	1236	607	133	79	85	54	29	22
1011	AACACCGAAGAA	NTEE	1385	1827	194	113	90	171	43	25
1012	AACACCGAAGAC	NTED	1151	486	63	63	44	21	12	9
1013	AACACCGAAGCT	NTEA	814	748	182	90	65	64	17	14
1014	AACACCGAAGGT	NTEG	443	123	22	24	23	10	1	2
1015	AACACCGAAGTT	NTEV	2178	1159	438	172	140	193	82	48
1016	AACACCGAATAC	NTEY	1789	2409	325	294	156	229	131	64
1017	AACACCGAATCT	NTES	1530	1425	249	84	70	155	23	27
1018	AACACCGAATGC	NTEC	1158	901	229	103	72	138	32	36
1019	AACACCGAATGG	NTEW	1330	1363	228	78	61	136	28	18
1020	AACACCGAATTC	NTEF	1332	780	136	89	105	74	21	22
1021	AACACCGACAAA	NTDK	1441	1008	126	155	107	142	46	36
1022	AACACCGACAAC	NTDN	1358	2141	373	156	118	163	92	38
1023	AACACCGACACT	NTDT	1584	875	2867	2262	1709	2438	2004	1382
1024	AACACCGACATC	NTDI	1577	1472	379	424	292	333	213	186
1025	AACACCGACATG	NTDM	1721	1358	3669	2814	1286	1985	1400	854
1026	AACACCGACCAG	NTDQ	1387	1077	305	201	125	184	217	236
1027	AACACCGACCAT	NTDH	1401	1905	230	188	96	137	35	19
1028	AACACCGACCCG	NTDP	717	452	123	61	52	76	28	11
1029	AACACCGACCGT	NTDR	1058	641	65	71	37	25	5	6
1030	AACACCGACCTG	NTDL	929	688	385	133	89	269	62	77
1031	AACACCGACGAA	NTDE	1089	883	98	58	64	66	19	16
1032	AACACCGACGAC	NTDD	883	1432	119	82	49	230	40	24
1033	AACACCGACGCT	NTDA	1332	1269	205	116	87	113	32	23
1034	AACACCGACGGT	NTDG	914	838	68	63	66	84	19	9
1035	AACACCGACGTT	NTDV	1120	794	175	172	107	156	89	67
1036	AACACCGACTAC	NTDY	1341	536	88	78	78	46	43	8
1037	AACACCGACTCT	NTDS	659	303	52	54	38	14	3	7
1038	AACACCGACTGC	NTDC	1523	1505	1668	698	320	1276	301	212
1039	AACACCGACTGG	NTDW	734	243	69	45	30	17	6	3
1040	AACACCGACTTC	NTDF	1853	1401	328	133	118	211	68	50
1041	AACACCGCTAAA	NTAK	937	717	168	122	99	89	54	57
1042	AACACCGCTAAC	NTAN	1057	939	128	115	99	93	67	39
1043	AACACCGCTACT	NTAT	1297	714	1630	2490	1824	1386	1947	1763
1044	AACACCGCTATC	NTAI	2206	781	3894	6867	4128	2320	2755	2547
1045	AACACCGCTATG	NTAM	1980	1506	2478	5586	4785	3466	6064	6598
1046	AACACCGCTCAG	NTAQ	1447	1711	617	213	125	698	82	86
1047	AACACCGCTCAT	NTAH	859	404	89	50	53	64	30	14
1048	AACACCGCTCCG	NTAP	849	1733	303	78	64	71	18	12
1049	AACACCGCTCGT	NTAR	1257	898	125	70	58	47	11	15
1050	AACACCGCTCTG	NTAL	967	1819	1454	829	647	1675	583	352
1051	AACACCGCTGAA	NTAE	1019	569	56	45	46	31	6	10
1052	AACACCGCTGAC	NTAD	1292	2364	223	105	61	279	42	31
1053	AACACCGCTGCT	NTAA	472	166	68	102	42	59	29	21
1054	AACACCGCTGGT	NTAG	575	396	56	38	24	36	5	8
1055	AACACCGCTGTT	NTAV	1611	2116	4063	6033	2494	4734	2621	1023
1056	AACACCGCTTAC	NTAY	1590	735	110	85	66	40	71	15
1057	AACACCGCTTCT	NTAS	757	379	144	68	31	29	14	4
1058	AACACCGCTTGC	NTAC	1167	813	2016	1189	560	1373	546	258
1059	AACACCGCTTGG	NTAW	1221	1097	216	91	76	114	30	16
1060	AACACCGCTTTC	NTAF	1877	1092	617	181	137	488	117	79
1061	AACACCGGTAAA	NTGK	1184	1292	125	126	122	69	49	56
1062	AACACCGGTAAC	NTGN	1267	553	157	152	142	61	65	85
1063	AACACCGGTACT	NTGT	967	528	2068	3951	3466	1645	2475	2991
1064	AACACCGGTATC	NTGI	3010	3130	6762	18807	18468	6867	14357	17751
1065	AACACCGGTATG	NTGM	2389	1389	5925	19092	24315	9003	22529	32071
1066	AACACCGGTCAG	NTGQ	1491	2184	4009	2466	980	3201	3921	3492
1067	AACACCGGTCAT	NTGH	652	781	255	98	71	161	64	37
1068	AACACCGGTCCG	NTGP	503	949	312	82	55	406	200	71
1069	AACACCGGTCGT	NTGR	898	347	51	40	33	4	8	3
1070	AACACCGGTCTG	NTGL	1397	818	3587	11221	14360	5694	12607	14714
1071	AACACCGGTGAA	NTGE	583	1767	165	102	54	107	36	32
1072	AACACCGGTGAC	NTGD	374	430	45	19	22	26	5	5
1073	AACACCGGTGCT	NTGA	686	730	919	750	348	1224	1369	535
1074	AACACCGGTGGT	NTGG	301	452	111	38	45	57	53	40
1075	AACACCGGTGTT	NTGV	2646	1892	5954	20864	26229	7439	19528	22748
1076	AACACCGGTTAC	NTGY	1330	741	517	176	120	360	45	30
1077	AACACCGGTTCT	NTGS	608	618	744	929	115	280	238	72
1078	AACACCGGTTGC	NTGC	1772	1063	4340	10485	8594	5097	7678	6430
1079	AACACCGGTTGG	NTGW	1427	1842	721	244	158	325	114	85
1080	AACACCGGTTTC	NTGF	1593	652	1842	2767	1481	910	1072	634
1081	AACACCGTTAAA	NTVK	2436	1038	278	175	185	134	64	46
1082	AACACCGTTAAC	NTVN	1159	591	158	161	94	81	47	36
1083	AACACCGTTACT	NTVT	2056	855	1993	1104	492	1917	1305	548
1084	AACACCGTTATC	NTVI	4232	3154	10408	9065	2754	6759	4690	2901
1085	AACACCGTTATG	NTVM	2988	1780	10287	12888	6686	5904	6304	4802
1086	AACACCGTTCAG	NTVQ	1968	1832	204	120	108	64	46	32
1087	AACACCGTTCAT	NTVH	1567	1516	313	415	190	186	222	151
1088	AACACCGTTCCG	NTVP	1628	1287	225	100	255	94	36	21
1089	AACACCGTTCGT	NTVR	1238	955	103	57	50	59	7	7
1090	AACACCGTTCTG	NTVL	1995	1337	1234	577	235	910	450	184
1091	AACACCGTTGAA	NTVE	1810	2138	167	122	106	223	94	43
1092	AACACCGTTGAC	NTVD	1561	1700	294	130	99	185	49	29
1093	AACACCGTTGCT	NTVA	736	536	129	118	157	103	42	17
1094	AACACCGTTGGT	NTVG	1059	401	201	64	52	240	36	21
1095	AACACCGTTGTT	NTVV	2522	813	1974	887	490	1247	948	280
1096	AACACCGTTTAC	NTVY	1832	1498	212	100	84	221	45	24
1097	AACACCGTTTCT	NTVS	2241	1566	486	124	117	328	49	21
1098	AACACCGTTTGC	NTVC	2276	3404	3440	1943	740	2165	1048	419
1099	AACACCGTTTGG	NTVW	1684	2113	338	115	94	366	46	31
1100	AACACCGTTTTC	NTVF	1967	2206	537	237	168	393	102	52
1101	AACACCTACAAA	NTYK	2143	2123	390	441	350	246	305	162
1102	AACACCTACAAC	NTYN	1538	1844	460	474	378	335	203	164
1103	AACACCTACACT	NTYT	3576	2223	11482	18200	13707	13109	9086	4193
1104	AACACCTACATC	NTYI	6177	4264	19847	48252	40155	26817	22128	12973
1105	AACACCTACATG	NTYM	4380	2386	9272	26947	25192	11387	19338	16142
1106	AACACCTACCAG	NTYQ	3595	2786	16228	10638	6905	12890	13248	10316
1107	AACACCTACCAT	NTYH	1953	3372	694	260	227	408	124	87
1108	AACACCTACCCG	NTYP	1204	470	655	483	195	602	452	166
1109	AACACCTACCGT	NTYR	1595	2309	412	120	141	231	146	131
1110	AACACCTACCTG	NTYL	2097	780	2089	3636	2305	4180	2322	1303
1111	AACACCTACGAA	NTYE	1148	1172	127	124	94	61	22	15
1112	AACACCTACGAC	NTYD	1110	547	79	66	51	43	25	10
1113	AACACCTACGCT	NTYA	1078	825	368	223	115	276	182	47
1114	AACACCTACGGT	NTYG	946	503	80	68	54	29	21	16
1115	AACACCTACGTT	NTYV	4024	2795	7089	13183	7722	9194	4711	1493
1116	AACACCTACTAC	NTYY	3054	2730	423	225	185	278	56	37
1117	AACACCTACTCT	NTYS	1934	2445	525	170	164	398	64	64
1118	AACACCTACTGC	NTYC	1630	638	2490	1799	913	1863	1009	636
1119	AACACCTACTGG	NTYW	1051	1194	195	70	62	182	35	23
1120	AACACCTACTTC	NTYF	2899	2978	11237	5751	2035	6246	2721	801
1121	AACACCTCTAAA	NTSK	1369	759	210	174	134	87	62	51
1122	AACACCTCTAAC	NTSN	753	1855	308	122	131	215	50	59
1123	AACACCTCTACT	NTST	2073	1060	6629	6942	3285	5045	4971	2946
1124	AACACCTCTATC	NTSI	2982	1585	4482	4046	1683	3059	2420	1759
1125	AACACCTCTATG	NTSM	1680	675	1102	2263	763	1107	1531	1254
1126	AACACCTCTCAG	NTSQ	2329	2160	295	143	155	207	89	43
1127	AACACCTCTCAT	NTSH	1498	1653	168	100	102	108	36	37
1128	AACACCTCTCCG	NTSP	1437	559	241	193	90	202	42	28
1129	AACACCTCTCGT	NTSR	1392	1305	261	246	144	137	62	31
1130	AACACCTCTCTG	NTSL	1272	1695	1175	607	228	1060	393	156
1131	AACACCTCTGAA	NTSE	1116	736	67	60	75	68	15	8
1132	AACACCTCTGAC	NTSD	1453	2154	386	190	104	166	32	35
1133	AACACCTCTGCT	NTSA	1084	818	150	348	69	68	22	19
1134	AACACCTCTGGT	NTSG	731	1157	167	51	47	156	27	14
1135	AACACCTCTGTT	NTSV	2628	1634	3799	1616	568	2571	885	345
1136	AACACCTCTTAC	NTSY	2049	1493	214	134	123	123	21	17
1137	AACACCTCTTCT	NTSS	1606	1517	395	101	88	99	31	16
1138	AACACCTCTTGC	NTSC	2107	1864	5524	2910	941	4208	1891	588
1139	AACACCTCTTGG	NTSW	776	626	174	48	54	64	68	53
1140	AACACCTCTTTC	NTSF	1654	1383	411	398	172	406	109	60
1141	AACACCTGCAAA	NTCK	1589	1331	442	208	184	274	102	88
1142	AACACCTGCAAC	NTCN	1406	1121	255	171	166	164	82	68
1143	AACACCTGCACT	NTCT	3031	1405	5638	8356	4729	3679	4588	3524
1144	AACACCTGCATC	NTCI	2926	1696	5748	10027	7334	6701	10844	9918
1145	AACACCTGCATG	NTCM	1981	754	1404	3078	2275	1452	3011	3384
1146	AACACCTGCCAG	NTCQ	2620	3365	4379	1014	520	2945	655	431
1147	AACACCTGCCAT	NTCH	834	804	94	84	77	85	26	35
1148	AACACCTGCCCG	NTCP	1383	1792	741	379	193	451	82	55
1149	AACACCTGCCGT	NTCR	1485	1351	327	277	268	538	426	131
1150	AACACCTGCCTG	NTCL	2026	1155	5187	6762	3559	4012	3664	2829
1151	AACACCTGCGAA	NTCE	1294	734	267	93	80	160	58	24
1152	AACACCTGCGAC	NTCD	1454	1742	241	99	97	127	20	24
1153	AACACCTGCGCT	NTCA	1101	1209	346	138	94	167	47	40
1154	AACACCTGCGGT	NTCG	1118	626	375	121	82	125	38	32
1155	AACACCTGCGTT	NTCV	3108	3291	6188	7873	5524	4963	5176	4106
1156	AACACCTGCTAC	NTCY	2470	2848	418	168	184	251	97	153
1157	AACACCTGCTCT	NTCS	955	916	242	120	98	245	69	52
1158	AACACCTGCTGC	NTCC	2571	3665	7929	4877	1523	5977	4963	2005
1159	AACACCTGCTGG	NTCW	1364	1018	152	146	77	93	29	21
1160	AACACCTGCTTC	NTCF	1436	780	1835	849	341	872	516	316
1161	AACACCTGGAAA	NTWK	605	403	67	66	44	46	50	34
1162	AACACCTGGAAC	NTWN	1049	824	305	116	104	153	68	63
1163	AACACCTGGACT	NTWT	2724	1982	6715	16962	17174	8099	20202	25940
1164	AACACCTGGATC	NTWI	1582	1182	5729	14687	13677	6298	16296	17142
1165	AACACCTGGATG	NTWM	1295	564	2883	8335	7875	3952	11581	13887
1166	AACACCTGGCAG	NTWQ	2109	1164	1886	1847	505	1675	1627	1067
1167	AACACCTGGCAT	NTWH	751	577	77	66	40	38	28	14
1168	AACACCTGGCCG	NTWP	1850	1620	4126	1780	649	2726	1574	540
1169	AACACCTGGCGT	NTWR	1012	1856	106	55	36	162	19	16
1170	AACACCTGGCTG	NTWL	1066	549	2914	6083	4876	2800	5855	6608
1171	AACACCTGGGAA	NTWE	931	407	75	54	49	13	20	10
1172	AACACCTGGGAC	NTWD	905	713	98	41	34	75	9	8
1173	AACACCTGGGCT	NTWA	1298	619	716	1069	571	567	692	744
1174	AACACCTGGGGT	NTWG	881	332	177	56	42	73	45	24
1175	AACACCTGGGTT	NTWV	1660	936	3660	10844	9782	4911	12587	13446
1176	AACACCTGGTAC	NTWY	1114	1019	103	62	64	96	19	12
1177	AACACCTGGTCT	NTWS	978	405	577	852	598	431	599	629
1178	AACACCTGGTGC	NTWC	594	190	517	1891	1174	540	1105	1300
1179	AACACCTGGTGG	NTWW	712	652	78	29	46	39	10	17
1180	AACACCTGGTTC	NTWF	1271	925	4055	2381	872	3531	3574	1900
1181	AACACCTTCAAA	NTFK	1184	617	220	206	241	142	194	159
1182	AACACCTTCAAC	NTFN	1525	754	249	246	233	214	177	192
1183	AACACCTTCACT	NTFT	2783	1680	5106	12272	11632	6794	16586	19532
1184	AACACCTTCATC	NTFI	3529	1982	8941	21198	21711	11563	25414	27957
1185	AACACCTTCATG	NTFM	3190	2040	7185	21246	23126	9830	27916	34746
1186	AACACCTTCCAG	NTFQ	1995	895	6622	8047	4713	5506	8765	6704
1187	AACACCTTCCAT	NTFH	944	1399	258	166	106	288	123	77
1188	AACACCTTCCCG	NTFP	1280	579	251	104	96	98	37	22
1189	AACACCTTCCGT	NTFR	1115	260	52	45	46	12	5	4
1190	AACACCTTCCTG	NTFL	1413	716	1635	2694	1075	1140	2556	1652
1191	AACACCTTCGAA	NTFE	1069	654	141	78	72	62	26	17
1192	AACACCTTCGAC	NTFD	1436	986	122	80	76	37	23	18
1193	AACACCTTCGCT	NTFA	1151	1000	1025	279	182	1133	264	227
1194	AACACCTTCGGT	NTFG	818	1225	2030	320	235	1704	323	344
1195	AACACCTTCGTT	NTFV	4558	2783	13310	28735	22403	14397	26076	25505
1196	AACACCTTCTAC	NTFY	1701	1999	227	149	102	279	56	53
1197	AACACCTTCTCT	NTFS	1632	1280	2957	2369	519	1741	880	288
1198	AACACCTTCTGC	NTFC	2025	989	3517	4529	3284	2721	4165	3673
1199	AACACCTTCTGG	NTFW	771	231	44	39	31	10	3	4
1200	AACACCTTCTTC	NTFF	2508	1873	6843	6537	1738	4036	4191	3472
1201	AACAGCAAAAAA	NSKK	1243	751	231	220	147	121	39	33
1202	AACAGCAAAAAC	NSKN	1029	1394	152	189	166	151	58	47
1203	AACAGCAAAACT	NSKT	559	286	202	108	69	55	40	25
1204	AACAGCAAAATC	NSKI	2877	1776	6636	7713	3806	5679	1761	845
1205	AACAGCAAAATG	NSKM	1384	1251	5612	8219	3594	8003	4307	1491
1206	AACAGCAAACAG	NSKQ	876	177	62	86	50	18	15	8
1207	AACAGCAAACAT	NSKH	1737	1679	307	185	114	170	26	33
1208	AACAGCAAACCG	NSKP	872	245	101	50	34	16	7	4
1209	AACAGCAAACGT	NSKR	617	751	57	37	40	30	8	9
1210	AACAGCAAACTG	NSKL	1000	638	272	156	104	154	33	23
1211	AACAGCAAAGAA	NSKE	1548	1578	169	115	110	133	58	33
1212	AACAGCAAAGAC	NSKD	794	823	95	65	41	51	10	11
1213	AACAGCAAAGCT	NSKA	1204	767	145	79	60	125	16	10
1214	AACAGCAAAGGT	NSKG	1032	623	62	80	44	25	12	8
1215	AACAGCAAAGTT	NSKV	1341	2066	793	173	163	518	59	57
1216	AACAGCAAATAC	NSKY	1787	2326	273	127	118	135	41	21
1217	AACAGCAAATCT	NSKS	752	238	132	52	43	17	6	7
1218	AACAGCAAATGC	NSKC	1654	1546	330	139	101	315	60	44
1219	AACAGCAAATGG	NSKW	1019	497	103	52	51	188	25	24
1220	AACAGCAAATTC	NSKF	1511	871	207	115	98	82	23	23
1221	AACAGCAACAAA	NSNK	1355	1062	202	241	195	124	71	46
1222	AACAGCAACAAC	NSNN	905	2736	475	326	331	317	123	123
1223	AACAGCAACACT	NSNT	736	805	505	478	183	323	133	69
1224	AACAGCAACATC	NSNI	2611	1684	5784	16041	16364	9266	6196	3015
1225	AACAGCAACATG	NSNM	881	334	529	994	1056	662	735	323
1226	AACAGCAACCAG	NSNQ	1426	1141	1578	1548	291	838	130	89
1227	AACAGCAACCAT	NSNH	768	419	127	110	77	124	36	21
1228	AACAGCAACCCG	NSNP	874	2281	408	231	222	619	441	101
1229	AACAGCAACCGT	NSNR	956	251	58	44	110	11	2	7
1230	AACAGCAACCTG	NSNL	780	189	901	1482	1850	593	415	194
1231	AACAGCAACGAA	NSNE	966	488	64	85	71	65	13	4
1232	AACAGCAACGAC	NSND	461	146	40	34	40	21	7	2
1233	AACAGCAACGCT	NSNA	515	578	661	299	274	359	314	322
1234	AACAGCAACGGT	NSNG	395	98	31	33	16	15	14	7
1235	AACAGCAACGTT	NSNV	824	228	507	882	618	661	459	118
1236	AACAGCAACTAC	NSNY	1357	1229	175	224	114	90	27	15
1237	AACAGCAACTCT	NSNS	892	754	217	97	86	203	34	22
1238	AACAGCAACTGC	NSNC	1009	343	466	965	230	968	547	314
1239	AACAGCAACTGG	NSNW	1141	1518	133	67	51	105	17	13
1240	AACAGCAACTTC	NSNF	738	204	172	160	124	83	60	55
1241	AACAGCACTAAA	NSTK	1903	1275	257	150	120	163	28	25
1242	AACAGCACTAAC	NSTN	877	631	106	84	84	44	14	16
1243	AACAGCACTACT	NSTT	1680	396	289	135	99	52	24	13
1244	AACAGCACTATC	NSTI	2442	2476	3068	1035	795	1702	370	153
1245	AACAGCACTATG	NSTM	2109	1182	6194	5176	3195	3051	644	327
1246	AACAGCACTCAG	NSTQ	1240	1791	211	90	87	224	49	33
1247	AACAGCACTCAT	NSTH	744	348	62	49	35	64	50	8
1248	AACAGCACTCCG	NSTP	1227	851	130	80	61	85	14	20
1249	AACAGCACTCGT	NSTR	843	450	75	37	28	35	6	3
1250	AACAGCACTCTG	NSTL	1227	755	687	404	363	314	76	63
1251	AACAGCACTGAA	NSTE	1074	1002	128	68	68	73	21	12
1252	AACAGCACTGAC	NSTD	1185	689	188	149	58	76	28	11
1253	AACAGCACTGCT	NSTA	1669	1935	370	114	75	176	36	21
1254	AACAGCACTGGT	NSTG	1030	472	75	57	42	25	6	6
1255	AACAGCACTGTT	NSTV	2030	1227	857	221	164	349	49	33
1256	AACAGCACTTAC	NSTY	1358	1233	356	184	190	174	42	32
1257	AACAGCACTTCT	NSTS	1229	834	171	78	70	99	20	13
1258	AACAGCACTTGC	NSTC	1237	1658	541	204	106	225	265	47
1259	AACAGCACTTGG	NSTW	1079	1812	160	76	57	98	32	20
1260	AACAGCACTTTC	NSTF	1677	1031	257	180	110	305	47	38
1261	AACAGCATCAAA	NSIK	1177	1387	191	260	176	137	123	75
1262	AACAGCATCAAC	NSIN	1689	2449	357	288	237	253	112	95
1263	AACAGCATCACT	NSIT	3133	2039	8255	14478	8441	7767	5989	4416
1264	AACAGCATCATC	NSII	4791	3542	14654	32517	17011	12953	12644	8179
1265	AACAGCATCATG	NSIM	2337	1687	5427	9886	5995	4914	6385	5168
1266	AACAGCATCCAG	NSIQ	1509	1079	219	174	138	140	71	69
1267	AACAGCATCCAT	NSIH	1496	1178	320	295	179	241	295	207
1268	AACAGCATCCCG	NSIP	1307	2691	217	108	70	283	119	79
1269	AACAGCATCCGT	NSIR	1056	1023	198	74	59	84	8	19
1270	AACAGCATCCTG	NSIL	1407	728	2603	4487	3282	2797	2670	2834
1271	AACAGCATCGAA	NSIE	1286	650	178	114	92	184	40	31
1272	AACAGCATCGAC	NSID	1979	2721	687	215	172	505	380	84
1273	AACAGCATCGCT	NSIA	306	159	132	71	50	82	36	17
1274	AACAGCATCGGT	NSIG	820	1582	3093	2188	395	1481	913	333
1275	AACAGCATCGTT	NSIV	2536	1215	3457	7563	4556	3479	3954	1612
1276	AACAGCATCTAC	NSIY	1971	779	150	149	124	57	43	40
1277	AACAGCATCTCT	NSIS	1467	866	1801	899	282	1141	389	113
1278	AACAGCATCTGC	NSIC	3071	3175	10271	17820	8464	8958	7251	3921
1279	AACAGCATCTGG	NSIW	843	1259	209	58	63	67	15	15
1280	AACAGCATCTTC	NSIF	3178	2512	9123	5897	2336	4671	4047	3114
1281	AACAGCATGAAA	NSMK	1076	385	124	110	105	79	51	37
1282	AACAGCATGAAC	NSMN	1059	573	134	121	94	42	29	30
1283	AACAGCATGACT	NSMT	2221	1622	3368	5400	2632	3804	2103	705
1284	AACAGCATGATC	NSMI	1008	287	282	842	382	201	250	204
1285	AACAGCATGATG	NSMM	1496	847	3346	8534	7301	2843	3271	1911
1286	AACAGCATGCAG	NSMQ	2298	1787	6061	4468	989	3697	1371	854
1287	AACAGCATGCAT	NSMH	985	291	143	76	57	146	35	15
1288	AACAGCATGCCG	NSMP	831	1270	137	48	48	73	28	20
1289	AACAGCATGCGT	NSMR	956	315	119	48	49	82	13	10
1290	AACAGCATGCTG	NSML	1042	234	128	231	165	152	173	107
1291	AACAGCATGGAA	NSME	1040	1207	326	283	196	329	212	234
1292	AACAGCATGGAC	NSMD	978	736	194	122	108	87	45	25
1293	AACAGCATGGCT	NSMA	1025	868	638	259	106	435	59	39
1294	AACAGCATGGGT	NSMG	767	433	186	90	64	219	50	43
1295	AACAGCATGGTT	NSMV	3419	2611	8930	17829	8527	8126	4671	1248
1296	AACAGCATGTAC	NSMY	1897	1471	730	401	163	380	281	71
1297	AACAGCATGTCT	NSMS	857	365	358	111	91	342	143	48
1298	AACAGCATGTGC	NSMC	2648	2014	7593	9899	5149	7847	2202	788
1299	AACAGCATGTGG	NSMW	895	734	1824	223	186	567	191	125
1300	AACAGCATGTTC	NSMF	1584	1401	1591	2760	1431	1700	1626	1405
1301	AACAGCCAGAAA	NSQK	1873	1854	218	222	106	258	118	34
1302	AACAGCCAGAAC	NSQN	1249	700	115	100	82	19	11	11
1303	AACAGCCAGACT	NSQT	1521	1148	272	126	100	73	34	22
1304	AACAGCCAGATC	NSQI	1450	1127	2465	1921	748	1001	179	155
1305	AACAGCCAGATG	NSQM	1290	1018	4601	5736	2728	3582	821	436
1306	AACAGCCAGCAG	NSQQ	1129	1263	230	136	80	234	68	28
1307	AACAGCCAGCAT	NSQH	1530	1365	180	91	84	87	21	17
1308	AACAGCCAGCCG	NSQP	1082	1379	142	72	50	128	18	15
1309	AACAGCCAGCGT	NSQR	1044	810	162	158	57	135	79	29
1310	AACAGCCAGCTG	NSQL	1054	455	179	107	87	151	22	43
1311	AACAGCCAGGAA	NSQE	1244	2433	195	94	90	137	54	60
1312	AACAGCCAGGAC	NSQD	1701	1174	191	104	73	68	31	17
1313	AACAGCCAGGCT	NSQA	1817	1806	323	214	116	240	181	98
1314	AACAGCCAGGGT	NSQG	1014	1481	109	48	48	64	36	35
1315	AACAGCCAGGTT	NSQV	2383	2798	1449	335	247	708	231	86
1316	AACAGCCAGTAC	NSQY	2124	1117	217	136	96	49	60	34
1317	AACAGCCAGTCT	NSQS	1470	1692	478	388	389	205	176	91
1318	AACAGCCAGTGC	NSQC	1761	1576	330	218	102	235	62	47
1319	AACAGCCAGTGG	NSQW	923	432	287	205	72	64	19	8
1320	AACAGCCAGTTC	NSQF	1994	2522	688	240	172	321	140	90
1321	AACAGCCATAAA	NSHK	739	1122	171	144	87	179	26	26
1322	AACAGCCATAAC	NSHN	1150	1675	225	151	126	197	99	46
1323	AACAGCCATACT	NSHT	1106	358	326	229	81	135	50	23
1324	AACAGCCATATC	NSHI	1981	1058	3835	6771	3966	5561	3358	1188
1325	AACAGCCATATG	NSHM	1576	994	3325	7163	5064	4488	3213	1580
1326	AACAGCCATCAG	NSHQ	1294	440	355	94	92	304	94	34
1327	AACAGCCATCAT	NSHH	1104	698	360	200	78	73	28	17
1328	AACAGCCATCCG	NSHP	1350	980	206	133	73	84	16	18
1329	AACAGCCATCGT	NSHR	520	426	26	28	30	14	1	7
1330	AACAGCCATCTG	NSHL	1133	485	1760	1529	552	1498	869	210
1331	AACAGCCATGAA	NSHE	1444	1866	270	131	99	203	47	33
1332	AACAGCCATGAC	NSHD	1022	1559	140	76	67	83	18	24
1333	AACAGCCATGCT	NSHA	511	2195	174	63	40	193	31	19
1334	AACAGCCATGGT	NSHG	874	959	244	93	55	90	19	13
1335	AACAGCCATGTT	NSHV	2077	1657	4476	5163	2386	2398	343	211
1336	AACAGCCATTAC	NSHY	1422	3101	275	116	121	146	29	24
1337	AACAGCCATTCT	NSHS	906	849	139	46	45	72	25	13
1338	AACAGCCATTGC	NSHC	1359	339	209	89	70	107	24	17
1339	AACAGCCATTGG	NSHW	607	304	23	30	21	4	2	1
1340	AACAGCCATTTC	NSHF	1642	1503	500	152	110	253	85	26
1341	AACAGCCCGAAA	NSPK	861	450	79	51	44	24	22	9
1342	AACAGCCCGAAC	NSPN	941	981	81	61	46	48	21	7
1343	AACAGCCCGACT	NSPT	790	166	76	62	42	27	30	15
1344	AACAGCCCGATC	NSPI	1210	359	411	201	120	143	128	41
1345	AACAGCCCGATG	NSPM	1436	1742	5503	4991	2352	3879	4316	2936
1346	AACAGCCCGCAG	NSPQ	1614	840	366	160	128	389	359	63
1347	AACAGCCCGCAT	NSPH	697	472	85	39	41	27	5	6
1348	AACAGCCCGCCG	NSPP	598	462	52	31	29	22	7	4
1349	AACAGCCCGCGT	NSPR	664	1809	153	40	46	205	50	29
1350	AACAGCCCGCTG	NSPL	512	413	72	44	28	140	17	14
1351	AACAGCCCGGAA	NSPE	1232	1295	152	76	70	136	29	21
1352	AACAGCCCGGAC	NSPD	1026	789	119	56	46	52	19	10
1353	AACAGCCCGGCT	NSPA	828	1064	109	55	40	43	18	14
1354	AACAGCCCGGGT	NSPG	285	141	27	15	11	6	1	8
1355	AACAGCCCGGTT	NSPV	1875	2580	596	160	127	692	116	53
1356	AACAGCCCGTAC	NSPY	932	231	49	42	26	4	3	1
1357	AACAGCCCGTCT	NSPS	788	262	51	42	48	33	9	10
1358	AACAGCCCGTGC	NSPC	941	711	624	550	175	362	139	185
1359	AACAGCCCGTGG	NSPW	1065	3172	216	75	81	194	113	48
1360	AACAGCCCGTTC	NSPF	1088	216	60	74	54	34	36	27
1361	AACAGCCGTAAA	NSRK	1013	424	79	65	51	33	9	8
1362	AACAGCCGTAAC	NSRN	1118	1015	136	88	78	100	18	14
1363	AACAGCCGTACT	NSRT	763	1178	171	55	61	97	57	22
1364	AACAGCCGTATC	NSRI	2134	1391	5295	7409	3726	3041	741	306
1365	AACAGCCGTATG	NSRM	2376	1423	5253	6745	4848	5360	2208	648
1366	AACAGCCGTCAG	NSRQ	942	678	78	53	42	67	9	4
1367	AACAGCCGTCAT	NSRH	680	687	44	30	34	19	15	7
1368	AACAGCCGTCCG	NSRP	482	217	79	34	25	30	4	2
1369	AACAGCCGTCGT	NSRR	1053	486	70	74	36	23	14	10
1370	AACAGCCGTCTG	NSRL	395	104	61	51	38	26	10	11
1371	AACAGCCGTGAA	NSRE	1306	605	84	59	56	63	10	8
1372	AACAGCCGTGAC	NSRD	1865	1265	129	94	99	69	22	30
1373	AACAGCCGTGCT	NSRA	622	987	87	35	30	94	21	9
1374	AACAGCCGTGGT	NSRG	343	186	39	123	53	76	68	163
1375	AACAGCCGTGTT	NSRV	1407	1036	1430	413	726	568	67	57
1376	AACAGCCGTTAC	NSRY	704	746	110	82	66	61	28	42
1377	AACAGCCGTTCT	NSRS	947	583	75	43	42	17	7	8
1378	AACAGCCGTTGC	NSRC	1017	1584	226	81	84	271	40	34
1379	AACAGCCGTTGG	NSRW	879	687	128	42	57	10	6	6
1380	AACAGCCGTTTC	NSRF	791	1127	71	50	45	91	18	22
1381	AACAGCCTGAAA	NSLK	1149	463	90	80	85	78	29	22
1382	AACAGCCTGAAC	NSLN	655	908	447	131	123	334	77	64
1383	AACAGCCTGACT	NSLT	414	133	389	526	325	453	468	312
1384	AACAGCCTGATC	NSLI	2447	950	7453	19489	14605	9205	10734	6798
1385	AACAGCCTGATG	NSLM	1847	1899	5453	12449	13069	7125	11509	9427
1386	AACAGCCTGCAG	NSLQ	1520	1678	5459	2932	948	3125	1079	478
1387	AACAGCCTGCAT	NSLH	798	740	1480	318	178	808	436	147
1388	AACAGCCTGCCG	NSLP	605	238	37	38	25	36	8	7
1389	AACAGCCTGCGT	NSLR	769	1455	194	55	55	247	76	36
1390	AACAGCCTGCTG	NSLL	976	461	1427	3655	1827	1457	1782	1841
1391	AACAGCCTGGAA	NSLE	893	169	73	90	59	50	30	30
1392	AACAGCCTGGAC	NSLD	838	725	98	80	68	125	32	27
1393	AACAGCCTGGCT	NSLA	962	523	2336	2009	1622	1916	479	219
1394	AACAGCCTGGGT	NSLG	738	607	1656	1238	461	1297	1255	1495
1395	AACAGCCTGGTT	NSLV	1972	1374	6433	14198	6675	6166	7688	4690
1396	AACAGCCTGTAC	NSLY	900	1019	160	76	83	148	91	56
1397	AACAGCCTGTCT	NSLS	1525	1002	5309	6758	2906	3688	3566	1829
1398	AACAGCCTGTGC	NSLC	1756	935	2263	4824	3585	2652	4172	2882
1399	AACAGCCTGTGG	NSLW	829	934	162	72	43	214	54	25
1400	AACAGCCTGTTC	NSLF	2402	2018	6915	13178	7713	8476	14211	12182
1401	AACAGCGAAAAA	NSEK	603	177	52	50	56	17	9	4
1402	AACAGCGAAAAC	NSEN	569	208	64	47	35	13	10	10
1403	AACAGCGAAACT	NSET	1089	718	107	100	54	62	9	16
1404	AACAGCGAAATC	NSEI	1672	563	308	184	113	128	64	22
1405	AACAGCGAAATG	NSEM	1039	744	204	123	81	170	40	26
1406	AACAGCGAACAG	NSEQ	2174	3246	420	158	145	444	76	54
1407	AACAGCGAACAT	NSEH	1005	1010	106	54	62	48	31	8
1408	AACAGCGAACCG	NSEP	1156	699	103	77	39	54	14	17
1409	AACAGCGAACGT	NSER	794	378	101	45	47	160	18	27
1410	AACAGCGAACTG	NSEL	767	730	64	53	55	68	14	8
1411	AACAGCGAAGAA	NSEE	634	224	77	29	36	68	9	13
1412	AACAGCGAAGAC	NSED	953	677	90	52	57	78	52	121
1413	AACAGCGAAGCT	NSEA	671	470	49	39	34	71	14	11
1414	AACAGCGAAGGT	NSEG	839	700	82	41	41	49	7	8
1415	AACAGCGAAGTT	NSEV	2044	1649	322	128	116	158	30	33
1416	AACAGCGAATAC	NSEY	1875	2626	254	159	115	66	25	27
1417	AACAGCGAATCT	NSES	1052	594	70	58	41	47	7	7
1418	AACAGCGAATGC	NSEC	1645	800	140	76	63	66	19	9
1419	AACAGCGAATGG	NSEW	1239	962	353	159	80	154	72	63
1420	AACAGCGAATTC	NSEF	1653	1556	239	129	77	190	108	29
1421	AACAGCGACAAA	NSDK	1042	1076	111	60	50	77	23	14
1422	AACAGCGACAAC	NSDN	914	962	198	75	58	33	11	13
1423	AACAGCGACACT	NSDT	1393	839	99	77	55	47	10	7
1424	AACAGCGACATC	NSDI	2439	2631	576	318	191	410	122	54
1425	AACAGCGACATG	NSDM	1149	1130	1233	1037	244	891	339	123
1426	AACAGCGACCAG	NSDQ	879	854	116	51	45	124	24	23
1427	AACAGCGACCAT	NSDH	817	1456	151	94	53	195	35	28
1428	AACAGCGACCCG	NSDP	1007	702	105	54	45	47	12	9
1429	AACAGCGACCGT	NSDR	760	343	57	40	30	21	4	2
1430	AACAGCGACCTG	NSDL	1079	688	124	138	60	136	26	21
1431	AACAGCGACGAA	NSDE	907	1283	95	69	49	65	24	23
1432	AACAGCGACGAC	NSDD	942	287	54	43	34	9	6	2
1433	AACAGCGACGCT	NSDA	381	263	34	25	15	30	12	3
1434	AACAGCGACGGT	NSDG	570	587	200	125	118	110	43	38
1435	AACAGCGACGTT	NSDV	1804	1835	548	156	92	172	39	19
1436	AACAGCGACTAC	NSDY	2026	2673	199	129	90	135	36	23
1437	AACAGCGACTCT	NSDS	1126	1761	137	75	40	97	7	9
1438	AACAGCGACTGC	NSDC	1110	199	79	82	53	17	10	10
1439	AACAGCGACTGG	NSDW	887	579	77	52	42	40	9	15
1440	AACAGCGACTTC	NSDF	1463	1071	144	85	66	87	39	7
1441	AACAGCGCTAAA	NSAK	942	459	68	68	63	57	14	17
1442	AACAGCGCTAAC	NSAN	706	326	104	85	56	40	20	5
1443	AACAGCGCTACT	NSAT	788	366	406	121	88	198	42	97
1444	AACAGCGCTATC	NSAI	2255	1620	4009	7091	3857	3738	794	342
1445	AACAGCGCTATG	NSAM	735	135	155	190	179	108	58	35
1446	AACAGCGCTCAG	NSAQ	1152	511	79	76	51	34	15	4
1447	AACAGCGCTCAT	NSAH	984	1089	177	74	65	126	15	19
1448	AACAGCGCTCCG	NSAP	845	1278	330	67	59	192	19	25
1449	AACAGCGCTCGT	NSAR	568	554	110	33	27	64	52	14
1450	AACAGCGCTCTG	NSAL	1485	1516	5904	4684	1116	1502	317	110
1451	AACAGCGCTGAA	NSAE	1052	750	213	109	52	204	45	18
1452	AACAGCGCTGAC	NSAD	763	430	78	30	40	34	1	4
1453	AACAGCGCTGCT	NSAA	871	276	85	50	53	42	8	6
1454	AACAGCGCTGGT	NSAG	430	182	50	18	21	11	8	2
1455	AACAGCGCTGTT	NSAV	1051	670	138	128	91	83	22	18
1456	AACAGCGCTTAC	NSAY	1414	1825	493	445	274	610	79	92
1457	AACAGCGCTTCT	NSAS	868	2073	222	87	76	149	26	30
1458	AACAGCGCTTGC	NSAC	1443	2011	1630	352	159	887	408	75
1459	AACAGCGCTTGG	NSAW	692	528	69	38	29	22	3	0
1460	AACAGCGCTTTC	NSAF	1240	896	846	1882	593	317	77	38
1461	AACAGCGGTAAA	NSGK	1602	1099	220	115	88	76	28	14
1462	AACAGCGGTAAC	NSGN	922	2015	947	287	156	493	130	48
1463	AACAGCGGTACT	NSGT	1976	1588	7634	13209	8458	8238	2219	946
1464	AACAGCGGTATC	NSGI	1322	555	3698	11224	8149	4128	1899	644
1465	AACAGCGGTATG	NSGM	4473	2775	12714	40003	41052	18268	13136	5803
1466	AACAGCGGTCAG	NSGQ	1445	1547	3299	1717	615	1781	551	161
1467	AACAGCGGTCAT	NSGH	726	1037	535	197	100	530	200	361
1468	AACAGCGGTCCG	NSGP	867	516	140	63	40	82	23	8
1469	AACAGCGGTCGT	NSGR	690	951	133	60	44	96	12	17
1470	AACAGCGGTCTG	NSGL	1430	747	2382	6054	4141	3698	1269	399
1471	AACAGCGGTGAA	NSGE	657	481	45	39	34	20	7	4
1472	AACAGCGGTGAC	NSGD	534	657	144	49	29	80	7	11
1473	AACAGCGGTGCT	NSGA	1105	559	2747	5541	2911	2841	606	250
1474	AACAGCGGTGGT	NSGG	705	207	46	66	43	23	10	5
1475	AACAGCGGTGTT	NSGV	4218	1998	12494	36639	27604	12808	5003	1543
1476	AACAGCGGTTAC	NSGY	2345	1729	7183	9676	5285	5368	2302	605
1477	AACAGCGGTTCT	NSGS	784	351	1373	1584	871	1274	385	102
1478	AACAGCGGTTGC	NSGC	1543	834	3105	8504	5820	4745	1661	510
1479	AACAGCGGTTGG	NSGW	537	961	101	54	33	148	33	17
1480	AACAGCGGTTTC	NSGF	1432	963	2713	2867	1777	1571	668	200
1481	AACAGCGTTAAA	NSVK	2298	864	182	142	119	46	23	19
1482	AACAGCGTTAAC	NSVN	1685	1567	252	122	107	215	76	46
1483	AACAGCGTTACT	NSVT	2924	2338	7470	5434	1937	5766	1062	549
1484	AACAGCGTTATC	NSVI	3643	3060	5943	4267	2679	2829	468	296
1485	AACAGCGTTATG	NSVM	2376	1642	7490	8281	3831	5724	1843	858
1486	AACAGCGTTCAG	NSVQ	1728	522	150	100	81	44	34	16
1487	AACAGCGTTCAT	NSVH	1725	1821	329	189	105	211	165	37
1488	AACAGCGTTCCG	NSVP	762	184	56	54	33	31	7	9
1489	AACAGCGTTCGT	NSVR	1559	1642	346	104	81	132	20	30
1490	AACAGCGTTCTG	NSVL	2071	1579	3292	3501	959	2469	634	221
1491	AACAGCGTTGAA	NSVE	1005	610	73	100	50	78	25	35
1492	AACAGCGTTGAC	NSVD	1397	1204	160	91	77	98	25	19
1493	AACAGCGTTGCT	NSVA	840	254	277	286	85	101	35	34
1494	AACAGCGTTGGT	NSVG	676	820	383	70	69	247	62	32
1495	AACAGCGTTGTT	NSVV	2815	1985	8377	9364	3407	4875	1236	480
1496	AACAGCGTTTAC	NSVY	3234	2823	672	187	183	237	56	45
1497	AACAGCGTTTCT	NSVS	1227	872	325	114	84	262	63	30
1498	AACAGCGTTTGC	NSVC	2630	3231	5402	3591	1275	2733	903	447
1499	AACAGCGTTTGG	NSVW	1262	1302	161	76	66	89	28	9
1500	AACAGCGTTTTC	NSVF	2130	1126	514	194	136	428	190	59
1501	AACAGCTACAAA	NSYK	1309	535	244	189	176	87	46	53
1502	AACAGCTACAAC	NSYN	1119	437	183	210	159	150	62	60
1503	AACAGCTACACT	NSYT	2591	2118	5464	7066	4833	6733	1971	765
1504	AACAGCTACATC	NSYI	3910	2237	10484	23351	18335	14993	5723	2384
1505	AACAGCTACATG	NSYM	5127	2575	12425	36359	40403	18623	19412	12787
1506	AACAGCTACCAG	NSYQ	2084	2753	8441	3660	1430	4361	2165	756
1507	AACAGCTACCAT	NSYH	1579	1882	293	312	175	365	92	68
1508	AACAGCTACCCG	NSYP	1563	1517	270	128	92	222	36	41
1509	AACAGCTACCGT	NSYR	1220	1651	133	76	76	74	29	15
1510	AACAGCTACCTG	NSYL	1688	672	3084	4740	2690	3610	2176	812
1511	AACAGCTACGAA	NSYE	1254	772	127	110	89	109	37	27
1512	AACAGCTACGAC	NSYD	1077	426	81	56	56	37	14	11
1513	AACAGCTACGCT	NSYA	1487	1089	207	104	81	226	138	43
1514	AACAGCTACGGT	NSYG	843	653	149	54	49	17	7	13
1515	AACAGCTACGTT	NSYV	2513	1723	4715	6826	4076	5342	2064	550
1516	AACAGCTACTAC	NSYY	2649	3904	566	258	179	334	90	71
1517	AACAGCTACTCT	NSYS	2431	1778	418	163	139	341	62	39
1518	AACAGCTACTGC	NSYC	2072	1817	4160	6181	3199	3937	1720	754
1519	AACAGCTACTGG	NSYW	1652	1783	289	119	123	177	130	69
1520	AACAGCTACTTC	NSYF	2820	2414	5044	2136	837	2658	709	294
1521	AACAGCTCTAAA	NSSK	742	1127	108	71	66	62	16	12
1522	AACAGCTCTAAC	NSSN	784	186	70	64	57	22	7	2
1523	AACAGCTCTACT	NSST	1337	673	284	112	94	69	23	20
1524	AACAGCTCTATC	NSSI	2047	1265	2372	2048	528	1713	361	177
1525	AACAGCTCTATG	NSSM	1811	1727	4551	6407	3891	5846	1867	541
1526	AACAGCTCTCAG	NSSQ	1684	1447	151	95	70	150	27	21
1527	AACAGCTCTCAT	NSSH	1168	1338	109	80	59	58	19	8
1528	AACAGCTCTCCG	NSSP	702	315	124	47	32	73	57	9
1529	AACAGCTCTCGT	NSSR	839	171	53	32	32	45	5	4
1530	AACAGCTCTCTG	NSSL	1210	1096	2486	661	313	1457	364	155
1531	AACAGCTCTGAA	NSSE	757	2069	377	207	129	360	155	94
1532	AACAGCTCTGAC	NSSD	1040	1231	366	610	167	220	137	97
1533	AACAGCTCTGCT	NSSA	1434	646	93	93	60	50	7	9
1534	AACAGCTCTGGT	NSSG	707	308	39	44	35	16	5	5
1535	AACAGCTCTGTT	NSSV	1766	2472	2398	1080	324	1396	219	96
1536	AACAGCTCTTAC	NSSY	1134	952	254	186	75	131	64	17
1537	AACAGCTCTTCT	NSSS	1084	659	141	75	45	23	60	6
1538	AACAGCTCTTGC	NSSC	1739	1957	589	1252	182	513	87	156
1539	AACAGCTCTTGG	NSSW	675	1416	91	63	30	48	29	10
1540	AACAGCTCTTTC	NSSF	1682	679	164	115	97	159	41	23
1541	AACAGCTGCAAA	NSCK	1030	1611	175	104	81	105	42	43
1542	AACAGCTGCAAC	NSCN	621	418	66	69	81	48	37	22
1543	AACAGCTGCACT	NSCT	1633	711	1963	1368	345	1509	355	147
1544	AACAGCTGCATC	NSCI	3053	1520	6510	14715	10790	10959	4822	1733
1545	AACAGCTGCATG	NSCM	2182	1555	4614	10755	7887	8105	6414	2890
1546	AACAGCTGCCAG	NSCQ	1018	584	239	272	84	65	22	14
1547	AACAGCTGCCAT	NSCH	222	106	32	24	13	8	9	2
1548	AACAGCTGCCCG	NSCP	1301	832	174	93	73	79	28	5
1549	AACAGCTGCCGT	NSCR	941	1237	138	76	82	94	31	18
1550	AACAGCTGCCTG	NSCL	1352	809	2286	3882	1355	3211	1454	320
1551	AACAGCTGCGAA	NSCE	1854	2824	227	131	118	181	39	36
1552	AACAGCTGCGAC	NSCD	1141	686	101	97	63	77	34	11
1553	AACAGCTGCGCT	NSCA	383	469	60	31	39	96	29	13
1554	AACAGCTGCGGT	NSCG	924	350	103	37	33	53	42	11
1555	AACAGCTGCGTT	NSCV	2200	1307	4052	7100	3823	6207	1727	618
1556	AACAGCTGCTAC	NSCY	1399	947	240	75	95	121	35	20
1557	AACAGCTGCTCT	NSCS	1145	634	177	77	63	139	24	65
1558	AACAGCTGCTGC	NSCC	2030	2211	4741	4486	2137	3358	893	293
1559	AACAGCTGCTGG	NSCW	883	1236	182	59	57	43	18	19
1560	AACAGCTGCTTC	NSCF	1846	1337	3317	1767	502	2576	1428	536
1561	AACAGCTGGAAA	NSWK	605	300	69	58	47	35	18	13
1562	AACAGCTGGAAC	NSWN	908	1626	194	84	75	140	30	35
1563	AACAGCTGGACT	NSWT	1537	942	2208	5957	5937	2800	4871	3427
1564	AACAGCTGGATC	NSWI	2096	983	3904	7952	7355	4405	5000	3431
1565	AACAGCTGGATG	NSWM	793	684	1147	3105	3303	1704	3795	4230
1566	AACAGCTGGCAG	NSWQ	1528	943	2353	1073	534	1243	791	255
1567	AACAGCTGGCAT	NSWH	825	610	77	70	48	42	11	8
1568	AACAGCTGGCCG	NSWP	738	920	148	90	68	87	21	11
1569	AACAGCTGGCGT	NSWR	525	323	18	18	21	15	13	3
1570	AACAGCTGGCTG	NSWL	1206	765	1864	3449	3035	1847	2803	2389
1571	AACAGCTGGGAA	NSWE	1170	869	82	60	57	37	15	7
1572	AACAGCTGGGAC	NSWD	787	928	191	47	78	39	22	19
1573	AACAGCTGGGCT	NSWA	981	713	2452	5663	3365	4305	3608	1655
1574	AACAGCTGGGGT	NSWG	580	148	30	31	23	4	1	6
1575	AACAGCTGGGTT	NSWV	1360	640	1052	3411	2577	1604	2731	2009
1576	AACAGCTGGTAC	NSWY	1617	1624	304	123	100	251	45	37
1577	AACAGCTGGTCT	NSWS	861	238	87	101	78	69	70	57
1578	AACAGCTGGTGC	NSWC	1445	1014	2893	6342	6233	3773	5646	4471
1579	AACAGCTGGTGG	NSWW	377	271	102	29	22	10	4	6
1580	AACAGCTGGTTC	NSWF	1508	1024	4545	2505	938	3358	2082	1820
1581	AACAGCTTCAAA	NSFK	1599	562	140	187	170	51	87	64
1582	AACAGCTTCAAC	NSFN	1309	1643	265	229	177	138	80	67
1583	AACAGCTTCACT	NSFT	2244	1743	5668	12542	11944	6406	7838	5657
1584	AACAGCTTCATC	NSFI	3112	2060	7176	17892	15155	9020	10471	6774
1585	AACAGCTTCATG	NSFM	1964	1281	2972	8251	8741	4657	9880	9606
1586	AACAGCTTCCAG	NSFQ	2864	2069	14766	11429	4885	12761	11129	5398
1587	AACAGCTTCCAT	NSFH	1226	1122	153	167	113	88	48	41
1588	AACAGCTTCCCG	NSFP	1263	508	160	96	66	119	29	25
1589	AACAGCTTCCGT	NSFR	668	388	43	46	43	22	5	4
1590	AACAGCTTCCTG	NSFL	2983	1526	8839	17395	10651	9586	11985	9037
1591	AACAGCTTCGAA	NSFE	733	524	97	52	48	26	16	15
1592	AACAGCTTCGAC	NSFD	1146	1670	129	68	48	82	15	11
1593	AACAGCTTCGCT	NSFA	824	263	119	108	88	122	60	31
1594	AACAGCTTCGGT	NSFG	529	608	1056	319	119	859	421	432
1595	AACAGCTTCGTT	NSFV	1912	952	3185	6770	4665	3814	2792	1802
1596	AACAGCTTCTAC	NSFY	1373	1383	243	129	86	147	65	34
1597	AACAGCTTCTCT	NSFS	1327	886	1936	860	255	1465	560	150
1598	AACAGCTTCTGC	NSFC	1870	1002	4152	7391	4231	4803	4559	2742
1599	AACAGCTTCTGG	NSFW	797	1483	181	64	66	228	44	30
1600	AACAGCTTCTTC	NSFF	3508	2807	9041	6568	1743	7004	5710	3213
1601	ACTACCAAAAAA	TTKK	2741	2889	497	510	316	400	228	137
1602	ACTACCAAAAAC	TTKN	1912	1397	231	251	243	166	90	117
1603	ACTACCAAAACT	TTKT	3358	1315	6338	16050	12281	6834	11849	13878
1604	ACTACCAAAATC	TTKI	3694	2677	7724	10019	4446	7352	7756	4436
1605	ACTACCAAAATG	TTKM	3314	1425	6515	13085	7804	6725	10903	9894
1606	ACTACCAAACAG	TTKQ	2977	2490	474	244	190	173	55	47
1607	ACTACCAAACAT	TTKH	1620	918	244	139	135	86	24	34
1608	ACTACCAAACCG	TTKP	1628	1046	938	215	141	738	70	59
1609	ACTACCAAACGT	TTKR	2064	2965	249	124	113	212	29	30
1610	ACTACCAAACTG	TTKL	2275	1718	1987	1206	685	1867	376	244
1611	ACTACCAAAGAA	TTKE	1565	2264	332	423	216	389	109	64
1612	ACTACCAAAGAC	TTKD	2110	2096	460	206	143	426	167	51
1613	ACTACCAAAGCT	TTKA	1933	2740	2500	1499	546	1258	170	192
1614	ACTACCAAAGGT	TTKG	1005	1705	108	74	73	154	37	19
1615	ACTACCAAAGTT	TTKV	3562	2529	7372	8727	4933	7189	6413	3954
1616	ACTACCAAATAC	TTKY	4129	4727	575	299	238	316	146	62
1617	ACTACCAAATCT	TTKS	2045	2184	684	387	172	504	96	88
1618	ACTACCAAATGC	TTKC	3573	2283	11808	18971	9417	10278	10610	7524
1619	ACTACCAAATGG	TTKW	2132	3652	417	163	110	392	52	45
1620	ACTACCAAATTC	TTKF	3228	2025	502	360	225	313	98	76
1621	ACTACCAACAAA	TTNK	2919	4747	637	486	380	395	269	211
1622	ACTACCAACAAC	TTNN	2254	2648	1120	899	508	864	524	623
1623	ACTACCAACACT	TTNT	2349	1460	1944	4599	3302	2054	3303	2370
1624	ACTACCAACATC	TTNI	5041	4021	10508	29751	32438	12719	30044	34515
1625	ACTACCAACATG	TTNM	6602	4406	16114	46736	47799	21916	53845	66779
1626	ACTACCAACCAG	TTNQ	2139	1248	792	937	215	554	162	101
1627	ACTACCAACCAT	TTNH	1937	2883	413	186	174	206	65	56
1628	ACTACCAACCCG	TTNP	2045	1200	4630	3848	2303	3046	2720	1531
1629	ACTACCAACCGT	TTNR	1311	1964	155	92	68	112	24	13
1630	ACTACCAACCTG	TTNL	1934	948	2799	6359	3814	3085	5832	5271
1631	ACTACCAACGAA	TTNE	2527	2450	661	867	221	444	355	95
1632	ACTACCAACGAC	TTND	1594	2761	188	110	116	194	59	35
1633	ACTACCAACGCT	TTNA	2310	1785	8259	10045	5854	6815	6752	4173
1634	ACTACCAACGGT	TTNG	1499	2495	429	127	100	334	178	51
1635	ACTACCAACGTT	TTNV	2641	1019	4375	9434	9038	4890	7429	8150
1636	ACTACCAACTAC	TTNY	3174	3970	665	324	252	686	482	331
1637	ACTACCAACTCT	TTNS	2260	1961	3626	2570	640	2816	2408	1366
1638	ACTACCAACTGC	TTNC	3887	2645	9236	23003	19527	9525	19291	20757
1639	ACTACCAACTGG	TTNW	2171	3385	522	331	158	284	154	34
1640	ACTACCAACTTC	TTNF	3064	2012	3406	2544	761	2211	1428	966
1641	ACTACCACTAAA	TTTK	2398	1492	311	347	243	360	370	312
1642	ACTACCACTAAC	TTTN	2058	1805	219	135	144	132	49	34
1643	ACTACCACTACT	TTTT	4591	3134	11123	22801	16715	10410	18609	16723
1644	ACTACCACTATC	TTTI	4869	2706	8588	9496	4023	5791	5127	2811
1645	ACTACCACTATG	TTTM	2129	603	1500	2656	1809	1442	1784	1963
1646	ACTACCACTCAG	TTTQ	3295	2989	765	640	480	893	342	360
1647	ACTACCACTCAT	TTTH	2218	2461	286	145	96	261	48	47
1648	ACTACCACTCCG	TTTP	2311	2317	1044	297	152	817	616	285
1649	ACTACCACTCGT	TTTR	2046	3889	329	205	92	163	37	27
1650	ACTACCACTCTG	TTTL	3391	2322	6012	3986	1036	2484	1678	693
1651	ACTACCACTGAA	TTTE	1897	895	135	92	95	66	13	23
1652	ACTACCACTGAC	TTTD	2938	3104	430	246	222	316	59	34
1653	ACTACCACTGCT	TTTA	2263	2167	909	403	192	778	85	72
1654	ACTACCACTGGT	TTTG	2019	1650	376	184	121	260	29	33
1655	ACTACCACTGTT	TTTV	4236	1937	5763	8206	3222	4200	3741	2332
1656	ACTACCACTTAC	TTTY	3377	2293	291	198	160	140	28	31
1657	ACTACCACTTCT	TTTS	3055	2907	1341	337	231	1445	549	502
1658	ACTACCACTTGC	TTTC	4596	2278	9684	14471	7983	8823	10456	8120
1659	ACTACCACTTGG	TTTW	2028	2257	320	159	106	160	38	28
1660	ACTACCACTTTC	TTTF	3765	3237	713	249	225	326	129	63
1661	ACTACCATCAAA	TTIK	3431	2483	342	381	268	196	151	122
1662	ACTACCATCAAC	TTIN	2691	1315	420	461	256	379	293	198
1663	ACTACCATCACT	TTIT	3917	2276	9028	17928	12682	8819	15018	15050
1664	ACTACCATCATC	TTII	4572	4156	9384	12301	6968	8934	11565	9698
1665	ACTACCATCATG	TTIM	5708	3762	13975	29486	21053	13498	25497	26351
1666	ACTACCATCCAG	TTIQ	3703	3341	1200	348	282	441	201	87
1667	ACTACCATCCAT	TTIH	2692	2311	973	567	438	633	93	78
1668	ACTACCATCCCG	TTIP	2024	2141	543	195	137	286	57	47
1669	ACTACCATCCGT	TTIR	2003	745	134	93	90	84	13	16
1670	ACTACCATCCTG	TTIL	3102	2143	9119	13589	7879	7423	10344	7545
1671	ACTACCATCGAA	TTIE	3299	2649	1674	682	390	933	250	85
1672	ACTACCATCGAC	TTID	2936	2655	881	245	201	332	50	56
1673	ACTACCATCGCT	TTIA	2139	3490	527	254	190	332	161	91
1674	ACTACCATCGGT	TTIG	2098	1712	3637	1343	704	2331	1154	805
1675	ACTACCATCGTT	TTIV	4322	2705	8250	14003	8070	7644	10757	9104
1676	ACTACCATCTAC	TTIY	3852	2447	541	355	203	187	57	46
1677	ACTACCATCTCT	TTIS	2989	2848	3810	2193	604	2416	575	287
1678	ACTACCATCTGC	TTIC	3250	1706	5268	5847	3233	3375	2851	1940
1679	ACTACCATCTGG	TTIW	1644	1721	240	106	80	133	44	20
1680	ACTACCATCTTC	TTIF	5095	4077	8663	2664	1157	5472	2850	1247
1681	ACTACCATGAAA	TTMK	2421	2632	371	240	247	152	140	104
1682	ACTACCATGAAC	TTMN	2155	1342	1262	1082	338	638	162	155
1683	ACTACCATGACT	TTMT	7077	4662	20759	64216	74906	29096	70263	87579
1684	ACTACCATGATC	TTMI	6036	3576	13673	34520	31948	17710	31605	32374
1685	ACTACCATGATG	TTMM	2371	1790	4087	9470	7969	5338	11511	11650
1686	ACTACCATGCAG	TTMQ	2141	1722	3965	2552	778	1541	966	390
1687	ACTACCATGCAT	TTMH	2427	1311	835	189	167	1081	438	111
1688	ACTACCATGCCG	TTMP	2695	2742	2076	745	245	1386	598	148
1689	ACTACCATGCGT	TTMR	1824	1439	223	193	82	228	249	86
1690	ACTACCATGCTG	TTML	2937	1903	5151	10342	7493	5835	10329	10618
1691	ACTACCATGGAA	TTME	2777	1390	291	196	127	216	40	35
1692	ACTACCATGGAC	TTMD	2860	2981	551	207	154	249	74	42
1693	ACTACCATGGCT	TTMA	2915	2672	8675	6700	2244	6111	4891	2071
1694	ACTACCATGGGT	TTMG	3037	1598	4456	2286	625	2589	1981	742
1695	ACTACCATGGTT	TTMV	5499	4840	10789	21935	18996	10966	15560	13679
1696	ACTACCATGTAC	TTMY	3088	2136	955	360	231	444	147	131
1697	ACTACCATGTCT	TTMS	3103	2653	6726	5772	2128	4078	4405	2620
1698	ACTACCATGTGC	TTMC	3322	1312	3147	7531	5747	4029	6369	6420
1699	ACTACCATGTGG	TTMW	2634	3024	3857	1358	450	2769	1389	316
1700	ACTACCATGTTC	TTMF	5822	4585	18429	28503	18551	14222	26603	24046
1701	ACTACCCAGAAA	TTQK	1945	2950	319	220	164	275	100	72
1702	ACTACCCAGAAC	TTQN	1842	946	248	160	141	134	58	39
1703	ACTACCCAGACT	TTQT	3854	2363	6028	14623	11887	7143	12876	12689
1704	ACTACCCAGATC	TTQI	4216	2954	8802	11547	6268	9305	6937	2689
1705	ACTACCCAGATG	TTQM	3747	2552	11160	22657	14050	12909	17410	14728
1706	ACTACCCAGCAG	TTQQ	2999	3084	632	264	189	420	287	72
1707	ACTACCCAGCAT	TTQH	2329	2391	354	175	122	203	33	25
1708	ACTACCCAGCCG	TTQP	1777	1579	918	187	185	668	184	75
1709	ACTACCCAGCGT	TTQR	1225	1415	133	68	64	129	42	27
1710	ACTACCCAGCTG	TTQL	2239	1402	4573	2688	997	3138	1637	902
1711	ACTACCCAGGAA	TTQE	3901	3385	302	245	167	129	39	28
1712	ACTACCCAGGAC	TTQD	2862	3285	434	280	167	147	86	32
1713	ACTACCCAGGCT	TTQA	2023	1206	853	213	175	503	97	61
1714	ACTACCCAGGGT	TTQG	1575	1279	143	176	82	62	32	19
1715	ACTACCCAGGTT	TTQV	6837	3756	16309	20144	9348	16311	8204	3304
1716	ACTACCCAGTAC	TTQY	4978	4451	557	288	256	361	180	60
1717	ACTACCCAGTCT	TTQS	4055	5709	2605	601	420	2061	358	255
1718	ACTACCCAGTGC	TTQC	4083	2641	9425	12456	7558	10102	6149	3277
1719	ACTACCCAGTGG	TTQW	2432	2299	258	104	103	333	51	40
1720	ACTACCCAGTTC	TTQF	3121	2510	587	265	203	666	164	129
1721	ACTACCCATAAA	TTHK	1683	2832	248	196	167	233	82	80
1722	ACTACCCATAAC	TTHN	1691	2237	275	218	167	247	81	76
1723	ACTACCCATACT	TTHT	3047	1855	4975	12163	9738	4529	9163	8821
1724	ACTACCCATATC	TTHI	3192	2227	6421	13728	8759	6582	10249	9926
1725	ACTACCCATATG	TTHM	5212	2810	10285	23607	21984	12442	28086	30434
1726	ACTACCCATCAG	TTHQ	2148	2092	911	559	185	573	348	79
1727	ACTACCCATCAT	TTHH	2994	1786	471	208	182	191	48	40
1728	ACTACCCATCCG	TTHP	1890	1189	3635	3749	901	3052	1520	681
1729	ACTACCCATCGT	TTHR	1041	1917	125	129	62	109	28	25
1730	ACTACCCATCTG	TTHL	1618	1007	2196	2307	1167	1996	2238	2315
1731	ACTACCCATGAA	TTHE	1649	1277	159	205	94	71	23	16
1732	ACTACCCATGAC	TTHD	2536	1571	177	103	96	126	28	17
1733	ACTACCCATGCT	TTHA	1523	998	2694	1948	1066	1896	839	239
1734	ACTACCCATGGT	TTHG	1444	1071	146	73	82	107	8	16
1735	ACTACCCATGTT	TTHV	3594	2325	9178	13904	7903	8062	8348	5982
1736	ACTACCCATTAC	TTHY	2514	2753	361	162	167	309	57	41
1737	ACTACCCATTCT	TTHS	2597	1911	2388	1526	378	1432	715	248
1738	ACTACCCATTGC	TTHC	3481	2462	10427	18020	12681	9066	11132	10433
1739	ACTACCCATTGG	TTHW	2202	2586	527	143	114	271	63	45
1740	ACTACCCATTTC	TTHF	4292	3565	2373	718	491	1423	389	215
1741	ACTACCCCGAAA	TTPK	1921	2447	191	317	113	108	41	29
1742	ACTACCCCGAAC	TTPN	1584	2025	264	141	125	236	95	61
1743	ACTACCCCGACT	TTPT	2762	1373	4939	12356	13948	6555	13687	17773
1744	ACTACCCCGATC	TTPI	3447	2164	8180	13811	8154	7291	10115	8744
1745	ACTACCCCGATG	TTPM	3813	2283	8473	21874	17874	8528	18725	22028
1746	ACTACCCCGCAG	TTPQ	2037	1067	1465	232	211	697	199	94
1747	ACTACCCCGCAT	TTPH	955	513	153	49	48	101	23	17
1748	ACTACCCCGCCG	TTPP	1872	1098	297	199	112	409	160	75
1749	ACTACCCCGCGT	TTPR	980	409	74	38	25	51	7	3
1750	ACTACCCCGCTG	TTPL	2197	1408	7059	10240	5017	5095	6086	3928
1751	ACTACCCCGGAA	TTPE	2715	3593	374	156	145	239	46	43
1752	ACTACCCCGGAC	TTPD	2437	3901	515	170	135	393	60	58
1753	ACTACCCCGGCT	TTPA	1647	2761	381	241	123	307	55	57
1754	ACTACCCCGGGT	TTPG	986	841	147	75	40	85	24	26
1755	ACTACCCCGGTT	TTPV	3335	2782	7024	4848	2785	3536	3087	2006
1756	ACTACCCCGTAC	TTPY	2238	2247	363	133	113	286	60	33
1757	ACTACCCCGTCT	TTPS	1472	1075	1402	208	180	1095	504	123
1758	ACTACCCCGTGC	TTPC	3452	2405	6980	5120	1503	4997	3611	1421
1759	ACTACCCCGTGG	TTPW	918	458	128	45	36	32	1	6
1760	ACTACCCCGTTC	TTPF	2445	2660	4105	1796	535	4123	1843	930
1761	ACTACCCGTAAA	TTRK	1559	967	166	110	106	57	102	26
1762	ACTACCCGTAAC	TTRN	1385	1725	329	115	110	117	43	29
1763	ACTACCCGTACT	TTRT	3425	2235	7716	18848	15636	8858	17705	18956
1764	ACTACCCGTATC	TTRI	2229	910	2467	3856	1815	1882	2317	1062
1765	ACTACCCGTATG	TTRM	2967	1474	5367	11050	9806	5056	9563	10147
1766	ACTACCCGTCAG	TTRQ	2654	2561	267	152	141	202	161	37
1767	ACTACCCGTCAT	TTRH	1652	1918	524	138	127	257	125	68
1768	ACTACCCGTCCG	TTRP	1491	1518	1275	706	193	659	133	86
1769	ACTACCCGTCGT	TTRR	1649	1044	162	98	92	120	22	18
1770	ACTACCCGTCTG	TTRL	1807	1136	2324	1268	350	1779	706	230
1771	ACTACCCGTGAA	TTRE	1878	861	106	95	82	34	11	18
1772	ACTACCCGTGAC	TTRD	2020	1853	184	99	88	85	16	23
1773	ACTACCCGTGCT	TTRA	1235	1095	1543	457	278	930	704	134
1774	ACTACCCGTGGT	TTRG	1492	2370	357	113	128	316	67	40
1775	ACTACCCGTGTT	TTRV	2558	1240	5703	8185	3699	5286	4878	3222
1776	ACTACCCGTTAC	TTRY	2488	4041	273	140	127	184	30	33
1777	ACTACCCGTTCT	TTRS	958	1305	356	87	77	406	47	36
1778	ACTACCCGTTGC	TTRC	4348	4983	6718	11283	5909	5518	6758	4827
1779	ACTACCCGTTGG	TTRW	1296	1815	213	79	85	106	19	21
1780	ACTACCCGTTTC	TTRF	1761	2141	209	116	110	203	58	41
1781	ACTACCCTGAAA	TTLK	2055	1449	243	140	125	101	52	41
1782	ACTACCCTGAAC	TTLN	1958	2837	1581	749	279	1144	565	513
1783	ACTACCCTGACT	TTLT	2411	1023	2669	7072	9218	2659	7685	9411
1784	ACTACCCTGATC	TTLI	3394	2915	9190	22509	14229	10945	23506	22974
1785	ACTACCCTGATG	TTLM	2499	1019	6023	14757	17031	7526	18011	21649
1786	ACTACCCTGCAG	TTLQ	1917	661	544	209	115	312	228	390
1787	ACTACCCTGCAT	TTLH	1594	834	1509	543	199	975	347	147
1788	ACTACCCTGCCG	TTLP	1240	734	107	57	57	165	43	36
1789	ACTACCCTGCGT	TTLR	1553	1437	198	152	56	81	46	11
1790	ACTACCCTGCTG	TTLL	1712	808	2091	6086	3783	2877	6626	5742
1791	ACTACCCTGGAA	TTLE	950	632	118	64	51	64	21	41
1792	ACTACCCTGGAC	TTLD	1776	1809	706	169	131	267	46	37
1793	ACTACCCTGGCT	TTLA	1877	1214	928	1115	945	800	1107	1215
1794	ACTACCCTGGGT	TTLG	1790	1025	4701	3154	2363	3756	4162	3155
1795	ACTACCCTGGTT	TTLV	4903	2541	9317	22809	19733	12069	25826	24323
1796	ACTACCCTGTAC	TTLY	2993	3328	1467	355	291	1181	312	251
1797	ACTACCCTGTCT	TTLS	2538	2379	6024	7862	4516	5941	8635	8401
1798	ACTACCCTGTGC	TTLC	3347	1795	8325	21341	19017	8440	18949	21231
1799	ACTACCCTGTGG	TTLW	1415	2094	162	98	80	290	42	37
1800	ACTACCCTGTTC	TTLF	3420	2175	7516	10801	6281	7913	14177	13250
1801	ACTACCGAAAAA	TTEK	1915	2380	294	155	152	425	93	61
1802	ACTACCGAAAAC	TTEN	2377	3763	425	195	140	336	74	52
1803	ACTACCGAAACT	TTET	3001	1843	6536	10491	5645	6073	6341	4640
1804	ACTACCGAAATC	TTEI	3690	2420	4877	2847	1253	3364	1149	364
1805	ACTACCGAAATG	TTEM	3433	3299	9373	12183	4730	6556	7465	3618
1806	ACTACCGAACAG	TTEQ	2481	2048	277	337	160	471	459	222
1807	ACTACCGAACAT	TTEH	2313	1440	173	135	119	184	30	31
1808	ACTACCGAACCG	TTEP	1552	1222	320	101	87	305	43	34
1809	ACTACCGAACGT	TTER	1985	1537	179	84	101	177	17	24
1810	ACTACCGAACTG	TTEL	1347	1705	1030	737	460	1122	297	122
1811	ACTACCGAAGAA	TTEE	2207	3411	331	132	103	149	46	26
1812	ACTACCGAAGAC	TTED	1004	920	108	66	48	79	12	6
1813	ACTACCGAAGCT	TTEA	2010	1698	309	119	92	110	26	24
1814	ACTACCGAAGGT	TTEG	2126	2035	253	102	99	173	41	30
1815	ACTACCGAAGTT	TTEV	3425	2729	4995	2961	982	3076	1160	355
1816	ACTACCGAATAC	TTEY	3239	2685	583	246	186	368	59	56
1817	ACTACCGAATCT	TTES	1917	2070	373	128	103	441	230	202
1818	ACTACCGAATGC	TTEC	2217	1738	4250	3551	2169	3633	1419	722
1819	ACTACCGAATGG	TTEW	1587	2283	251	85	72	450	110	39
1820	ACTACCGAATTC	TTEF	2797	4415	571	345	188	312	67	43
1821	ACTACCGACAAA	TTDK	2744	3205	448	187	152	151	62	46
1822	ACTACCGACAAC	TTDN	1884	1047	401	402	247	397	330	56
1823	ACTACCGACACT	TTDT	3157	2114	5177	11069	7210	4910	8752	8339
1824	ACTACCGACATC	TTDI	4089	2619	5578	4505	1679	3743	4669	2467
1825	ACTACCGACATG	TTDM	2450	1437	5669	9168	5277	4924	8015	7035
1826	ACTACCGACCAG	TTDQ	2437	771	178	109	86	77	20	30
1827	ACTACCGACCAT	TTDH	2910	3159	416	175	150	311	119	46
1828	ACTACCGACCCG	TTDP	1887	1157	639	122	220	472	185	57
1829	ACTACCGACCGT	TTDR	1935	2227	418	292	161	414	157	148
1830	ACTACCGACCTG	TTDL	1814	831	1851	881	473	1192	1034	633
1831	ACTACCGACGAA	TTDE	1536	2160	167	95	79	223	114	39
1832	ACTACCGACGAC	TTDD	2807	4074	526	395	237	597	321	371
1833	ACTACCGACGCT	TTDA	1736	496	175	137	87	219	57	48
1834	ACTACCGACGGT	TTDG	919	595	50	53	30	17	6	9
1835	ACTACCGACGTT	TTDV	5116	3827	10383	12158	3768	8920	8547	4403
1836	ACTACCGACTAC	TTDY	2651	2780	260	541	134	267	44	42
1837	ACTACCGACTCT	TTDS	1792	1770	695	351	144	412	91	52
1838	ACTACCGACTGC	TTDC	2517	1455	5515	7847	3647	4721	6034	4420
1839	ACTACCGACTGG	TTDW	1907	2331	272	107	89	89	24	23
1840	ACTACCGACTTC	TTDF	2981	1934	506	187	157	177	58	37
1841	ACTACCGCTAAA	TTAK	1828	1652	179	151	143	100	72	51
1842	ACTACCGCTAAC	TTAN	1768	1472	249	173	138	99	60	55
1843	ACTACCGCTACT	TTAT	5055	3411	15796	43389	43158	19184	39243	43299
1844	ACTACCGCTATC	TTAI	4325	2438	12116	24639	18340	11130	16327	11999
1845	ACTACCGCTATG	TTAM	4589	4247	11472	29591	27543	13266	28001	26867
1846	ACTACCGCTCAG	TTAQ	2271	2856	623	176	144	666	95	71
1847	ACTACCGCTCAT	TTAH	1910	3001	518	154	115	737	221	146
1848	ACTACCGCTCCG	TTAP	2171	3329	1572	900	234	1469	215	135
1849	ACTACCGCTCGT	TTAR	1555	657	91	55	51	145	15	10
1850	ACTACCGCTCTG	TTAL	1574	1199	4030	2595	1231	1909	1725	633
1851	ACTACCGCTGAA	TTAE	2859	2917	404	146	158	217	50	32
1852	ACTACCGCTGAC	TTAD	2153	1811	390	309	181	202	61	23
1853	ACTACCGCTGCT	TTAA	2369	2395	5528	2637	1277	2539	619	436
1854	ACTACCGCTGGT	TTAG	1213	1740	309	149	58	394	145	43
1855	ACTACCGCTGTT	TTAV	2386	1365	2916	5110	3115	2750	2552	1439
1856	ACTACCGCTTAC	TTAY	3595	2347	375	202	149	444	182	61
1857	ACTACCGCTTCT	TTAS	2173	1972	1573	545	223	619	369	408
1858	ACTACCGCTTGC	TTAC	4785	3800	12292	23029	14480	12231	14128	9250
1859	ACTACCGCTTGG	TTAW	771	466	222	195	163	68	10	7
1860	ACTACCGCTTTC	TTAF	3294	2756	4233	978	463	3253	1573	525
1861	ACTACCGGTAAA	TTGK	2289	1567	393	294	193	518	477	487
1862	ACTACCGGTAAC	TTGN	1312	1056	357	206	205	410	157	146
1863	ACTACCGGTACT	TTGT	2551	1114	5858	16208	17180	5469	11503	13435
1864	ACTACCGGTATC	TTGI	7209	2453	19380	61245	62941	22138	49232	63593
1865	ACTACCGGTATG	TTGM	3186	2070	6011	18550	21517	8335	21699	26943
1866	ACTACCGGTCAG	TTGQ	2537	2249	3577	599	442	1709	827	215
1867	ACTACCGGTCAT	TTGH	1657	2660	920	166	126	867	156	96
1868	ACTACCGGTCCG	TTGP	1777	1080	721	152	131	584	108	91
1869	ACTACCGGTCGT	TTGR	1161	363	93	59	55	13	14	17
1870	ACTACCGGTCTG	TTGL	2660	2092	6617	19793	18818	8083	15477	16850
1871	ACTACCGGTGAA	TTGE	1944	1225	185	176	125	318	132	147
1872	ACTACCGGTGAC	TTGD	1688	4114	434	127	107	367	68	60
1873	ACTACCGGTGCT	TTGA	1368	1113	3099	4207	1610	2549	2521	2365
1874	ACTACCGGTGGT	TTGG	1216	794	130	80	74	27	51	45
1875	ACTACCGGTGTT	TTGV	6999	6293	16691	55089	68495	20800	53507	66746
1876	ACTACCGGTTAC	TTGY	2970	1200	2132	382	270	1240	459	313
1877	ACTACCGGTTCT	TTGS	1475	934	2823	1618	652	2313	2161	721
1878	ACTACCGGTTGC	TTGC	2724	2516	7387	18771	19699	7703	16571	16481
1879	ACTACCGGTTGG	TTGW	1823	2674	533	280	173	398	83	109
1880	ACTACCGGTTTC	TTGF	1942	1307	5802	4564	2052	2923	3334	2170
1881	ACTACCGTTAAA	TTVK	4505	3835	492	282	251	379	130	69
1882	ACTACCGTTAAC	TTVN	2236	1094	226	133	110	47	28	21
1883	ACTACCGTTACT	TTVT	5428	3447	12000	16847	10238	8781	10178	7929
1884	ACTACCGTTATC	TTVI	5617	4127	12052	8807	2815	8713	6440	3533
1885	ACTACCGTTATG	TTVM	6176	4866	9919	9153	3718	6727	6257	4121
1886	ACTACCGTTCAG	TTVQ	4769	3385	692	348	246	556	189	181
1887	ACTACCGTTCAT	TTVH	3523	2447	510	197	159	277	31	38
1888	ACTACCGTTCCG	TTVP	2772	3800	941	223	175	409	63	59
1889	ACTACCGTTCGT	TTVR	2838	2599	447	137	148	196	88	24
1890	ACTACCGTTCTG	TTVL	2141	1099	1309	600	236	601	627	215
1891	ACTACCGTTGAA	TTVE	3900	3807	459	230	172	399	78	53
1892	ACTACCGTTGAC	TTVD	3036	1203	362	205	142	214	44	19
1893	ACTACCGTTGCT	TTVA	1733	723	201	111	98	76	32	47
1894	ACTACCGTTGGT	TTVG	1750	866	167	87	60	79	15	14
1895	ACTACCGTTGTT	TTVV	4728	2602	7625	4568	2910	5453	3630	1926
1896	ACTACCGTTTAC	TTVY	5800	5545	734	348	281	517	119	86
1897	ACTACCGTTTCT	TTVS	2949	3380	617	265	163	346	82	42
1898	ACTACCGTTTGC	TTVC	4979	4245	8873	3285	1114	5872	3280	1306
1899	ACTACCGTTTGG	TTVW	2449	2285	336	131	132	229	79	43
1900	ACTACCGTTTTC	TTVF	4066	3881	1146	477	276	929	289	240
1901	ACTACCTACAAA	TTYK	2847	3045	642	296	252	428	164	126
1902	ACTACCTACAAC	TTYN	3236	4287	1038	489	451	992	560	309
1903	ACTACCTACACT	TTYT	5272	2986	10067	27393	18999	13008	16715	10502
1904	ACTACCTACATC	TTYI	5710	4371	12336	23447	16145	14250	9050	4277
1905	ACTACCTACATG	TTYM	5276	3836	11026	22929	19215	14186	21043	15303
1906	ACTACCTACCAG	TTYQ	4528	4341	5294	1801	737	3503	808	464
1907	ACTACCTACCAT	TTYH	2390	3017	644	246	187	554	118	148
1908	ACTACCTACCCG	TTYP	2145	1391	4025	2800	1092	3183	2126	1088
1909	ACTACCTACCGT	TTYR	2438	3231	293	194	108	122	45	25
1910	ACTACCTACCTG	TTYL	3672	1900	6410	10187	5564	7961	4813	2169
1911	ACTACCTACGAA	TTYE	2973	4375	389	201	179	282	67	43
1912	ACTACCTACGAC	TTYD	3730	6824	911	282	246	683	289	102
1913	ACTACCTACGCT	TTYA	3045	1858	3745	1369	468	2597	818	401
1914	ACTACCTACGGT	TTYG	1703	1606	233	86	86	201	43	30
1915	ACTACCTACGTT	TTYV	4663	2954	9556	18151	10914	9806	6589	1730
1916	ACTACCTACTAC	TTYY	3745	3743	382	245	242	238	80	105
1917	ACTACCTACTCT	TTYS	4333	3503	5756	2245	1306	3936	921	365
1918	ACTACCTACTGC	TTYC	5435	4644	12824	22888	14199	15528	12304	7010
1919	ACTACCTACTGG	TTYW	2853	3586	418	386	207	319	147	107
1920	ACTACCTACTTC	TTYF	4846	3608	8872	2659	1297	4664	3109	682
1921	ACTACCTCTAAA	TTSK	2772	2825	345	251	163	269	87	66
1922	ACTACCTCTAAC	TTSN	2675	2247	432	196	145	198	100	43
1923	ACTACCTCTACT	TTST	4381	3388	9453	24322	20091	8763	17640	16161
1924	ACTACCTCTATC	TTSI	3947	1360	3715	5687	3259	2452	2200	1573
1925	ACTACCTCTATG	TTSM	5194	4188	16249	37283	26540	16905	27589	24433
1926	ACTACCTCTCAG	TTSQ	2826	2489	392	176	162	188	49	39
1927	ACTACCTCTCAT	TTSH	1587	1639	279	102	89	268	76	81
1928	ACTACCTCTCCG	TTSP	3121	956	1008	601	205	741	209	124
1929	ACTACCTCTCGT	TTSR	2040	2387	287	137	99	123	29	16
1930	ACTACCTCTCTG	TTSL	2587	1846	6449	5852	1873	4043	3099	2473
1931	ACTACCTCTGAA	TTSE	1817	2371	402	252	212	362	160	110
1932	ACTACCTCTGAC	TTSD	1936	1725	450	524	311	405	454	234
1933	ACTACCTCTGCT	TTSA	1319	654	792	206	127	175	82	67
1934	ACTACCTCTGGT	TTSG	1620	2194	270	129	108	145	35	20
1935	ACTACCTCTGTT	TTSV	4281	2873	9222	13999	6346	7525	6165	2971
1936	ACTACCTCTTAC	TTSY	3327	2915	728	440	303	264	85	49
1937	ACTACCTCTTCT	TTSS	2505	4178	1065	271	176	993	194	105
1938	ACTACCTCTTGC	TTSC	3681	2599	9996	17119	9000	8238	9323	5947
1939	ACTACCTCTTGG	TTSW	1815	1597	273	906	117	309	81	28
1940	ACTACCTCTTTC	TTSF	2866	1202	239	168	141	171	47	44
1941	ACTACCTGCAAA	TTCK	2864	3442	281	232	181	231	68	77
1942	ACTACCTGCAAC	TTCN	2553	1703	582	227	174	229	66	67
1943	ACTACCTGCACT	TTCT	5241	2850	10888	27262	23869	12684	25804	25109
1944	ACTACCTGCATC	TTCI	4306	3550	4607	9278	8156	5566	8526	7845
1945	ACTACCTGCATG	TTCM	4087	2668	8086	18016	16714	11020	24346	25927
1946	ACTACCTGCCAG	TTCQ	2140	1795	410	252	146	225	55	30
1947	ACTACCTGCCAT	TTCH	2819	2505	437	301	162	436	165	179
1948	ACTACCTGCCCG	TTCP	2243	2147	3687	908	338	2515	544	273
1949	ACTACCTGCCGT	TTCR	2363	1428	268	148	114	118	22	17
1950	ACTACCTGCCTG	TTCL	2353	1122	3394	5508	2158	2207	2314	1713
1951	ACTACCTGCGAA	TTCE	1897	1709	160	95	78	93	31	31
1952	ACTACCTGCGAC	TTCD	1894	2240	352	106	100	234	113	27
1953	ACTACCTGCGCT	TTCA	1573	1029	753	420	188	537	190	185
1954	ACTACCTGCGGT	TTCG	2222	3421	996	302	313	773	330	187
1955	ACTACCTGCGTT	TTCV	6161	3660	15332	35157	25922	15042	22966	22540
1956	ACTACCTGCTAC	TTCY	4138	5282	692	640	271	449	173	73
1957	ACTACCTGCTCT	TTCS	2983	2195	3013	961	373	963	138	85
1958	ACTACCTGCTGC	TTCC	3618	2301	3640	6371	3716	3179	4942	3783
1959	ACTACCTGCTGG	TTCW	1873	2075	310	157	104	336	55	47
1960	ACTACCTGCTTC	TTCF	3591	2511	7536	3417	1320	4127	3552	1552
1961	ACTACCTGGAAA	TTWK	1689	1115	151	115	95	61	167	42
1962	ACTACCTGGAAC	TTWN	1434	910	640	236	165	351	97	99
1963	ACTACCTGGACT	TTWT	2939	1441	3568	10871	9842	6384	17117	17110
1964	ACTACCTGGATC	TTWI	4595	3300	9909	21727	20635	11925	27890	31356
1965	ACTACCTGGATG	TTWM	3135	1459	6900	21095	24896	9568	27507	35170
1966	ACTACCTGGCAG	TTWQ	2028	1600	2409	512	313	2487	1595	848
1967	ACTACCTGGCAT	TTWH	1945	1400	276	109	105	173	45	37
1968	ACTACCTGGCCG	TTWP	1331	521	2213	1841	1148	1567	2110	682
1969	ACTACCTGGCGT	TTWR	1371	1284	189	58	71	137	36	24
1970	ACTACCTGGCTG	TTWL	2536	1254	5371	14028	11817	6091	14342	14987
1971	ACTACCTGGGAA	TTWE	2314	2373	234	115	89	147	26	89
1972	ACTACCTGGGAC	TTWD	1761	2247	468	136	111	242	50	51
1973	ACTACCTGGGCT	TTWA	1684	445	1537	2316	1132	1083	1604	985
1974	ACTACCTGGGGT	TTWG	1196	527	148	70	67	92	20	26
1975	ACTACCTGGGTT	TTWV	4930	3148	10263	27086	26974	12566	28672	33242
1976	ACTACCTGGTAC	TTWY	2035	1657	612	670	432	788	451	360
1977	ACTACCTGGTCT	TTWS	2456	1417	7908	7809	4159	6206	8662	7507
1978	ACTACCTGGTGC	TTWC	2410	1645	3206	7747	7767	4735	10483	12283
1979	ACTACCTGGTGG	TTWW	2311	3449	444	214	132	288	56	37
1980	ACTACCTGGTTC	TTWF	2641	2268	11356	4527	2301	6596	5271	2578
1981	ACTACCTTCAAA	TTFK	2154	2263	216	197	178	163	107	100
1982	ACTACCTTCAAC	TTFN	2482	1447	465	232	216	200	105	100
1983	ACTACCTTCACT	TTFT	3669	1806	6579	17518	19129	8519	21724	26406
1984	ACTACCTTCATC	TTFI	5669	4540	8888	19072	14628	10646	21389	20498
1985	ACTACCTTCATG	TTFM	3563	2000	5082	13872	16095	6927	19928	23105
1986	ACTACCTTCCAG	TTFQ	4409	3388	6183	1331	775	3689	2118	941
1987	ACTACCTTCCAT	TTFH	2351	2125	206	133	130	160	45	50
1988	ACTACCTTCCCG	TTFP	2404	1611	2329	1321	592	1897	1040	447
1989	ACTACCTTCCGT	TTFR	2190	3922	351	161	140	272	42	42
1990	ACTACCTTCCTG	TTFL	4577	2976	9902	19597	12184	10078	17131	17091
1991	ACTACCTTCGAA	TTFE	2527	1980	492	318	244	343	285	141
1992	ACTACCTTCGAC	TTFD	3099	3466	449	187	153	160	59	40
1993	ACTACCTTCGCT	TTFA	3161	2755	7969	5216	2540	4615	3812	2214
1994	ACTACCTTCGGT	TTFG	2148	3331	4140	1067	485	3061	727	423
1995	ACTACCTTCGTT	TTFV	4722	2716	10996	24565	16955	10221	17352	16101
1996	ACTACCTTCTAC	TTFY	4400	4242	685	268	205	441	184	118
1997	ACTACCTTCTCT	TTFS	3134	2093	4851	2980	662	3476	2782	1013
1998	ACTACCTTCTGC	TTFC	2361	888	2304	4097	3676	1770	3071	3780
1999	ACTACCTTCTGG	TTFW	1356	827	260	250	96	41	20	9
[truncated: 14,001 more rows]

## Sheet: Screen Replicate 3
Seq number	DNA Sequence	Amino acid sequence	Glu T-1	Raff + Dox T0	Glu + Dox T1	Glu + Dox T2	Glu + Dox T3	Gal + Dox T1	Gal + Dox T2	Gal + Dox T3
1	AAAACCAAAAAA	KTKK	307	1806	164	53	60	134	20	18
2	AAAACCAAAAAC	KTKN	312	471	87	63	51	44	17	16
3	AAAACCAAAACT	KTKT	592	974	3513	588	403	2621	641	367
4	AAAACCAAAATC	KTKI	528	1560	531	222	132	338	68	67
5	AAAACCAAAATG	KTKM	527	799	2613	401	943	2207	416	213
6	AAAACCAAACAG	KTKQ	429	1854	191	87	35	123	51	15
7	AAAACCAAACAT	KTKH	300	792	56	29	16	42	5	9
8	AAAACCAAACCG	KTKP	362	1028	158	15	16	109	14	6
9	AAAACCAAACGT	KTKR	269	897	119	18	16	38	4	3
10	AAAACCAAACTG	KTKL	287	1465	239	30	24	119	31	18
11	AAAACCAAAGAA	KTKE	295	726	58	12	17	117	44	8
12	AAAACCAAAGAC	KTKD	402	2304	253	22	27	70	7	4
13	AAAACCAAAGCT	KTKA	340	547	77	16	9	42	8	5
14	AAAACCAAAGGT	KTKG	226	217	49	10	8	10	1	1
15	AAAACCAAAGTT	KTKV	393	1075	280	54	45	189	28	24
16	AAAACCAAATAC	KTKY	581	2405	195	38	33	254	14	10
17	AAAACCAAATCT	KTKS	385	2344	279	24	24	150	10	7
18	AAAACCAAATGC	KTKC	416	788	295	75	43	279	44	13
19	AAAACCAAATGG	KTKW	299	792	46	15	15	108	3	4
20	AAAACCAAATTC	KTKF	510	1082	352	40	40	98	24	13
21	AAAACCAACAAA	KTNK	359	1779	206	94	73	107	32	29
22	AAAACCAACAAC	KTNN	288	505	75	73	56	33	23	23
23	AAAACCAACACT	KTNT	567	294	238	193	123	169	74	51
24	AAAACCAACATC	KTNI	457	167	1307	1979	1538	990	798	1040
25	AAAACCAACATG	KTNM	229	295	919	1659	1447	683	545	1036
26	AAAACCAACCAG	KTNQ	233	529	92	34	31	30	15	8
27	AAAACCAACCAT	KTNH	219	721	54	35	16	45	12	13
28	AAAACCAACCCG	KTNP	115	38	20	10	9	10	4	2
29	AAAACCAACCGT	KTNR	162	136	33	21	10	16	3	0
30	AAAACCAACCTG	KTNL	307	541	2895	639	584	1837	933	216
31	AAAACCAACGAA	KTNE	360	562	60	19	28	42	4	8
32	AAAACCAACGAC	KTND	185	197	29	10	9	27	2	4
33	AAAACCAACGCT	KTNA	367	867	844	70	25	468	58	30
34	AAAACCAACGGT	KTNG	207	507	36	28	7	28	4	6
35	AAAACCAACGTT	KTNV	551	694	5024	2468	1279	2409	1273	794
36	AAAACCAACTAC	KTNY	508	963	119	25	28	59	8	10
37	AAAACCAACTCT	KTNS	202	1259	326	31	21	174	18	5
38	AAAACCAACTGC	KTNC	429	940	3822	4080	1928	2555	1567	1555
39	AAAACCAACTGG	KTNW	257	720	76	16	9	55	5	3
40	AAAACCAACTTC	KTNF	401	1412	199	59	43	165	44	25
41	AAAACCACTAAA	KTTK	470	1674	122	33	34	157	44	12
42	AAAACCACTAAC	KTTN	297	588	49	28	12	24	4	6
43	AAAACCACTACT	KTTT	775	1343	4474	6145	3136	3018	2449	3060
44	AAAACCACTATC	KTTI	636	849	1776	445	158	1914	342	85
45	AAAACCACTATG	KTTM	551	917	2011	2258	887	1142	806	883
46	AAAACCACTCAG	KTTQ	578	819	151	70	31	76	9	4
47	AAAACCACTCAT	KTTH	361	1210	127	30	16	41	9	4
48	AAAACCACTCCG	KTTP	309	1108	164	13	13	52	9	2
49	AAAACCACTCGT	KTTR	217	833	23	244	19	42	12	2
50	AAAACCACTCTG	KTTL	295	674	269	37	30	155	8	9
51	AAAACCACTGAA	KTTE	384	3101	403	235	336	574	467	427
52	AAAACCACTGAC	KTTD	367	1882	60	12	18	47	3	6
53	AAAACCACTGCT	KTTA	396	770	177	57	14	188	14	13
54	AAAACCACTGGT	KTTG	206	662	131	138	113	186	110	11
55	AAAACCACTGTT	KTTV	554	1658	1727	252	76	1644	328	167
56	AAAACCACTTAC	KTTY	705	2603	355	44	37	207	12	13
57	AAAACCACTTCT	KTTS	415	854	103	12	13	91	12	3
58	AAAACCACTTGC	KTTC	753	2185	8184	7055	3217	5288	3957	2602
59	AAAACCACTTGG	KTTW	294	1308	60	15	13	81	4	5
60	AAAACCACTTTC	KTTF	613	1391	263	66	25	184	30	14
61	AAAACCATCAAA	KTIK	333	187	61	115	54	46	17	31
62	AAAACCATCAAC	KTIN	370	267	59	47	41	59	22	20
63	AAAACCATCACT	KTIT	772	1184	4530	5369	3664	3390	2597	3302
64	AAAACCATCATC	KTII	784	1637	2665	2281	1325	1698	844	651
65	AAAACCATCATG	KTIM	907	2744	7673	10956	7338	5819	5283	6748
66	AAAACCATCCAG	KTIQ	470	1118	367	385	444	167	50	65
67	AAAACCATCCAT	KTIH	515	449	82	34	26	68	70	35
68	AAAACCATCCCG	KTIP	378	803	60	68	20	141	21	14
69	AAAACCATCCGT	KTIR	384	476	28	11	16	20	3	5
70	AAAACCATCCTG	KTIL	676	1925	4313	4675	2684	2820	2459	2957
71	AAAACCATCGAA	KTIE	316	835	810	70	74	524	85	33
72	AAAACCATCGAC	KTID	464	1194	275	95	91	188	146	12
73	AAAACCATCGCT	KTIA	270	740	83	28	22	72	17	21
74	AAAACCATCGGT	KTIG	238	199	1553	1435	339	872	369	493
75	AAAACCATCGTT	KTIV	732	1303	4231	5298	2262	2905	2019	2572
76	AAAACCATCTAC	KTIY	639	2871	454	180	169	276	65	67
77	AAAACCATCTCT	KTIS	358	655	873	250	56	567	105	26
78	AAAACCATCTGC	KTIC	1160	6221	25708	14484	11963	14383	7896	5165
79	AAAACCATCTGG	KTIW	389	847	45	12	19	62	6	4
80	AAAACCATCTTC	KTIF	718	1042	543	295	133	822	128	74
81	AAAACCATGAAA	KTMK	315	622	76	36	24	33	17	13
82	AAAACCATGAAC	KTMN	387	1308	59	24	21	72	36	11
83	AAAACCATGACT	KTMT	630	1028	4021	7745	5576	3741	3773	5523
84	AAAACCATGATC	KTMI	644	289	1088	1704	1312	735	711	824
85	AAAACCATGATG	KTMM	489	474	1946	2272	1537	1788	1526	2057
86	AAAACCATGCAG	KTMQ	482	2241	207	29	29	179	22	16
87	AAAACCATGCAT	KTMH	437	1492	179	24	13	178	9	15
88	AAAACCATGCCG	KTMP	290	1129	218	16	12	145	6	3
89	AAAACCATGCGT	KTMR	182	348	17	13	8	17	1	2
90	AAAACCATGCTG	KTML	336	417	775	1227	972	606	681	665
91	AAAACCATGGAA	KTME	367	804	112	70	23	124	8	8
92	AAAACCATGGAC	KTMD	346	1379	141	12	83	216	32	41
93	AAAACCATGGCT	KTMA	311	916	1205	94	60	544	171	31
94	AAAACCATGGGT	KTMG	410	1404	4489	3440	1935	3313	2676	2966
95	AAAACCATGGTT	KTMV	711	740	3965	4890	3141	1916	1441	1545
96	AAAACCATGTAC	KTMY	496	1108	165	54	44	179	47	32
97	AAAACCATGTCT	KTMS	876	3643	6032	1129	320	4326	1505	353
98	AAAACCATGTGC	KTMC	750	780	4349	6526	3198	3227	2274	2868
99	AAAACCATGTGG	KTMW	279	1656	124	9	12	142	11	4
100	AAAACCATGTTC	KTMF	844	1587	6813	9336	4204	4903	3892	4062
101	AAAACCCAGAAA	KTQK	380	374	57	21	27	37	5	8
102	AAAACCCAGAAC	KTQN	309	742	52	26	18	39	12	5
103	AAAACCCAGACT	KTQT	518	1292	5806	1381	1199	4225	1341	288
104	AAAACCCAGATC	KTQI	539	943	522	207	171	347	72	67
105	AAAACCCAGATG	KTQM	542	1657	2919	1206	775	2020	960	235
106	AAAACCCAGCAG	KTQQ	470	1596	113	47	22	115	7	10
107	AAAACCCAGCAT	KTQH	237	2399	170	43	77	89	35	29
108	AAAACCCAGCCG	KTQP	263	524	110	46	38	72	47	118
109	AAAACCCAGCGT	KTQR	257	319	16	15	15	98	20	7
110	AAAACCCAGCTG	KTQL	218	262	70	32	26	60	10	14
111	AAAACCCAGGAA	KTQE	462	1117	95	17	19	56	13	4
112	AAAACCCAGGAC	KTQD	512	2817	203	49	44	180	35	17
113	AAAACCCAGGCT	KTQA	337	1372	128	22	27	124	17	7
114	AAAACCCAGGGT	KTQG	268	829	83	14	18	69	59	7
115	AAAACCCAGGTT	KTQV	672	1491	186	41	53	201	23	25
116	AAAACCCAGTAC	KTQY	493	2067	97	48	138	127	7	5
117	AAAACCCAGTCT	KTQS	333	787	50	41	20	64	11	6
118	AAAACCCAGTGC	KTQC	352	1553	469	94	45	434	78	59
119	AAAACCCAGTGG	KTQW	331	2410	360	19	28	145	14	11
120	AAAACCCAGTTC	KTQF	364	1441	88	23	24	127	24	16
121	AAAACCCATAAA	KTHK	390	2789	347	195	226	199	104	27
122	AAAACCCATAAC	KTHN	331	790	74	38	36	108	9	10
123	AAAACCCATACT	KTHT	566	958	7365	7718	2984	3917	2429	2883
124	AAAACCCATATC	KTHI	569	1059	4561	1575	1081	3015	1665	787
125	AAAACCCATATG	KTHM	661	826	4603	5789	3026	2967	2537	3124
126	AAAACCCATCAG	KTHQ	261	280	28	12	15	15	7	9
127	AAAACCCATCAT	KTHH	247	145	19	11	21	15	2	3
128	AAAACCCATCCG	KTHP	235	629	190	11	16	179	71	68
129	AAAACCCATCGT	KTHR	381	982	44	13	11	95	10	7
130	AAAACCCATCTG	KTHL	248	415	182	23	11	309	181	183
131	AAAACCCATGAA	KTHE	274	1276	40	15	11	74	9	4
132	AAAACCCATGAC	KTHD	258	1354	44	13	9	38	13	3
133	AAAACCCATGCT	KTHA	118	1080	77	15	11	144	11	5
134	AAAACCCATGGT	KTHG	244	1891	72	20	10	149	26	7
135	AAAACCCATGTT	KTHV	330	592	1095	136	197	352	49	17
136	AAAACCCATTAC	KTHY	521	1352	122	42	19	100	6	9
137	AAAACCCATTCT	KTHS	258	444	152	12	12	57	3	2
138	AAAACCCATTGC	KTHC	447	2049	4412	988	317	3050	710	254
139	AAAACCCATTGG	KTHW	232	431	36	8	5	59	3	3
140	AAAACCCATTTC	KTHF	509	1315	352	29	40	136	12	14
141	AAAACCCCGAAA	KTPK	257	655	20	12	5	22	3	2
142	AAAACCCCGAAC	KTPN	128	264	48	7	8	23	4	4
143	AAAACCCCGACT	KTPT	252	903	2202	1079	160	1843	734	342
144	AAAACCCCGATC	KTPI	267	619	164	51	43	130	18	18
145	AAAACCCCGATG	KTPM	384	507	2006	811	564	1002	414	367
146	AAAACCCCGCAG	KTPQ	384	1186	52	13	17	106	6	5
147	AAAACCCCGCAT	KTPH	155	305	16	9	5	21	1	1
148	AAAACCCCGCCG	KTPP	278	1028	124	16	18	55	18	9
149	AAAACCCCGCGT	KTPR	307	375	22	4	5	9	0	3
150	AAAACCCCGCTG	KTPL	157	896	298	19	26	101	8	17
151	AAAACCCCGGAA	KTPE	361	1992	224	18	13	55	4	3
152	AAAACCCCGGAC	KTPD	305	863	26	9	10	71	2	2
153	AAAACCCCGGCT	KTPA	249	1269	119	31	7	92	9	6
154	AAAACCCCGGGT	KTPG	175	581	19	12	9	86	3	4
155	AAAACCCCGGTT	KTPV	407	1815	408	95	33	253	24	20
156	AAAACCCCGTAC	KTPY	407	1846	95	6	16	103	5	7
157	AAAACCCCGTCT	KTPS	171	521	75	19	14	9	3	2
158	AAAACCCCGTGC	KTPC	286	2616	379	145	62	381	54	27
159	AAAACCCCGTGG	KTPW	97	268	12	3	8	21	2	1
160	AAAACCCCGTTC	KTPF	292	1105	149	28	36	198	38	19
161	AAAACCCGTAAA	KTRK	305	200	22	15	12	17	4	5
162	AAAACCCGTAAC	KTRN	222	1327	72	19	22	79	21	8
163	AAAACCCGTACT	KTRT	261	656	1416	204	57	1014	280	64
164	AAAACCCGTATC	KTRI	349	685	266	70	50	153	38	18
165	AAAACCCGTATG	KTRM	448	1664	5166	678	211	3553	766	157
166	AAAACCCGTCAG	KTRQ	467	2387	69	19	18	92	5	5
167	AAAACCCGTCAT	KTRH	264	771	60	11	18	16	2	2
168	AAAACCCGTCCG	KTRP	206	319	13	10	9	41	9	3
169	AAAACCCGTCGT	KTRR	267	1889	141	22	13	73	9	5
170	AAAACCCGTCTG	KTRL	325	658	120	48	22	74	14	8
171	AAAACCCGTGAA	KTRE	200	556	16	7	8	22	6	2
172	AAAACCCGTGAC	KTRD	350	2020	211	17	16	83	1	6
173	AAAACCCGTGCT	KTRA	304	688	40	8	11	49	7	1
174	AAAACCCGTGGT	KTRG	134	515	28	7	3	51	5	0
175	AAAACCCGTGTT	KTRV	472	1155	419	35	27	297	19	18
176	AAAACCCGTTAC	KTRY	335	1762	141	22	19	103	27	22
177	AAAACCCGTTCT	KTRS	232	85	11	7	5	5	2	3
178	AAAACCCGTTGC	KTRC	367	641	210	28	22	195	12	8
179	AAAACCCGTTGG	KTRW	238	2407	225	28	16	96	18	5
180	AAAACCCGTTTC	KTRF	269	655	19	14	12	35	4	4
181	AAAACCCTGAAA	KTLK	190	92	10	22	9	109	5	6
182	AAAACCCTGAAC	KTLN	275	1610	232	53	23	338	18	17
183	AAAACCCTGACT	KTLT	344	343	1624	3446	2343	924	1187	1804
184	AAAACCCTGATC	KTLI	508	1013	3479	7379	5763	2491	2697	4925
185	AAAACCCTGATG	KTLM	593	1213	6134	11352	9120	4829	4846	7944
186	AAAACCCTGCAG	KTLQ	398	542	83	27	23	29	11	13
187	AAAACCCTGCAT	KTLH	241	338	68	21	13	41	5	3
188	AAAACCCTGCCG	KTLP	187	612	65	19	14	66	5	7
189	AAAACCCTGCGT	KTLR	112	386	27	8	6	12	8	2
190	AAAACCCTGCTG	KTLL	517	653	3697	8108	5843	3021	3066	5145
191	AAAACCCTGGAA	KTLE	194	1367	134	15	11	174	25	13
192	AAAACCCTGGAC	KTLD	313	378	18	6	13	13	1	6
193	AAAACCCTGGCT	KTLA	306	487	2775	3929	2851	2187	1635	1897
194	AAAACCCTGGGT	KTLG	151	39	30	22	43	35	10	10
195	AAAACCCTGGTT	KTLV	451	670	2919	4959	4080	2278	2835	4728
196	AAAACCCTGTAC	KTLY	566	1613	511	63	47	367	75	25
197	AAAACCCTGTCT	KTLS	370	597	1856	2447	1007	1554	1245	1445
198	AAAACCCTGTGC	KTLC	504	460	2906	5314	4132	2386	2543	4105
199	AAAACCCTGTGG	KTLW	264	485	23	8	8	36	1	2
200	AAAACCCTGTTC	KTLF	565	830	2631	4163	2762	2668	2375	2885
201	AAAACCGAAAAA	KTEK	219	866	105	41	16	154	9	12
202	AAAACCGAAAAC	KTEN	337	1648	180	26	28	105	11	3
203	AAAACCGAAACT	KTET	440	1249	1469	166	65	741	120	29
204	AAAACCGAAATC	KTEI	434	732	335	54	37	111	12	21
205	AAAACCGAAATG	KTEM	209	315	691	126	51	230	361	74
206	AAAACCGAACAG	KTEQ	392	1698	144	17	28	89	8	13
207	AAAACCGAACAT	KTEH	172	759	78	5	18	67	2	2
208	AAAACCGAACCG	KTEP	241	1053	202	13	11	99	5	9
209	AAAACCGAACGT	KTER	339	579	78	11	11	39	2	0
210	AAAACCGAACTG	KTEL	324	687	59	17	14	187	7	4
211	AAAACCGAAGAA	KTEE	272	270	15	10	9	9	3	3
212	AAAACCGAAGAC	KTED	338	804	71	12	17	69	4	0
213	AAAACCGAAGCT	KTEA	254	696	26	6	6	60	2	4
214	AAAACCGAAGGT	KTEG	216	1016	261	27	18	106	121	9
215	AAAACCGAAGTT	KTEV	424	816	116	168	47	104	14	10
216	AAAACCGAATAC	KTEY	401	1778	172	23	20	94	18	3
217	AAAACCGAATCT	KTES	379	1300	117	15	16	163	3	6
218	AAAACCGAATGC	KTEC	389	1369	649	32	28	268	47	11
219	AAAACCGAATGG	KTEW	350	1352	138	15	14	211	6	11
220	AAAACCGAATTC	KTEF	234	279	34	11	15	19	2	2
221	AAAACCGACAAA	KTDK	380	962	293	37	13	66	10	5
222	AAAACCGACAAC	KTDN	379	370	105	12	13	20	4	1
223	AAAACCGACACT	KTDT	501	423	2759	3220	1633	1881	1232	1371
224	AAAACCGACATC	KTDI	583	940	592	102	60	480	55	36
225	AAAACCGACATG	KTDM	691	1695	6193	4115	1484	2938	2061	1155
226	AAAACCGACCAG	KTDQ	579	3287	257	292	81	419	178	38
227	AAAACCGACCAT	KTDH	188	562	86	15	8	18	2	4
228	AAAACCGACCCG	KTDP	227	200	21	42	7	9	2	1
229	AAAACCGACCGT	KTDR	234	198	56	22	12	46	10	6
230	AAAACCGACCTG	KTDL	345	656	40	20	16	52	9	11
231	AAAACCGACGAA	KTDE	309	1124	185	14	7	61	14	4
232	AAAACCGACGAC	KTDD	261	646	56	5	5	42	17	4
233	AAAACCGACGCT	KTDA	224	155	41	10	8	19	18	7
234	AAAACCGACGGT	KTDG	113	714	166	3	9	74	3	4
235	AAAACCGACGTT	KTDV	557	938	704	45	46	538	167	25
236	AAAACCGACTAC	KTDY	485	1976	270	108	59	120	10	17
237	AAAACCGACTCT	KTDS	388	2341	217	17	17	92	21	6
238	AAAACCGACTGC	KTDC	482	1088	3213	1383	762	2562	1103	596
239	AAAACCGACTGG	KTDW	165	590	11	4	2	19	1	2
240	AAAACCGACTTC	KTDF	439	1365	206	28	27	159	15	13
241	AAAACCGCTAAA	KTAK	197	169	12	20	12	8	4	3
242	AAAACCGCTAAC	KTAN	229	1611	102	32	29	95	12	11
243	AAAACCGCTACT	KTAT	583	943	4571	8122	4553	3933	3620	4581
244	AAAACCGCTATC	KTAI	544	1042	5223	4365	2421	3705	2081	1475
245	AAAACCGCTATG	KTAM	374	166	939	1538	1006	781	637	853
246	AAAACCGCTCAG	KTAQ	397	1735	95	28	12	128	17	5
247	AAAACCGCTCAT	KTAH	162	693	132	9	7	41	17	3
248	AAAACCGCTCCG	KTAP	185	911	142	9	16	161	5	3
249	AAAACCGCTCGT	KTAR	335	2012	220	23	13	136	36	3
250	AAAACCGCTCTG	KTAL	229	629	189	25	17	251	16	17
251	AAAACCGCTGAA	KTAE	339	1476	132	56	42	58	34	7
252	AAAACCGCTGAC	KTAD	304	866	66	11	5	31	6	1
253	AAAACCGCTGCT	KTAA	216	829	223	32	23	97	6	7
254	AAAACCGCTGGT	KTAG	235	1121	70	12	7	41	2	3
255	AAAACCGCTGTT	KTAV	579	1302	4298	1147	281	2540	539	127
256	AAAACCGCTTAC	KTAY	459	483	38	17	9	41	14	3
257	AAAACCGCTTCT	KTAS	252	569	145	10	14	199	17	9
258	AAAACCGCTTGC	KTAC	434	1135	6094	1927	1144	3502	1218	465
259	AAAACCGCTTGG	KTAW	202	149	48	7	6	11	0	1
260	AAAACCGCTTTC	KTAF	363	1862	217	35	27	133	11	13
261	AAAACCGGTAAA	KTGK	389	1354	112	22	22	100	15	13
262	AAAACCGGTAAC	KTGN	159	796	48	23	27	31	11	12
263	AAAACCGGTACT	KTGT	621	1559	5590	12220	7054	4720	4435	6738
264	AAAACCGGTATC	KTGI	538	802	2237	6896	9110	3093	4176	5848
265	AAAACCGGTATG	KTGM	289	261	629	1843	1219	854	905	1440
266	AAAACCGGTCAG	KTGQ	445	1565	352	188	42	337	47	53
267	AAAACCGGTCAT	KTGH	115	26	8	8	8	1	3	3
268	AAAACCGGTCCG	KTGP	105	26	14	14	9	7	7	13
269	AAAACCGGTCGT	KTGR	154	436	38	12	6	45	2	1
270	AAAACCGGTCTG	KTGL	560	831	4995	9011	9043	4351	4627	7076
271	AAAACCGGTGAA	KTGE	208	747	39	14	8	34	3	3
272	AAAACCGGTGAC	KTGD	197	107	9	8	2	1	1	0
273	AAAACCGGTGCT	KTGA	176	282	235	52	27	153	17	49
274	AAAACCGGTGGT	KTGG	196	1217	95	14	12	100	7	8
275	AAAACCGGTGTT	KTGV	696	1383	5920	13706	12632	6272	6453	8660
276	AAAACCGGTTAC	KTGY	194	346	65	13	8	41	3	2
277	AAAACCGGTTCT	KTGS	154	422	139	10	11	146	7	4
278	AAAACCGGTTGC	KTGC	158	63	477	687	434	320	184	263
279	AAAACCGGTTGG	KTGW	197	873	117	9	8	165	4	8
280	AAAACCGGTTTC	KTGF	352	697	1340	59	43	821	204	24
281	AAAACCGTTAAA	KTVK	530	1171	101	38	31	47	11	7
282	AAAACCGTTAAC	KTVN	609	2100	331	58	35	246	16	6
283	AAAACCGTTACT	KTVT	497	1089	3640	1051	456	1828	1106	358
284	AAAACCGTTATC	KTVI	759	865	1288	646	455	1178	271	151
285	AAAACCGTTATG	KTVM	675	1136	2287	437	195	1741	703	373
286	AAAACCGTTCAG	KTVQ	518	2822	459	24	35	204	12	18
287	AAAACCGTTCAT	KTVH	603	1927	276	21	23	205	33	32
288	AAAACCGTTCCG	KTVP	335	1344	124	19	9	101	12	8
289	AAAACCGTTCGT	KTVR	426	718	57	10	16	52	2	2
290	AAAACCGTTCTG	KTVL	376	741	836	51	54	804	118	40
291	AAAACCGTTGAA	KTVE	430	952	173	19	10	167	10	10
292	AAAACCGTTGAC	KTVD	466	2298	201	29	29	186	29	8
293	AAAACCGTTGCT	KTVA	517	2399	734	488	377	509	166	115
294	AAAACCGTTGGT	KTVG	295	344	136	13	5	131	13	6
295	AAAACCGTTGTT	KTVV	594	1787	1739	413	90	1032	190	38
296	AAAACCGTTTAC	KTVY	645	1364	223	72	26	163	26	3
297	AAAACCGTTTCT	KTVS	469	396	42	14	13	80	7	4
298	AAAACCGTTTGC	KTVC	994	2660	4114	352	211	2348	597	72
299	AAAACCGTTTGG	KTVW	493	1919	95	24	20	141	8	7
300	AAAACCGTTTTC	KTVF	701	1853	502	73	67	418	66	31
301	AAAACCTACAAA	KTYK	458	909	256	75	51	60	42	16
302	AAAACCTACAAC	KTYN	459	274	48	56	31	40	16	13
303	AAAACCTACACT	KTYT	1016	1732	9613	14066	8350	8209	5221	2706
304	AAAACCTACATC	KTYI	805	1218	4447	5649	4401	4496	2410	919
305	AAAACCTACATG	KTYM	774	843	4310	7959	6291	3804	2539	2055
306	AAAACCTACCAG	KTYQ	636	2045	214	115	49	165	29	19
307	AAAACCTACCAT	KTYH	448	1608	151	44	32	226	11	13
308	AAAACCTACCCG	KTYP	412	2329	420	30	29	242	22	12
309	AAAACCTACCGT	KTYR	342	647	29	12	8	97	6	6
310	AAAACCTACCTG	KTYL	484	507	2870	2147	791	2059	358	57
311	AAAACCTACGAA	KTYE	286	1400	73	12	15	87	17	7
312	AAAACCTACGAC	KTYD	362	2639	110	20	16	228	19	10
313	AAAACCTACGCT	KTYA	483	1165	631	79	63	136	20	12
314	AAAACCTACGGT	KTYG	259	1679	116	27	21	199	18	8
315	AAAACCTACGTT	KTYV	1303	1658	7796	9813	4332	6323	1847	330
316	AAAACCTACTAC	KTYY	733	1588	323	84	50	118	21	29
317	AAAACCTACTCT	KTYS	579	1633	539	43	40	278	29	21
318	AAAACCTACTGC	KTYC	649	1211	4850	1930	704	3592	373	144
319	AAAACCTACTGG	KTYW	504	2000	234	42	34	215	31	36
320	AAAACCTACTTC	KTYF	699	1322	3281	663	167	2716	620	169
321	AAAACCTCTAAA	KTSK	304	1302	142	150	52	70	45	45
322	AAAACCTCTAAC	KTSN	405	1321	155	28	34	70	14	14
323	AAAACCTCTACT	KTST	420	396	1167	2219	1569	1139	835	1363
324	AAAACCTCTATC	KTSI	648	2620	5079	1326	1170	3208	1132	544
325	AAAACCTCTATG	KTSM	510	533	2372	4635	3277	2036	1647	2153
326	AAAACCTCTCAG	KTSQ	457	872	149	23	20	42	5	7
327	AAAACCTCTCAT	KTSH	320	805	62	14	14	74	3	2
328	AAAACCTCTCCG	KTSP	352	1130	223	19	20	144	8	7
329	AAAACCTCTCGT	KTSR	316	1092	41	13	7	56	3	2
330	AAAACCTCTCTG	KTSL	253	261	189	124	31	193	9	15
331	AAAACCTCTGAA	KTSE	265	158	20	7	10	5	3	0
332	AAAACCTCTGAC	KTSD	363	1764	132	29	17	97	35	6
333	AAAACCTCTGCT	KTSA	293	498	189	21	13	50	10	5
334	AAAACCTCTGGT	KTSG	308	397	63	29	18	79	28	15
335	AAAACCTCTGTT	KTSV	704	1866	3350	1005	450	2968	890	511
336	AAAACCTCTTAC	KTSY	547	2085	101	55	19	115	7	2
337	AAAACCTCTTCT	KTSS	456	1440	262	51	181	200	45	7
338	AAAACCTCTTGC	KTSC	350	308	1462	962	302	999	593	370
339	AAAACCTCTTGG	KTSW	314	1270	151	101	35	160	51	33
340	AAAACCTCTTTC	KTSF	627	2694	401	47	54	298	21	18
341	AAAACCTGCAAA	KTCK	441	1412	69	56	22	82	25	20
342	AAAACCTGCAAC	KTCN	248	386	49	25	15	60	16	21
343	AAAACCTGCACT	KTCT	798	1336	6431	9227	4140	4174	3301	3493
344	AAAACCTGCATC	KTCI	887	1152	8018	6164	2837	4254	2696	2370
345	AAAACCTGCATG	KTCM	306	145	529	811	675	352	173	412
346	AAAACCTGCCAG	KTCQ	539	2037	164	26	29	203	11	16
347	AAAACCTGCCAT	KTCH	295	854	67	19	16	56	12	6
348	AAAACCTGCCCG	KTCP	319	1457	523	35	19	127	8	9
349	AAAACCTGCCGT	KTCR	310	1315	74	63	39	176	25	35
350	AAAACCTGCCTG	KTCL	381	1065	1511	144	73	802	199	93
351	AAAACCTGCGAA	KTCE	366	953	82	21	14	136	7	8
352	AAAACCTGCGAC	KTCD	541	3613	256	68	76	154	38	14
353	AAAACCTGCGCT	KTCA	410	2412	382	52	38	322	28	16
354	AAAACCTGCGGT	KTCG	169	583	48	13	8	44	4	7
355	AAAACCTGCGTT	KTCV	564	887	3591	1560	1585	2479	1357	890
356	AAAACCTGCTAC	KTCY	521	1349	145	15	23	94	6	9
357	AAAACCTGCTCT	KTCS	380	1352	318	41	31	282	24	12
358	AAAACCTGCTGC	KTCC	531	1419	1695	815	173	1111	451	259
359	AAAACCTGCTGG	KTCW	198	1095	150	9	9	51	4	7
360	AAAACCTGCTTC	KTCF	544	2301	518	98	42	404	76	30
361	AAAACCTGGAAA	KTWK	177	189	15	13	21	8	3	10
362	AAAACCTGGAAC	KTWN	231	826	314	170	91	57	21	25
363	AAAACCTGGACT	KTWT	480	939	2433	5138	4197	2459	2317	3501
364	AAAACCTGGATC	KTWI	676	1275	4487	10327	7868	4250	4423	7276
365	AAAACCTGGATG	KTWM	497	957	2793	6552	5055	3619	3773	5218
366	AAAACCTGGCAG	KTWQ	249	1070	87	9	13	114	11	8
367	AAAACCTGGCAT	KTWH	243	323	26	10	12	10	4	4
368	AAAACCTGGCCG	KTWP	193	550	192	20	9	228	49	10
369	AAAACCTGGCGT	KTWR	286	172	8	11	4	12	2	0
370	AAAACCTGGCTG	KTWL	181	92	134	79	40	148	43	19
371	AAAACCTGGGAA	KTWE	332	193	10	10	8	16	2	1
372	AAAACCTGGGAC	KTWD	278	1158	58	16	12	85	3	5
373	AAAACCTGGGCT	KTWA	146	124	542	698	400	281	247	147
374	AAAACCTGGGGT	KTWG	255	753	101	44	24	183	13	9
375	AAAACCTGGGTT	KTWV	754	842	3803	9347	8556	3732	3819	6267
376	AAAACCTGGTAC	KTWY	448	1311	272	145	65	101	28	34
377	AAAACCTGGTCT	KTWS	237	469	1572	1699	981	1321	1056	992
378	AAAACCTGGTGC	KTWC	522	987	3381	7005	5584	3477	3141	4340
379	AAAACCTGGTGG	KTWW	234	435	36	15	11	44	1	3
380	AAAACCTGGTTC	KTWF	397	1684	4970	3510	1406	4879	2670	1827
381	AAAACCTTCAAA	KTFK	389	369	50	38	41	47	21	24
382	AAAACCTTCAAC	KTFN	332	870	113	42	49	113	31	29
383	AAAACCTTCACT	KTFT	928	1846	4529	13593	10907	4665	5863	9389
384	AAAACCTTCATC	KTFI	1066	1492	6310	10930	10044	5157	4974	8271
385	AAAACCTTCATG	KTFM	406	762	780	1213	1325	865	992	1535
386	AAAACCTTCCAG	KTFQ	441	1268	441	34	28	318	24	17
387	AAAACCTTCCAT	KTFH	343	678	62	57	18	51	37	10
388	AAAACCTTCCCG	KTFP	238	215	128	17	14	28	3	19
389	AAAACCTTCCGT	KTFR	411	1364	71	11	14	54	3	6
390	AAAACCTTCCTG	KTFL	334	59	92	123	61	97	40	33
391	AAAACCTTCGAA	KTFE	474	416	34	18	15	23	5	1
392	AAAACCTTCGAC	KTFD	313	1661	94	18	15	149	28	12
393	AAAACCTTCGCT	KTFA	290	424	1603	372	395	977	419	267
394	AAAACCTTCGGT	KTFG	310	475	3045	1862	677	1724	1234	1216
395	AAAACCTTCGTT	KTFV	902	1122	7047	10712	7066	4459	4774	6190
396	AAAACCTTCTAC	KTFY	702	1782	220	52	41	114	7	13
397	AAAACCTTCTCT	KTFS	320	877	1524	244	420	1758	680	326
398	AAAACCTTCTGC	KTFC	961	1078	6023	7672	4580	3515	2852	3393
399	AAAACCTTCTGG	KTFW	256	336	53	19	55	18	6	3
400	AAAACCTTCTTC	KTFF	566	917	2089	1162	450	1543	656	385
401	AAAAGCAAAAAA	KSKK	165	436	24	25	14	69	3	3
402	AAAAGCAAAAAC	KSKN	268	1172	94	27	21	167	16	11
403	AAAAGCAAAACT	KSKT	328	458	82	30	18	29	10	7
404	AAAAGCAAAATC	KSKI	408	321	155	89	60	112	31	4
405	AAAAGCAAAATG	KSKM	357	260	115	55	38	95	24	15
406	AAAAGCAAACAG	KSKQ	450	1188	153	20	16	63	1	5
407	AAAAGCAAACAT	KSKH	280	553	41	23	17	60	5	2
408	AAAAGCAAACCG	KSKP	219	1735	146	31	8	124	5	3
409	AAAAGCAAACGT	KSKR	276	895	54	12	8	68	3	3
410	AAAAGCAAACTG	KSKL	357	1245	226	94	53	276	44	61
411	AAAAGCAAAGAA	KSKE	260	448	147	14	21	15	1	2
412	AAAAGCAAAGAC	KSKD	256	604	23	11	15	15	25	4
413	AAAAGCAAAGCT	KSKA	131	168	15	2	2	5	0	0
414	AAAAGCAAAGGT	KSKG	183	294	21	9	12	12	2	2
415	AAAAGCAAAGTT	KSKV	299	1056	175	27	20	144	33	11
416	AAAAGCAAATAC	KSKY	474	1534	199	17	18	107	6	15
417	AAAAGCAAATCT	KSKS	274	1892	202	14	16	114	13	3
418	AAAAGCAAATGC	KSKC	296	708	103	15	20	63	1	2
419	AAAAGCAAATGG	KSKW	153	1723	225	14	61	96	64	15
420	AAAAGCAAATTC	KSKF	342	865	132	22	17	41	11	6
421	AAAAGCAACAAA	KSNK	316	713	50	31	33	90	12	8
422	AAAAGCAACAAC	KSNN	155	434	144	89	35	69	20	8
423	AAAAGCAACACT	KSNT	198	69	47	61	35	32	21	13
424	AAAAGCAACATC	KSNI	507	714	4627	6217	3559	4931	1476	280
425	AAAAGCAACATG	KSNM	296	288	1968	1980	878	1438	376	153
426	AAAAGCAACCAG	KSNQ	252	468	43	17	17	110	8	5
427	AAAAGCAACCAT	KSNH	185	899	243	95	26	99	34	17
428	AAAAGCAACCCG	KSNP	160	910	196	29	9	75	4	4
429	AAAAGCAACCGT	KSNR	199	324	39	29	17	17	0	2
430	AAAAGCAACCTG	KSNL	199	468	1558	698	310	798	88	50
431	AAAAGCAACGAA	KSNE	276	1035	89	15	7	31	6	6
432	AAAAGCAACGAC	KSND	181	161	65	7	9	28	2	2
433	AAAAGCAACGCT	KSNA	203	194	31	21	7	51	3	2
434	AAAAGCAACGGT	KSNG	167	37	9	11	6	5	4	1
435	AAAAGCAACGTT	KSNV	398	958	4335	2195	1313	2723	377	163
436	AAAAGCAACTAC	KSNY	371	952	104	22	13	72	3	5
437	AAAAGCAACTCT	KSNS	236	770	47	12	11	25	1	4
438	AAAAGCAACTGC	KSNC	385	1948	2349	110	94	1193	167	39
439	AAAAGCAACTGG	KSNW	97	413	47	4	11	47	3	4
440	AAAAGCAACTTC	KSNF	283	945	243	146	73	182	45	16
441	AAAAGCACTAAA	KSTK	359	713	257	17	13	22	3	4
442	AAAAGCACTAAC	KSTN	261	1131	59	16	18	29	3	6
443	AAAAGCACTACT	KSTT	471	1832	544	35	66	468	27	15
444	AAAAGCACTATC	KSTI	599	1438	411	55	52	476	80	50
445	AAAAGCACTATG	KSTM	455	1246	4044	2787	890	2214	399	142
446	AAAAGCACTCAG	KSTQ	297	983	178	13	10	47	1	4
447	AAAAGCACTCAT	KSTH	295	633	56	21	10	29	5	5
448	AAAAGCACTCCG	KSTP	298	1298	445	131	26	126	36	28
449	AAAAGCACTCGT	KSTR	182	599	175	26	38	29	6	1
450	AAAAGCACTCTG	KSTL	233	307	36	15	6	67	3	1
451	AAAAGCACTGAA	KSTE	464	1933	166	16	13	85	21	12
452	AAAAGCACTGAC	KSTD	295	660	89	8	12	63	43	3
453	AAAAGCACTGCT	KSTA	271	714	104	40	29	45	16	13
454	AAAAGCACTGGT	KSTG	216	228	11	8	2	2	1	0
455	AAAAGCACTGTT	KSTV	441	502	131	30	19	142	13	13
456	AAAAGCACTTAC	KSTY	419	1869	128	16	18	134	9	6
457	AAAAGCACTTCT	KSTS	250	1337	266	202	23	161	85	90
458	AAAAGCACTTGC	KSTC	285	650	201	34	46	219	58	25
459	AAAAGCACTTGG	KSTW	207	792	226	12	10	108	4	2
460	AAAAGCACTTTC	KSTF	436	999	137	153	19	163	13	4
461	AAAAGCATCAAA	KSIK	478	1313	115	66	57	192	21	23
462	AAAAGCATCAAC	KSIN	413	3082	405	60	44	257	32	55
463	AAAAGCATCACT	KSIT	700	1863	7204	7574	2915	4639	3442	2659
464	AAAAGCATCATC	KSII	769	1679	4718	7222	5711	3871	3216	3365
465	AAAAGCATCATG	KSIM	603	735	3698	6343	3310	3432	3131	3750
466	AAAAGCATCCAG	KSIQ	458	1399	173	82	94	263	40	32
467	AAAAGCATCCAT	KSIH	418	1225	212	24	28	136	12	7
468	AAAAGCATCCCG	KSIP	188	762	380	141	107	262	136	86
469	AAAAGCATCCGT	KSIR	337	1339	63	13	11	97	14	4
470	AAAAGCATCCTG	KSIL	982	1955	10328	18463	13873	8922	8878	9615
471	AAAAGCATCGAA	KSIE	270	440	80	12	15	63	6	3
472	AAAAGCATCGAC	KSID	429	1601	389	21	27	314	50	8
473	AAAAGCATCGCT	KSIA	305	1011	191	65	48	149	32	52
474	AAAAGCATCGGT	KSIG	305	718	2668	1158	560	1785	1198	751
475	AAAAGCATCGTT	KSIV	719	891	4774	7052	4161	3105	2253	2467
476	AAAAGCATCTAC	KSIY	730	2507	400	116	31	324	81	27
477	AAAAGCATCTCT	KSIS	365	366	100	25	22	381	72	124
478	AAAAGCATCTGC	KSIC	496	779	4336	5425	2307	3213	2464	2679
479	AAAAGCATCTGG	KSIW	304	1462	98	9	14	117	9	11
480	AAAAGCATCTTC	KSIF	495	593	3266	730	224	1811	749	592
481	AAAAGCATGAAA	KSMK	225	163	20	21	13	5	5	6
482	AAAAGCATGAAC	KSMN	249	988	94	16	8	30	9	4
483	AAAAGCATGACT	KSMT	460	855	4730	6488	3973	3520	2906	2740
484	AAAAGCATGATC	KSMI	429	733	511	316	240	141	76	46
485	AAAAGCATGATG	KSMM	522	850	3881	7125	5468	2827	2404	3441
486	AAAAGCATGCAG	KSMQ	497	1806	355	75	78	388	43	31
487	AAAAGCATGCAT	KSMH	313	1020	135	58	14	319	28	12
488	AAAAGCATGCCG	KSMP	212	459	87	30	14	66	80	5
489	AAAAGCATGCGT	KSMR	308	1287	79	20	19	109	9	5
490	AAAAGCATGCTG	KSML	387	451	1842	3721	3052	1699	1650	1594
491	AAAAGCATGGAA	KSME	262	530	17	13	12	54	3	3
492	AAAAGCATGGAC	KSMD	413	1301	86	9	19	53	3	2
493	AAAAGCATGGCT	KSMA	318	716	763	582	74	578	42	27
494	AAAAGCATGGGT	KSMG	336	640	329	266	71	311	192	53
495	AAAAGCATGGTT	KSMV	483	927	1731	2093	1797	1071	631	381
496	AAAAGCATGTAC	KSMY	554	1955	265	36	46	258	69	11
497	AAAAGCATGTCT	KSMS	479	1565	2540	848	210	1562	526	65
498	AAAAGCATGTGC	KSMC	206	367	1590	1745	1236	1129	676	562
499	AAAAGCATGTGG	KSMW	194	1204	311	22	14	124	32	12
500	AAAAGCATGTTC	KSMF	707	2018	4024	5891	3394	3790	2975	3416
501	AAAAGCCAGAAA	KSQK	274	349	19	11	9	48	4	1
502	AAAAGCCAGAAC	KSQN	249	938	26	7	6	14	2	4
503	AAAAGCCAGACT	KSQT	445	2035	318	33	24	236	84	15
504	AAAAGCCAGATC	KSQI	432	1374	403	72	27	171	24	11
505	AAAAGCCAGATG	KSQM	414	596	827	77	63	193	30	21
506	AAAAGCCAGCAG	KSQQ	335	1608	178	32	21	205	27	23
507	AAAAGCCAGCAT	KSQH	231	1078	38	12	11	170	4	9
508	AAAAGCCAGCCG	KSQP	288	1002	254	282	371	147	8	5
509	AAAAGCCAGCGT	KSQR	123	763	32	7	7	35	6	2
510	AAAAGCCAGCTG	KSQL	244	741	682	42	28	147	25	10
511	AAAAGCCAGGAA	KSQE	378	1011	164	21	14	113	7	3
512	AAAAGCCAGGAC	KSQD	469	1008	79	15	13	43	5	1
513	AAAAGCCAGGCT	KSQA	206	814	72	21	18	42	9	6
514	AAAAGCCAGGGT	KSQG	245	791	62	16	15	85	11	8
515	AAAAGCCAGGTT	KSQV	599	1557	308	51	46	165	25	22
516	AAAAGCCAGTAC	KSQY	488	800	105	26	23	156	13	13
517	AAAAGCCAGTCT	KSQS	298	1448	158	21	17	112	7	4
518	AAAAGCCAGTGC	KSQC	349	645	301	182	94	156	101	77
519	AAAAGCCAGTGG	KSQW	217	500	46	6	15	92	18	7
520	AAAAGCCAGTTC	KSQF	448	1521	214	66	30	299	31	24
521	AAAAGCCATAAA	KSHK	369	1137	221	25	19	75	3	6
522	AAAAGCCATAAC	KSHN	293	775	72	40	13	55	5	2
523	AAAAGCCATACT	KSHT	290	1427	228	168	17	400	115	14
524	AAAAGCCATATC	KSHI	394	919	1789	360	128	1255	89	28
525	AAAAGCCATATG	KSHM	295	361	2702	3353	1293	1804	798	474
526	AAAAGCCATCAG	KSHQ	266	356	55	9	11	20	1	0
527	AAAAGCCATCAT	KSHH	185	1919	240	18	12	95	17	6
528	AAAAGCCATCCG	KSHP	264	376	42	9	6	96	2	4
529	AAAAGCCATCGT	KSHR	82	21	3	3	4	0	0	0
530	AAAAGCCATCTG	KSHL	215	38	16	15	9	20	3	1
531	AAAAGCCATGAA	KSHE	228	1111	70	10	8	53	11	4
532	AAAAGCCATGAC	KSHD	202	1117	252	10	19	122	60	8
533	AAAAGCCATGCT	KSHA	185	448	24	8	8	31	9	4
534	AAAAGCCATGGT	KSHG	162	661	33	9	11	38	3	4
535	AAAAGCCATGTT	KSHV	328	706	469	66	18	232	12	13
536	AAAAGCCATTAC	KSHY	521	2757	363	22	26	144	14	11
537	AAAAGCCATTCT	KSHS	259	647	97	85	14	49	8	4
538	AAAAGCCATTGC	KSHC	309	381	119	13	6	198	11	7
539	AAAAGCCATTGG	KSHW	145	46	8	5	3	1	1	0
540	AAAAGCCATTTC	KSHF	312	987	295	18	23	215	12	7
541	AAAAGCCCGAAA	KSPK	202	680	79	8	12	53	23	6
542	AAAAGCCCGAAC	KSPN	236	1089	134	13	11	73	1	4
543	AAAAGCCCGACT	KSPT	305	1151	3335	1192	282	2288	1208	336
544	AAAAGCCCGATC	KSPI	209	612	352	17	17	267	25	11
545	AAAAGCCCGATG	KSPM	195	253	668	157	45	729	366	52
546	AAAAGCCCGCAG	KSPQ	276	1411	116	27	16	144	16	11
547	AAAAGCCCGCAT	KSPH	149	1198	45	6	9	46	1	2
548	AAAAGCCCGCCG	KSPP	250	449	96	27	40	34	2	0
549	AAAAGCCCGCGT	KSPR	206	687	71	31	9	58	3	1
550	AAAAGCCCGCTG	KSPL	82	305	52	5	4	40	5	4
551	AAAAGCCCGGAA	KSPE	189	682	230	27	12	66	3	1
552	AAAAGCCCGGAC	KSPD	333	1489	75	19	13	146	15	3
553	AAAAGCCCGGCT	KSPA	110	233	21	12	6	31	5	9
554	AAAAGCCCGGGT	KSPG	154	399	183	206	40	93	75	143
555	AAAAGCCCGGTT	KSPV	338	1016	397	35	119	497	89	28
556	AAAAGCCCGTAC	KSPY	411	1343	107	13	12	49	4	1
557	AAAAGCCCGTCT	KSPS	300	1265	245	321	132	141	77	109
558	AAAAGCCCGTGC	KSPC	219	747	1012	74	42	655	98	81
559	AAAAGCCCGTGG	KSPW	167	138	6	5	7	2	1	0
560	AAAAGCCCGTTC	KSPF	355	897	340	204	63	314	98	25
561	AAAAGCCGTAAA	KSRK	194	1765	79	22	14	87	14	4
562	AAAAGCCGTAAC	KSRN	292	1584	97	16	13	86	13	14
563	AAAAGCCGTACT	KSRT	151	33	4	5	3	3	1	0
564	AAAAGCCGTATC	KSRI	316	765	88	43	28	93	5	5
565	AAAAGCCGTATG	KSRM	197	1332	288	83	41	219	18	4
566	AAAAGCCGTCAG	KSRQ	260	749	55	14	11	58	6	5
567	AAAAGCCGTCAT	KSRH	196	1453	40	7	7	98	6	4
568	AAAAGCCGTCCG	KSRP	269	1548	204	27	15	122	30	3
569	AAAAGCCGTCGT	KSRR	186	575	56	7	8	59	4	8
570	AAAAGCCGTCTG	KSRL	344	359	366	101	72	208	165	37
571	AAAAGCCGTGAA	KSRE	177	446	39	12	1	18	1	3
572	AAAAGCCGTGAC	KSRD	344	1880	130	6	16	178	9	6
573	AAAAGCCGTGCT	KSRA	149	461	75	6	11	52	1	3
574	AAAAGCCGTGGT	KSRG	96	596	35	6	3	10	4	2
575	AAAAGCCGTGTT	KSRV	366	483	90	14	19	32	4	2
576	AAAAGCCGTTAC	KSRY	231	411	72	11	8	11	1	3
577	AAAAGCCGTTCT	KSRS	243	379	28	8	6	19	2	4
578	AAAAGCCGTTGC	KSRC	289	992	79	7	10	99	6	6
579	AAAAGCCGTTGG	KSRW	152	699	57	11	9	32	2	3
580	AAAAGCCGTTTC	KSRF	359	1300	144	146	49	104	15	7
581	AAAAGCCTGAAA	KSLK	243	275	31	32	28	58	12	3
582	AAAAGCCTGAAC	KSLN	296	896	570	115	83	401	36	6
583	AAAAGCCTGACT	KSLT	250	1012	1898	3429	2481	1808	1650	2101
584	AAAAGCCTGATC	KSLI	203	76	286	637	498	205	175	223
585	AAAAGCCTGATG	KSLM	431	599	3785	8587	6102	3766	3574	6187
586	AAAAGCCTGCAG	KSLQ	321	851	210	16	14	172	10	6
587	AAAAGCCTGCAT	KSLH	114	35	23	12	7	9	7	1
588	AAAAGCCTGCCG	KSLP	301	2124	104	19	27	139	10	12
589	AAAAGCCTGCGT	KSLR	232	1005	77	10	8	83	9	4
590	AAAAGCCTGCTG	KSLL	263	556	617	1639	1826	651	810	1298
591	AAAAGCCTGGAA	KSLE	297	754	158	18	15	188	4	4
592	AAAAGCCTGGAC	KSLD	348	975	487	46	75	563	264	42
593	AAAAGCCTGGCT	KSLA	309	401	2590	4248	3811	2701	2117	1915
594	AAAAGCCTGGGT	KSLG	402	844	4106	6175	3276	2903	2573	3149
595	AAAAGCCTGGTT	KSLV	538	693	4976	9271	8250	6376	6410	9239
596	AAAAGCCTGTAC	KSLY	294	1044	385	54	22	636	218	30
597	AAAAGCCTGTCT	KSLS	334	995	2382	3910	2078	2228	2914	2927
598	AAAAGCCTGTGC	KSLC	493	1115	4999	11298	7756	4733	5479	8072
599	AAAAGCCTGTGG	KSLW	200	786	148	14	12	30	6	3
600	AAAAGCCTGTTC	KSLF	506	1790	2840	5791	3729	3488	2919	4875
601	AAAAGCGAAAAA	KSEK	243	557	53	13	7	107	75	6
602	AAAAGCGAAAAC	KSEN	164	423	82	12	13	41	3	2
603	AAAAGCGAAACT	KSET	218	665	62	13	15	47	5	2
604	AAAAGCGAAATC	KSEI	343	156	34	14	17	32	7	1
605	AAAAGCGAAATG	KSEM	281	1228	226	41	11	156	5	4
606	AAAAGCGAACAG	KSEQ	375	1738	145	100	116	105	15	92
607	AAAAGCGAACAT	KSEH	178	808	117	8	16	33	1	3
608	AAAAGCGAACCG	KSEP	241	843	61	9	9	94	2	8
609	AAAAGCGAACGT	KSER	353	1069	107	14	4	118	1	4
610	AAAAGCGAACTG	KSEL	259	498	60	9	8	33	4	3
611	AAAAGCGAAGAA	KSEE	293	508	36	10	10	41	10	1
612	AAAAGCGAAGAC	KSED	161	654	66	10	13	40	3	2
613	AAAAGCGAAGCT	KSEA	181	314	18	2	3	10	2	2
614	AAAAGCGAAGGT	KSEG	101	142	3	5	3	11	0	0
615	AAAAGCGAAGTT	KSEV	398	1413	58	21	7	74	5	37
616	AAAAGCGAATAC	KSEY	451	1774	88	92	49	135	5	5
617	AAAAGCGAATCT	KSES	183	82	7	4	2	2	0	0
618	AAAAGCGAATGC	KSEC	325	172	22	8	7	7	0	0
619	AAAAGCGAATGG	KSEW	116	397	84	4	8	16	0	0
620	AAAAGCGAATTC	KSEF	370	894	124	17	15	29	3	1
621	AAAAGCGACAAA	KSDK	246	264	35	9	10	5	0	0
622	AAAAGCGACAAC	KSDN	228	901	36	8	7	97	5	1
623	AAAAGCGACACT	KSDT	334	1052	115	13	15	44	6	3
624	AAAAGCGACATC	KSDI	630	3073	372	70	40	430	42	55
625	AAAAGCGACATG	KSDM	335	654	736	35	31	355	40	31
626	AAAAGCGACCAG	KSDQ	301	1345	144	5	11	34	3	4
627	AAAAGCGACCAT	KSDH	215	908	77	10	9	29	3	3
628	AAAAGCGACCCG	KSDP	187	1376	291	16	24	83	19	4
629	AAAAGCGACCGT	KSDR	172	95	7	7	4	8	0	3
630	AAAAGCGACCTG	KSDL	237	935	167	31	10	116	11	14
631	AAAAGCGACGAA	KSDE	415	1317	91	9	22	127	5	7
632	AAAAGCGACGAC	KSDD	285	510	13	10	7	12	0	2
633	AAAAGCGACGCT	KSDA	296	1594	198	20	7	82	6	4
634	AAAAGCGACGGT	KSDG	156	31	6	4	2	0	1	0
635	AAAAGCGACGTT	KSDV	300	1357	154	28	14	82	11	6
636	AAAAGCGACTAC	KSDY	333	828	65	40	21	151	23	34
637	AAAAGCGACTCT	KSDS	285	1897	373	51	21	205	14	16
638	AAAAGCGACTGC	KSDC	218	610	34	12	5	31	4	2
639	AAAAGCGACTGG	KSDW	252	1031	185	17	15	102	28	10
640	AAAAGCGACTTC	KSDF	358	1526	117	19	19	202	16	3
641	AAAAGCGCTAAA	KSAK	232	767	20	9	8	40	7	3
642	AAAAGCGCTAAC	KSAN	191	967	66	3	10	71	4	0
643	AAAAGCGCTACT	KSAT	194	708	298	14	14	308	71	15
644	AAAAGCGCTATC	KSAI	351	441	1144	89	51	612	42	11
645	AAAAGCGCTATG	KSAM	309	854	3388	1130	253	1738	126	34
646	AAAAGCGCTCAG	KSAQ	327	1550	106	17	19	77	20	2
647	AAAAGCGCTCAT	KSAH	203	921	154	33	19	43	5	4
648	AAAAGCGCTCCG	KSAP	126	183	24	5	7	2	2	0
649	AAAAGCGCTCGT	KSAR	238	722	104	7	10	59	2	3
650	AAAAGCGCTCTG	KSAL	172	561	275	13	10	217	12	4
651	AAAAGCGCTGAA	KSAE	223	872	32	7	4	45	2	5
652	AAAAGCGCTGAC	KSAD	245	1232	122	17	8	41	5	5
653	AAAAGCGCTGCT	KSAA	185	2510	283	53	84	413	34	9
654	AAAAGCGCTGGT	KSAG	85	118	7	2	6	5	0	1
655	AAAAGCGCTGTT	KSAV	383	815	248	46	23	201	12	7
656	AAAAGCGCTTAC	KSAY	316	222	17	8	14	13	2	1
657	AAAAGCGCTTCT	KSAS	206	396	65	64	21	251	175	111
658	AAAAGCGCTTGC	KSAC	230	1160	785	33	25	323	22	11
659	AAAAGCGCTTGG	KSAW	181	1106	134	8	10	100	9	14
660	AAAAGCGCTTTC	KSAF	301	1761	350	26	21	179	9	8
661	AAAAGCGGTAAA	KSGK	236	661	49	10	14	26	8	1
662	AAAAGCGGTAAC	KSGN	266	2016	284	117	166	124	37	29
663	AAAAGCGGTACT	KSGT	226	360	1419	3026	1912	1438	266	34
664	AAAAGCGGTATC	KSGI	603	551	4164	11403	8772	5513	3087	1309
665	AAAAGCGGTATG	KSGM	352	482	1685	4142	3605	2560	1880	692
666	AAAAGCGGTCAG	KSGQ	336	1194	179	69	18	95	23	30
667	AAAAGCGGTCAT	KSGH	110	320	84	6	8	14	3	1
668	AAAAGCGGTCCG	KSGP	167	462	65	6	5	41	9	0
669	AAAAGCGGTCGT	KSGR	85	113	34	4	1	2	2	0
670	AAAAGCGGTCTG	KSGL	181	395	626	963	1337	474	72	19
671	AAAAGCGGTGAA	KSGE	229	509	101	25	11	86	5	4
672	AAAAGCGGTGAC	KSGD	221	1495	232	126	38	236	54	47
673	AAAAGCGGTGCT	KSGA	149	61	304	23	24	314	98	13
674	AAAAGCGGTGGT	KSGG	159	635	63	11	2	21	4	1
675	AAAAGCGGTGTT	KSGV	324	257	984	2472	2242	1388	794	280
676	AAAAGCGGTTAC	KSGY	396	933	3034	985	218	2100	524	65
677	AAAAGCGGTTCT	KSGS	240	831	1292	74	47	886	60	18
678	AAAAGCGGTTGC	KSGC	216	116	801	1213	1145	1160	319	159
679	AAAAGCGGTTGG	KSGW	397	1310	137	16	22	108	12	4
680	AAAAGCGGTTTC	KSGF	392	1201	3722	1765	317	1574	239	82
681	AAAAGCGTTAAA	KSVK	530	836	103	24	12	30	8	4
682	AAAAGCGTTAAC	KSVN	327	781	55	23	23	66	6	5
683	AAAAGCGTTACT	KSVT	749	1344	6081	1768	832	3044	541	96
684	AAAAGCGTTATC	KSVI	606	1567	4375	1133	333	2052	147	70
685	AAAAGCGTTATG	KSVM	618	951	5953	4064	2097	3585	1156	705
686	AAAAGCGTTCAG	KSVQ	398	638	33	20	20	49	32	2
687	AAAAGCGTTCAT	KSVH	396	1817	86	21	23	50	4	18
688	AAAAGCGTTCCG	KSVP	260	203	42	13	6	41	4	0
689	AAAAGCGTTCGT	KSVR	279	798	46	9	8	82	31	7
690	AAAAGCGTTCTG	KSVL	510	964	3237	1927	601	2156	499	73
691	AAAAGCGTTGAA	KSVE	419	474	39	14	20	27	3	6
692	AAAAGCGTTGAC	KSVD	375	759	246	378	52	226	49	31
693	AAAAGCGTTGCT	KSVA	310	289	93	22	20	160	7	5
694	AAAAGCGTTGGT	KSVG	225	920	433	201	64	705	125	82
695	AAAAGCGTTGTT	KSVV	706	1121	3845	2871	963	2326	369	130
696	AAAAGCGTTTAC	KSVY	517	1061	246	28	20	131	5	6
697	AAAAGCGTTTCT	KSVS	312	782	755	289	161	451	62	57
698	AAAAGCGTTTGC	KSVC	685	1005	3734	2293	1219	2429	231	86
699	AAAAGCGTTTGG	KSVW	290	458	34	10	12	21	1	2
700	AAAAGCGTTTTC	KSVF	529	740	455	44	196	480	20	45
701	AAAAGCTACAAA	KSYK	369	478	61	32	26	57	7	3
702	AAAAGCTACAAC	KSYN	347	1788	277	62	23	154	12	9
703	AAAAGCTACACT	KSYT	741	1106	5060	7167	3915	4671	2315	804
704	AAAAGCTACATC	KSYI	802	662	2991	4518	3694	3657	2094	810
705	AAAAGCTACATG	KSYM	772	1091	5481	10830	9094	5638	5763	4166
706	AAAAGCTACCAG	KSYQ	468	1832	160	36	31	223	15	16
707	AAAAGCTACCAT	KSYH	430	2326	400	61	71	249	22	19
708	AAAAGCTACCCG	KSYP	294	1025	112	22	15	200	13	11
709	AAAAGCTACCGT	KSYR	407	1588	94	20	17	56	6	1
710	AAAAGCTACCTG	KSYL	540	1284	6064	6849	4262	4387	1535	679
711	AAAAGCTACGAA	KSYE	259	597	25	16	17	18	6	1
712	AAAAGCTACGAC	KSYD	373	648	130	17	11	98	4	1
713	AAAAGCTACGCT	KSYA	323	1039	552	49	50	253	12	5
714	AAAAGCTACGGT	KSYG	333	1012	74	14	23	65	8	5
715	AAAAGCTACGTT	KSYV	809	1243	6959	6446	3709	5203	1918	456
716	AAAAGCTACTAC	KSYY	638	814	236	23	28	124	6	11
717	AAAAGCTACTCT	KSYS	359	2590	867	57	38	544	33	21
718	AAAAGCTACTGC	KSYC	451	821	2636	818	481	1646	544	59
719	AAAAGCTACTGG	KSYW	385	2054	96	14	16	82	3	5
720	AAAAGCTACTTC	KSYF	518	504	740	113	47	538	122	52
721	AAAAGCTCTAAA	KSSK	394	2939	240	24	18	76	19	7
722	AAAAGCTCTAAC	KSSN	229	842	59	13	12	40	10	2
723	AAAAGCTCTACT	KSST	333	929	209	16	19	106	7	5
724	AAAAGCTCTATC	KSSI	367	568	889	59	41	266	14	9
725	AAAAGCTCTATG	KSSM	575	1031	4466	5377	2654	3741	827	154
726	AAAAGCTCTCAG	KSSQ	466	2411	131	28	18	120	9	12
727	AAAAGCTCTCAT	KSSH	282	1092	83	26	4	73	27	3
728	AAAAGCTCTCCG	KSSP	310	974	210	13	8	47	3	1
729	AAAAGCTCTCGT	KSSR	151	433	14	5	2	57	3	1
730	AAAAGCTCTCTG	KSSL	266	508	230	26	17	496	24	6
731	AAAAGCTCTGAA	KSSE	195	697	103	15	9	32	7	3
732	AAAAGCTCTGAC	KSSD	364	1393	144	17	24	35	6	5
733	AAAAGCTCTGCT	KSSA	143	32	4	6	1	4	1	1
734	AAAAGCTCTGGT	KSSG	131	600	52	26	7	38	4	3
735	AAAAGCTCTGTT	KSSV	287	497	282	46	17	156	12	23
736	AAAAGCTCTTAC	KSSY	347	768	62	21	18	75	1	4
737	AAAAGCTCTTCT	KSSS	240	822	59	4	9	23	2	6
738	AAAAGCTCTTGC	KSSC	366	925	277	21	15	116	4	13
739	AAAAGCTCTTGG	KSSW	172	1173	61	7	7	64	3	5
740	AAAAGCTCTTTC	KSSF	359	1036	239	28	19	130	25	37
741	AAAAGCTGCAAA	KSCK	240	516	29	12	20	24	5	4
742	AAAAGCTGCAAC	KSCN	262	451	65	19	14	30	5	7
743	AAAAGCTGCACT	KSCT	434	1267	2323	311	1082	1262	73	39
744	AAAAGCTGCATC	KSCI	689	1592	6962	8181	4148	7253	1487	459
745	AAAAGCTGCATG	KSCM	323	646	1315	2024	787	1830	658	242
746	AAAAGCTGCCAG	KSCQ	572	2008	168	45	27	258	9	11
747	AAAAGCTGCCAT	KSCH	258	686	72	11	12	67	6	1
748	AAAAGCTGCCCG	KSCP	272	2171	258	21	17	193	47	3
749	AAAAGCTGCCGT	KSCR	134	185	6	9	2	11	1	1
750	AAAAGCTGCCTG	KSCL	402	751	4137	2295	1039	1347	89	33
751	AAAAGCTGCGAA	KSCE	393	2457	115	49	9	190	10	11
752	AAAAGCTGCGAC	KSCD	361	935	96	9	8	70	0	2
753	AAAAGCTGCGCT	KSCA	236	545	158	15	13	277	21	7
754	AAAAGCTGCGGT	KSCG	301	594	74	23	17	68	13	2
755	AAAAGCTGCGTT	KSCV	374	488	1979	1969	736	1675	248	52
756	AAAAGCTGCTAC	KSCY	583	1659	172	31	24	198	10	9
757	AAAAGCTGCTCT	KSCS	293	441	128	85	59	74	42	18
758	AAAAGCTGCTGC	KSCC	399	839	1314	400	178	919	230	181
759	AAAAGCTGCTGG	KSCW	292	885	202	21	7	96	8	5
760	AAAAGCTGCTTC	KSCF	543	1482	1265	318	234	1807	313	105
761	AAAAGCTGGAAA	KSWK	213	605	79	43	17	55	22	38
762	AAAAGCTGGAAC	KSWN	315	1413	217	52	19	318	24	19
763	AAAAGCTGGACT	KSWT	416	704	2441	5044	4073	2705	2770	3393
764	AAAAGCTGGATC	KSWI	370	460	2814	5884	6441	2802	2630	3883
765	AAAAGCTGGATG	KSWM	357	1207	1902	5073	4371	2165	2388	3819
766	AAAAGCTGGCAG	KSWQ	185	205	45	5	7	62	15	4
767	AAAAGCTGGCAT	KSWH	301	191	111	8	12	20	7	3
768	AAAAGCTGGCCG	KSWP	133	281	34	5	2	72	4	2
769	AAAAGCTGGCGT	KSWR	214	578	87	104	55	77	61	36
770	AAAAGCTGGCTG	KSWL	167	118	170	47	23	149	118	125
771	AAAAGCTGGGAA	KSWE	271	470	73	28	69	141	71	29
772	AAAAGCTGGGAC	KSWD	337	1203	77	19	14	126	8	3
773	AAAAGCTGGGCT	KSWA	203	143	557	710	467	295	237	232
774	AAAAGCTGGGGT	KSWG	119	52	26	51	53	21	19	10
775	AAAAGCTGGGTT	KSWV	876	1299	5916	13681	16552	5455	5920	8472
776	AAAAGCTGGTAC	KSWY	346	1360	333	75	16	178	49	8
777	AAAAGCTGGTCT	KSWS	531	1173	4228	7474	3859	4402	3840	4078
778	AAAAGCTGGTGC	KSWC	175	40	200	311	160	151	249	127
779	AAAAGCTGGTGG	KSWW	195	901	37	8	14	77	10	5
780	AAAAGCTGGTTC	KSWF	438	914	2616	4026	2272	2645	1676	1273
781	AAAAGCTTCAAA	KSFK	363	782	90	35	23	34	10	8
782	AAAAGCTTCAAC	KSFN	262	238	200	121	222	115	126	21
783	AAAAGCTTCACT	KSFT	719	913	5048	13804	12683	5666	6827	10417
784	AAAAGCTTCATC	KSFI	1069	1645	5858	12099	10403	5112	5165	7312
785	AAAAGCTTCATG	KSFM	677	1081	4901	13732	13183	5734	7085	10960
786	AAAAGCTTCCAG	KSFQ	337	343	166	41	36	163	31	110
787	AAAAGCTTCCAT	KSFH	290	644	87	20	17	132	44	10
788	AAAAGCTTCCCG	KSFP	313	955	105	31	16	63	92	5
789	AAAAGCTTCCGT	KSFR	265	1532	92	12	9	69	6	7
790	AAAAGCTTCCTG	KSFL	475	710	4193	8166	5383	3145	2658	4398
791	AAAAGCTTCGAA	KSFE	378	1189	82	15	21	102	6	5
792	AAAAGCTTCGAC	KSFD	270	1542	282	162	133	120	50	36
793	AAAAGCTTCGCT	KSFA	346	1026	1362	662	273	847	460	117
794	AAAAGCTTCGGT	KSFG	288	478	2722	2736	1213	1906	1756	2022
795	AAAAGCTTCGTT	KSFV	620	1244	2420	4733	4003	1871	1574	2447
796	AAAAGCTTCTAC	KSFY	540	984	120	23	15	107	6	9
797	AAAAGCTTCTCT	KSFS	400	619	2971	1267	352	2101	964	251
798	AAAAGCTTCTGC	KSFC	575	882	4817	8343	4796	4213	3260	3842
799	AAAAGCTTCTGG	KSFW	296	161	17	8	10	3	0	3
800	AAAAGCTTCTTC	KSFF	316	695	642	699	184	675	424	339
801	AACACCAAAAAA	NTKK	338	1058	142	83	56	69	25	31
802	AACACCAAAAAC	NTKN	195	778	139	65	48	167	37	37
803	AACACCAAAACT	NTKT	532	1270	10382	6614	2596	5541	3439	3182
804	AACACCAAAATC	NTKI	640	1295	6510	7345	4146	3912	2644	2485
805	AACACCAAAATG	NTKM	365	628	2746	4213	2949	1748	1735	1895
806	AACACCAAACAG	NTKQ	326	1541	1948	417	129	2136	462	105
807	AACACCAAACAT	NTKH	240	1652	150	36	20	143	22	10
808	AACACCAAACCG	NTKP	231	467	46	17	10	65	9	4
809	AACACCAAACGT	NTKR	147	296	66	12	4	9	4	3
810	AACACCAAACTG	NTKL	187	93	177	152	87	234	147	190
811	AACACCAAAGAA	NTKE	181	880	47	12	16	33	5	6
812	AACACCAAAGAC	NTKD	397	1957	273	29	21	131	4	5
813	AACACCAAAGCT	NTKA	203	657	96	31	17	109	40	7
814	AACACCAAAGGT	NTKG	176	154	20	10	7	69	0	6
815	AACACCAAAGTT	NTKV	475	1129	4257	1365	360	3416	677	142
816	AACACCAAATAC	NTKY	457	3183	196	37	28	307	15	20
817	AACACCAAATCT	NTKS	442	2335	294	41	33	164	16	12
818	AACACCAAATGC	NTKC	268	194	190	66	29	177	135	18
819	AACACCAAATGG	NTKW	242	1281	60	70	14	67	4	4
820	AACACCAAATTC	NTKF	423	1500	181	49	43	228	36	27
821	AACACCAACAAA	NTNK	210	943	147	64	75	174	43	39
822	AACACCAACAAC	NTNN	194	217	90	78	73	58	41	54
823	AACACCAACACT	NTNT	314	176	1063	892	764	546	370	346
824	AACACCAACATC	NTNI	688	838	3760	8718	9092	3677	4278	5720
825	AACACCAACATG	NTNM	239	89	466	1066	981	560	412	613
826	AACACCAACCAG	NTNQ	224	434	1642	1287	309	1231	767	480
827	AACACCAACCAT	NTNH	80	512	52	49	39	52	14	11
828	AACACCAACCCG	NTNP	205	531	760	76	46	774	320	44
829	AACACCAACCGT	NTNR	125	569	87	13	6	10	2	4
830	AACACCAACCTG	NTNL	259	252	1784	3032	2454	1523	1398	1890
831	AACACCAACGAA	NTNE	139	611	113	25	15	113	9	11
832	AACACCAACGAC	NTND	230	775	72	13	18	65	9	4
833	AACACCAACGCT	NTNA	179	208	210	72	21	60	16	10
834	AACACCAACGGT	NTNG	125	589	55	25	15	13	5	11
835	AACACCAACGTT	NTNV	658	905	5690	9530	6405	3668	2959	3704
836	AACACCAACTAC	NTNY	236	624	77	17	7	69	10	12
837	AACACCAACTCT	NTNS	308	1762	330	43	31	489	29	30
838	AACACCAACTGC	NTNC	337	605	3784	3101	1481	2250	1723	1546
839	AACACCAACTGG	NTNW	163	341	21	4	3	6	1	0
840	AACACCAACTTC	NTNF	224	375	800	159	68	1084	230	78
841	AACACCACTAAA	NTTK	363	1386	219	48	39	117	76	16
842	AACACCACTAAC	NTTN	239	92	30	24	24	24	13	8
843	AACACCACTACT	NTTT	315	401	3651	3162	1076	1901	1097	868
844	AACACCACTATC	NTTI	533	884	3213	1252	441	2009	851	386
845	AACACCACTATG	NTTM	513	642	3389	3385	2007	2305	1417	1157
846	AACACCACTCAG	NTTQ	383	692	74	34	24	236	21	23
847	AACACCACTCAT	NTTH	259	721	98	111	221	73	16	23
848	AACACCACTCCG	NTTP	263	948	104	12	9	97	6	1
849	AACACCACTCGT	NTTR	184	178	47	95	37	47	9	2
850	AACACCACTCTG	NTTL	265	523	525	73	42	668	41	32
851	AACACCACTGAA	NTTE	327	1397	103	20	22	60	10	4
852	AACACCACTGAC	NTTD	245	783	69	12	12	140	9	5
853	AACACCACTGCT	NTTA	314	412	42	17	19	108	10	9
854	AACACCACTGGT	NTTG	183	329	36	10	8	4	0	2
855	AACACCACTGTT	NTTV	543	1330	2652	514	152	1234	205	110
856	AACACCACTTAC	NTTY	565	1193	175	114	89	89	14	11
857	AACACCACTTCT	NTTS	270	660	123	18	13	87	8	6
858	AACACCACTTGC	NTTC	312	435	553	213	71	523	106	73
859	AACACCACTTGG	NTTW	278	1208	169	20	18	108	15	41
860	AACACCACTTTC	NTTF	537	1654	225	114	49	178	73	17
861	AACACCATCAAA	NTIK	367	1087	71	83	66	58	26	36
862	AACACCATCAAC	NTIN	365	1923	418	101	70	336	49	38
863	AACACCATCACT	NTIT	700	1231	6280	8444	5323	4312	3435	3858
864	AACACCATCATC	NTII	821	1331	5471	8036	4145	4118	3765	4107
865	AACACCATCATG	NTIM	728	784	4195	7931	4843	3272	3268	4699
866	AACACCATCCAG	NTIQ	369	626	124	53	50	46	29	21
867	AACACCATCCAT	NTIH	329	510	152	158	131	103	25	15
868	AACACCATCCCG	NTIP	208	1301	107	15	15	147	21	4
869	AACACCATCCGT	NTIR	503	813	67	26	18	28	4	2
870	AACACCATCCTG	NTIL	346	355	2322	2834	1699	1797	1439	1298
871	AACACCATCGAA	NTIE	128	505	77	53	22	94	48	25
872	AACACCATCGAC	NTID	283	905	199	45	41	86	26	13
873	AACACCATCGCT	NTIA	163	502	81	42	34	95	43	22
874	AACACCATCGGT	NTIG	258	452	1132	666	111	1202	765	368
875	AACACCATCGTT	NTIV	780	1522	7664	11292	7023	5344	4112	4558
876	AACACCATCTAC	NTIY	473	2385	157	30	34	205	33	13
877	AACACCATCTCT	NTIS	484	1240	1265	164	43	1004	267	92
878	AACACCATCTGC	NTIC	398	578	2297	2337	890	1740	913	771
879	AACACCATCTGG	NTIW	134	169	6	8	5	13	2	2
880	AACACCATCTTC	NTIF	650	829	2331	1064	471	1721	578	176
881	AACACCATGAAA	NTMK	339	1229	89	59	23	75	21	19
882	AACACCATGAAC	NTMN	345	1709	208	109	100	332	126	193
883	AACACCATGACT	NTMT	440	448	2507	4739	4059	1827	1852	2416
884	AACACCATGATC	NTMI	718	871	3931	8465	8709	3671	3580	4999
885	AACACCATGATG	NTMM	202	449	702	1144	1192	914	1126	1603
886	AACACCATGCAG	NTMQ	518	859	4301	3122	2009	1849	1599	1525
887	AACACCATGCAT	NTMH	313	1210	592	67	48	538	46	27
888	AACACCATGCCG	NTMP	209	1449	220	64	32	195	19	13
889	AACACCATGCGT	NTMR	211	820	95	56	20	71	6	3
890	AACACCATGCTG	NTML	228	283	600	1005	808	693	506	840
891	AACACCATGGAA	NTME	468	1539	210	25	30	183	5	7
892	AACACCATGGAC	NTMD	261	1681	133	16	16	106	12	15
893	AACACCATGGCT	NTMA	289	1350	577	47	56	317	58	23
894	AACACCATGGGT	NTMG	364	1108	2388	448	143	1961	878	299
895	AACACCATGGTT	NTMV	511	538	2566	4229	3155	2151	1876	1684
896	AACACCATGTAC	NTMY	523	1088	258	38	41	222	94	43
897	AACACCATGTCT	NTMS	165	54	58	40	17	36	17	13
898	AACACCATGTGC	NTMC	466	531	2079	2082	1251	1715	1172	919
899	AACACCATGTGG	NTMW	160	148	35	3	5	38	1	1
900	AACACCATGTTC	NTMF	672	1614	7055	9828	6352	5826	4694	5466
901	AACACCCAGAAA	NTQK	395	1464	255	524	167	304	225	290
902	AACACCCAGAAC	NTQN	234	1398	181	45	40	149	17	15
903	AACACCCAGACT	NTQT	375	505	3553	2825	1320	2296	1328	1093
904	AACACCCAGATC	NTQI	1010	1630	10642	11905	6776	6924	4038	1923
905	AACACCCAGATG	NTQM	263	186	1326	2254	2231	968	766	1026
906	AACACCCAGCAG	NTQQ	416	889	1273	254	89	564	185	82
907	AACACCCAGCAT	NTQH	218	693	63	19	11	42	8	4
908	AACACCCAGCCG	NTQP	172	228	49	12	6	286	10	9
909	AACACCCAGCGT	NTQR	296	1257	43	16	8	67	6	3
910	AACACCCAGCTG	NTQL	331	1274	3368	789	359	2014	383	91
911	AACACCCAGGAA	NTQE	384	1224	114	47	20	65	10	9
912	AACACCCAGGAC	NTQD	301	804	36	59	41	83	7	5
913	AACACCCAGGCT	NTQA	291	979	145	31	21	40	28	3
914	AACACCCAGGGT	NTQG	367	1568	84	19	16	45	16	3
915	AACACCCAGGTT	NTQV	649	1110	3042	964	472	2617	627	148
916	AACACCCAGTAC	NTQY	574	4500	406	338	241	316	122	85
917	AACACCCAGTCT	NTQS	301	834	141	73	35	111	65	98
918	AACACCCAGTGC	NTQC	508	840	753	115	70	685	54	28
919	AACACCCAGTGG	NTQW	111	43	14	5	3	1	4	1
920	AACACCCAGTTC	NTQF	519	1815	329	88	44	282	25	90
921	AACACCCATAAA	NTHK	402	2430	427	73	54	210	34	20
922	AACACCCATAAC	NTHN	216	281	53	40	26	43	18	26
923	AACACCCATACT	NTHT	227	191	1369	1319	782	1306	1066	945
924	AACACCCATATC	NTHI	637	1153	5522	11724	9097	3820	3715	4731
925	AACACCCATATG	NTHM	439	365	1451	3074	2374	1503	1330	2100
926	AACACCCATCAG	NTHQ	265	698	1764	146	61	1349	718	142
927	AACACCCATCAT	NTHH	248	1507	305	26	25	276	14	16
928	AACACCCATCCG	NTHP	199	310	314	33	31	309	37	15
929	AACACCCATCGT	NTHR	184	409	55	5	6	80	8	4
930	AACACCCATCTG	NTHL	261	221	1516	1089	427	1004	496	451
931	AACACCCATGAA	NTHE	310	533	169	18	18	76	1	4
932	AACACCCATGAC	NTHD	122	570	18	9	3	27	4	2
933	AACACCCATGCT	NTHA	316	902	95	20	20	101	7	7
934	AACACCCATGGT	NTHG	205	881	98	10	7	46	3	4
935	AACACCCATGTT	NTHV	511	643	2605	2274	1302	1256	643	411
936	AACACCCATTAC	NTHY	448	1449	362	113	99	161	40	10
937	AACACCCATTCT	NTHS	272	131	19	11	12	18	8	7
938	AACACCCATTGC	NTHC	319	435	2904	2069	559	2034	709	325
939	AACACCCATTGG	NTHW	139	74	11	2	3	2	1	1
940	AACACCCATTTC	NTHF	234	461	579	69	52	645	65	32
941	AACACCCCGAAA	NTPK	186	419	196	61	48	44	9	10
942	AACACCCCGAAC	NTPN	195	1061	148	58	19	83	48	16
943	AACACCCCGACT	NTPT	378	678	3314	6977	5217	1924	1901	2571
944	AACACCCCGATC	NTPI	412	908	3797	3116	1271	1796	947	667
945	AACACCCCGATG	NTPM	360	514	3250	5323	3992	2164	2131	3288
946	AACACCCCGCAG	NTPQ	437	841	344	45	23	287	26	15
947	AACACCCCGCAT	NTPH	226	792	211	13	12	54	3	5
948	AACACCCCGCCG	NTPP	164	148	41	9	11	38	18	3
949	AACACCCCGCGT	NTPR	230	470	25	6	8	14	3	3
950	AACACCCCGCTG	NTPL	256	450	690	58	44	949	208	85
951	AACACCCCGGAA	NTPE	309	1021	266	59	19	40	4	4
952	AACACCCCGGAC	NTPD	277	294	16	10	15	22	0	0
953	AACACCCCGGCT	NTPA	204	696	309	21	22	174	13	13
954	AACACCCCGGGT	NTPG	149	825	57	12	6	42	4	3
955	AACACCCCGGTT	NTPV	364	929	1677	141	79	1372	363	108
956	AACACCCCGTAC	NTPY	244	444	14	17	9	32	5	4
957	AACACCCCGTCT	NTPS	226	500	141	15	20	71	2	14
958	AACACCCCGTGC	NTPC	164	510	1973	354	73	640	137	53
959	AACACCCCGTGG	NTPW	235	740	75	15	11	103	20	38
960	AACACCCCGTTC	NTPF	389	365	71	26	11	183	14	10
961	AACACCCGTAAA	NTRK	257	307	26	13	14	42	8	2
962	AACACCCGTAAC	NTRN	254	238	23	24	12	31	10	3
963	AACACCCGTACT	NTRT	334	1136	2565	1676	1381	1435	816	810
964	AACACCCGTATC	NTRI	324	315	1759	2554	1360	1248	887	938
965	AACACCCGTATG	NTRM	242	196	1335	1808	1591	781	693	1104
966	AACACCCGTCAG	NTRQ	450	1355	1210	58	46	919	66	34
967	AACACCCGTCAT	NTRH	141	930	83	9	16	58	9	6
968	AACACCCGTCCG	NTRP	182	430	45	21	8	27	3	2
969	AACACCCGTCGT	NTRR	141	605	127	9	5	20	1	2
970	AACACCCGTCTG	NTRL	192	225	932	358	143	661	166	84
971	AACACCCGTGAA	NTRE	169	843	24	11	12	13	2	4
972	AACACCCGTGAC	NTRD	304	2847	292	48	25	133	10	4
973	AACACCCGTGCT	NTRA	161	814	47	14	12	47	8	4
974	AACACCCGTGGT	NTRG	144	1291	52	14	12	32	3	1
975	AACACCCGTGTT	NTRV	431	1063	1306	272	80	1054	155	74
976	AACACCCGTTAC	NTRY	309	784	29	22	13	148	48	50
977	AACACCCGTTCT	NTRS	114	368	13	6	7	31	0	1
978	AACACCCGTTGC	NTRC	280	433	566	145	39	463	113	27
979	AACACCCGTTGG	NTRW	149	421	188	9	6	8	1	2
980	AACACCCGTTTC	NTRF	265	301	40	20	18	17	10	8
981	AACACCCTGAAA	NTLK	270	165	44	23	27	16	15	7
982	AACACCCTGAAC	NTLN	326	859	547	33	49	274	69	30
983	AACACCCTGACT	NTLT	329	397	1969	4099	3979	1941	2025	3127
984	AACACCCTGATC	NTLI	509	517	3395	8399	6816	3591	3321	4998
985	AACACCCTGATG	NTLM	231	133	736	1973	1713	737	766	1222
986	AACACCCTGCAG	NTLQ	319	591	481	279	48	802	171	282
987	AACACCCTGCAT	NTLH	170	409	536	69	22	383	78	19
988	AACACCCTGCCG	NTLP	235	855	214	18	22	82	6	15
989	AACACCCTGCGT	NTLR	151	242	18	13	5	9	1	0
990	AACACCCTGCTG	NTLL	344	252	1628	3090	2454	1396	1554	1964
991	AACACCCTGGAA	NTLE	180	182	92	14	15	23	6	8
992	AACACCCTGGAC	NTLD	171	166	29	14	6	47	6	5
993	AACACCCTGGCT	NTLA	277	314	2415	2114	1055	1624	1306	693
994	AACACCCTGGGT	NTLG	114	55	91	54	62	70	53	67
995	AACACCCTGGTT	NTLV	1077	1989	10321	20917	13834	8488	7753	12842
996	AACACCCTGTAC	NTLY	196	715	362	31	23	223	24	13
997	AACACCCTGTCT	NTLS	231	507	1475	1235	789	574	627	549
998	AACACCCTGTGC	NTLC	388	308	1252	2237	1575	1155	998	1240
999	AACACCCTGTGG	NTLW	137	426	64	4	6	20	5	2
1000	AACACCCTGTTC	NTLF	226	851	359	501	363	387	307	361
1001	AACACCGAAAAA	NTEK	250	521	32	22	16	77	4	12
1002	AACACCGAAAAC	NTEN	172	832	147	27	16	46	11	7
1003	AACACCGAAACT	NTET	171	273	178	57	50	107	19	13
1004	AACACCGAAATC	NTEI	326	170	115	70	49	111	27	24
1005	AACACCGAAATG	NTEM	376	800	1913	1193	592	1011	502	202
1006	AACACCGAACAG	NTEQ	280	760	47	7	12	81	14	9
1007	AACACCGAACAT	NTEH	294	1066	178	142	315	116	39	30
1008	AACACCGAACCG	NTEP	173	408	55	15	5	33	1	6
1009	AACACCGAACGT	NTER	246	504	19	13	7	37	3	2
1010	AACACCGAACTG	NTEL	265	117	73	21	16	23	3	4
1011	AACACCGAAGAA	NTEE	255	1013	154	12	12	70	6	3
1012	AACACCGAAGAC	NTED	236	168	15	11	10	49	5	1
1013	AACACCGAAGCT	NTEA	162	836	160	12	18	293	12	8
1014	AACACCGAAGGT	NTEG	98	32	12	4	3	1	1	0
1015	AACACCGAAGTT	NTEV	376	832	303	140	94	140	59	47
1016	AACACCGAATAC	NTEY	370	1837	173	84	48	90	26	45
1017	AACACCGAATCT	NTES	322	1043	158	20	14	43	2	3
1018	AACACCGAATGC	NTEC	224	517	89	28	12	51	9	6
1019	AACACCGAATGG	NTEW	250	1060	200	10	12	81	3	6
1020	AACACCGAATTC	NTEF	251	492	78	16	11	26	5	5
1021	AACACCGACAAA	NTDK	271	1084	135	23	20	65	24	20
1022	AACACCGACAAC	NTDN	247	1285	210	27	20	37	6	16
1023	AACACCGACACT	NTDT	351	424	2467	2361	712	1617	895	551
1024	AACACCGACATC	NTDI	303	534	279	159	85	84	49	39
1025	AACACCGACATG	NTDM	390	848	2740	1162	724	1791	881	603
1026	AACACCGACCAG	NTDQ	278	847	88	39	35	71	28	36
1027	AACACCGACCAT	NTDH	274	1156	213	24	21	127	4	8
1028	AACACCGACCCG	NTDP	190	203	61	36	27	35	17	17
1029	AACACCGACCGT	NTDR	239	310	26	8	10	8	2	1
1030	AACACCGACCTG	NTDL	165	356	404	56	35	483	226	26
1031	AACACCGACGAA	NTDE	199	368	9	5	3	36	1	2
1032	AACACCGACGAC	NTDD	177	1046	35	19	10	51	29	3
1033	AACACCGACGCT	NTDA	279	1050	88	18	9	95	5	8
1034	AACACCGACGGT	NTDG	203	411	44	6	13	47	10	2
1035	AACACCGACGTT	NTDV	241	312	51	64	31	58	22	17
1036	AACACCGACTAC	NTDY	284	540	53	12	9	21	7	3
1037	AACACCGACTCT	NTDS	121	49	14	8	7	32	7	1
1038	AACACCGACTGC	NTDC	344	1032	1292	98	81	525	154	39
1039	AACACCGACTGG	NTDW	164	211	6	4	7	11	2	0
1040	AACACCGACTTC	NTDF	370	1493	211	26	21	127	18	11
1041	AACACCGCTAAA	NTAK	207	873	212	69	31	107	31	15
1042	AACACCGCTAAC	NTAN	172	472	53	27	26	58	5	4
1043	AACACCGCTACT	NTAT	297	466	1770	2792	1653	879	707	728
1044	AACACCGCTATC	NTAI	408	299	2059	3406	2694	1590	1087	827
1045	AACACCGCTATG	NTAM	457	827	2099	4182	2662	1853	1998	2422
1046	AACACCGCTCAG	NTAQ	282	951	335	32	16	452	14	28
1047	AACACCGCTCAT	NTAH	141	372	21	10	12	14	2	5
1048	AACACCGCTCCG	NTAP	174	783	79	5	9	40	14	5
1049	AACACCGCTCGT	NTAR	267	612	60	9	8	9	10	2
1050	AACACCGCTCTG	NTAL	177	466	861	164	54	813	178	49
1051	AACACCGCTGAA	NTAE	201	386	25	3	14	8	1	4
1052	AACACCGCTGAC	NTAD	257	2131	124	35	23	100	5	8
1053	AACACCGCTGCT	NTAA	91	162	43	19	10	35	13	3
1054	AACACCGCTGGT	NTAG	93	119	28	10	2	16	3	1
1055	AACACCGCTGTT	NTAV	282	1916	3498	1814	819	1502	577	274
1056	AACACCGCTTAC	NTAY	299	741	43	16	10	34	1	5
1057	AACACCGCTTCT	NTAS	147	204	16	10	10	28	5	3
1058	AACACCGCTTGC	NTAC	308	573	1397	510	766	945	283	155
1059	AACACCGCTTGG	NTAW	252	804	179	9	12	153	9	24
1060	AACACCGCTTTC	NTAF	354	834	407	47	36	315	26	24
1061	AACACCGGTAAA	NTGK	248	1053	53	27	15	29	7	8
1062	AACACCGGTAAC	NTGN	247	234	32	22	33	28	10	21
1063	AACACCGGTACT	NTGT	206	202	1624	3708	2238	1330	1058	1543
1064	AACACCGGTATC	NTGI	587	1571	3427	6574	9444	2375	2762	5273
1065	AACACCGGTATG	NTGM	480	886	3086	9905	8969	4310	5124	7325
1066	AACACCGGTCAG	NTGQ	304	786	1258	899	685	1228	741	500
1067	AACACCGGTCAT	NTGH	111	862	114	17	12	196	23	7
1068	AACACCGGTCCG	NTGP	104	446	127	13	17	134	18	9
1069	AACACCGGTCGT	NTGR	154	111	26	12	5	2	0	1
1070	AACACCGGTCTG	NTGL	275	217	1860	5302	5669	1676	1855	2765
1071	AACACCGGTGAA	NTGE	120	1409	65	13	12	70	6	3
1072	AACACCGGTGAC	NTGD	79	523	12	4	8	27	2	2
1073	AACACCGGTGCT	NTGA	200	479	2590	1334	365	1229	496	294
1074	AACACCGGTGGT	NTGG	59	542	68	8	11	90	3	10
1075	AACACCGGTGTT	NTGV	500	1113	2896	8501	8085	3607	4101	5380
1076	AACACCGGTTAC	NTGY	276	656	443	93	35	211	13	13
1077	AACACCGGTTCT	NTGS	123	320	973	185	30	987	375	24
1078	AACACCGGTTGC	NTGC	391	501	2435	4594	4043	2543	2153	2362
1079	AACACCGGTTGG	NTGW	314	1728	660	34	28	339	41	12
1080	AACACCGGTTTC	NTGF	299	216	1160	1442	364	509	309	519
1081	AACACCGTTAAA	NTVK	454	873	76	26	31	42	18	3
1082	AACACCGTTAAC	NTVN	245	473	117	46	28	70	30	10
1083	AACACCGTTACT	NTVT	395	412	2299	759	441	2038	1004	293
1084	AACACCGTTATC	NTVI	857	1582	7154	2580	1462	5055	2709	1703
1085	AACACCGTTATG	NTVM	576	1302	6116	5493	3287	2832	2048	1972
1086	AACACCGTTCAG	NTVQ	408	766	103	12	21	221	36	13
1087	AACACCGTTCAT	NTVH	305	1470	217	69	69	100	9	8
1088	AACACCGTTCCG	NTVP	269	1040	88	55	14	79	4	11
1089	AACACCGTTCGT	NTVR	234	490	42	5	8	32	30	3
1090	AACACCGTTCTG	NTVL	382	753	1128	287	88	857	338	92
1091	AACACCGTTGAA	NTVE	366	1325	242	88	24	117	13	10
1092	AACACCGTTGAC	NTVD	296	1744	182	33	21	71	20	3
1093	AACACCGTTGCT	NTVA	174	447	134	44	54	22	4	2
1094	AACACCGTTGGT	NTVG	199	273	112	10	10	46	62	5
1095	AACACCGTTGTT	NTVV	522	450	1449	181	101	763	352	89
1096	AACACCGTTTAC	NTVY	399	596	91	20	16	45	6	4
1097	AACACCGTTTCT	NTVS	457	938	180	17	15	185	9	6
1098	AACACCGTTTGC	NTVC	458	1160	2111	268	107	922	72	72
1099	AACACCGTTTGG	NTVW	334	1796	149	16	18	123	6	2
1100	AACACCGTTTTC	NTVF	413	1523	455	51	24	301	27	28
1101	AACACCTACAAA	NTYK	419	1844	130	63	53	63	21	18
1102	AACACCTACAAC	NTYN	313	1393	128	90	70	123	41	20
1103	AACACCTACACT	NTYT	693	1167	5009	7865	6887	4980	2766	1296
1104	AACACCTACATC	NTYI	1182	1814	9546	19272	15939	12553	8487	5008
1105	AACACCTACATG	NTYM	902	1397	5055	11553	13315	5345	5628	6039
1106	AACACCTACCAG	NTYQ	757	1787	9292	8755	3750	7351	5375	4850
1107	AACACCTACCAT	NTYH	404	2397	207	48	38	252	26	22
1108	AACACCTACCCG	NTYP	272	173	644	251	100	751	328	152
1109	AACACCTACCGT	NTYR	351	1329	103	156	98	96	5	7
1110	AACACCTACCTG	NTYL	485	259	1325	2243	1630	1519	767	165
1111	AACACCTACGAA	NTYE	210	837	95	15	11	62	7	3
1112	AACACCTACGAC	NTYD	241	238	24	12	6	31	9	0
1113	AACACCTACGCT	NTYA	202	428	312	129	67	147	14	16
1114	AACACCTACGGT	NTYG	202	410	95	16	14	47	9	2
1115	AACACCTACGTT	NTYV	803	1704	3563	4801	2377	4662	1990	456
1116	AACACCTACTAC	NTYY	601	2062	176	30	41	335	18	19
1117	AACACCTACTCT	NTYS	389	1652	213	36	26	345	70	12
1118	AACACCTACTGC	NTYC	335	494	2318	1918	711	1938	595	96
1119	AACACCTACTGG	NTYW	230	1174	287	23	8	166	6	4
1120	AACACCTACTTC	NTYF	529	1646	7289	1698	634	3938	1467	644
1121	AACACCTCTAAA	NTSK	301	1001	61	21	23	46	9	6
1122	AACACCTCTAAC	NTSN	150	1379	170	24	16	94	12	13
1123	AACACCTCTACT	NTST	418	687	4188	4486	1178	1788	1265	1196
1124	AACACCTCTATC	NTSI	587	899	3696	2899	965	2356	1383	800
1125	AACACCTCTATG	NTSM	352	210	1381	1548	879	802	586	565
1126	AACACCTCTCAG	NTSQ	444	1413	149	19	17	119	15	5
1127	AACACCTCTCAT	NTSH	306	1163	177	16	14	100	8	5
1128	AACACCTCTCCG	NTSP	303	144	141	48	9	98	96	22
1129	AACACCTCTCGT	NTSR	266	879	97	110	29	110	42	10
1130	AACACCTCTCTG	NTSL	242	1107	628	209	51	492	75	37
1131	AACACCTCTGAA	NTSE	236	967	85	14	12	21	4	6
1132	AACACCTCTGAC	NTSD	288	1834	140	31	23	101	9	7
1133	AACACCTCTGCT	NTSA	206	711	33	25	15	37	3	2
1134	AACACCTCTGGT	NTSG	149	1143	88	12	6	28	5	4
1135	AACACCTCTGTT	NTSV	515	615	1519	176	140	976	169	120
1136	AACACCTCTTAC	NTSY	434	1231	74	28	11	78	22	3
1137	AACACCTCTTCT	NTSS	354	570	104	16	16	92	62	6
1138	AACACCTCTTGC	NTSC	443	1536	4679	1283	280	3624	689	225
1139	AACACCTCTTGG	NTSW	138	564	75	31	9	20	7	11
1140	AACACCTCTTTC	NTSF	319	854	108	38	21	80	19	24
1141	AACACCTGCAAA	NTCK	334	985	111	27	24	78	10	9
1142	AACACCTGCAAC	NTCN	336	1025	156	36	37	69	14	22
1143	AACACCTGCACT	NTCT	677	863	2705	2734	1496	1502	1070	1071
1144	AACACCTGCATC	NTCI	731	936	4340	6552	4697	2894	2610	2603
1145	AACACCTGCATG	NTCM	436	168	956	1474	1195	672	719	1096
1146	AACACCTGCCAG	NTCQ	478	2682	1765	162	81	1656	274	83
1147	AACACCTGCCAT	NTCH	191	1046	87	17	11	73	13	9
1148	AACACCTGCCCG	NTCP	298	784	411	333	116	198	47	16
1149	AACACCTGCCGT	NTCR	288	844	260	55	37	126	59	8
1150	AACACCTGCCTG	NTCL	414	625	3454	4236	2154	2179	1231	1184
1151	AACACCTGCGAA	NTCE	273	501	62	60	72	21	3	8
1152	AACACCTGCGAC	NTCD	274	1616	174	21	10	97	22	4
1153	AACACCTGCGCT	NTCA	263	1004	555	775	756	176	71	80
1154	AACACCTGCGGT	NTCG	215	216	126	33	18	70	32	22
1155	AACACCTGCGTT	NTCV	644	1184	3664	4100	2705	2181	1606	1662
1156	AACACCTGCTAC	NTCY	520	1564	212	28	28	207	16	8
1157	AACACCTGCTCT	NTCS	201	1064	107	42	20	94	20	8
1158	AACACCTGCTGC	NTCC	558	1458	7299	2144	799	4102	1502	889
1159	AACACCTGCTGG	NTCW	259	779	126	20	12	125	15	28
1160	AACACCTGCTTC	NTCF	287	767	1343	277	97	1042	309	121
1161	AACACCTGGAAA	NTWK	106	233	21	16	9	19	1	6
1162	AACACCTGGAAC	NTWN	203	401	98	19	19	124	15	7
1163	AACACCTGGACT	NTWT	595	988	4368	10958	8738	4819	5272	8262
1164	AACACCTGGATC	NTWI	297	541	2915	7012	7117	2401	2521	4421
1165	AACACCTGGATG	NTWM	223	344	2041	4574	4578	1900	2311	4139
1166	AACACCTGGCAG	NTWQ	420	339	562	448	40	716	448	309
1167	AACACCTGGCAT	NTWH	170	664	59	12	4	30	1	5
1168	AACACCTGGCCG	NTWP	374	1086	3227	789	214	2115	691	418
1169	AACACCTGGCGT	NTWR	237	1092	72	120	14	78	1	5
1170	AACACCTGGCTG	NTWL	169	193	1171	2061	1885	870	939	1268
1171	AACACCTGGGAA	NTWE	164	97	15	1	8	11	2	4
1172	AACACCTGGGAC	NTWD	178	326	14	5	6	34	1	1
1173	AACACCTGGGCT	NTWA	257	263	71	52	59	201	111	180
1174	AACACCTGGGGT	NTWG	183	207	293	13	7	115	41	3
1175	AACACCTGGGTT	NTWV	315	298	1859	4646	4242	1312	1741	3033
1176	AACACCTGGTAC	NTWY	243	502	59	9	8	25	6	7
1177	AACACCTGGTCT	NTWS	190	331	368	780	184	316	299	283
1178	AACACCTGGTGC	NTWC	119	62	462	862	438	729	622	658
1179	AACACCTGGTGG	NTWW	125	674	24	10	7	21	4	3
1180	AACACCTGGTTC	NTWF	289	822	3064	2184	938	1273	971	986
1181	AACACCTTCAAA	NTFK	203	342	43	44	33	21	13	19
1182	AACACCTTCAAC	NTFN	295	577	134	76	54	123	23	28
1183	AACACCTTCACT	NTFT	541	542	1924	4815	4206	2680	2489	3855
1184	AACACCTTCATC	NTFI	716	1010	5737	11872	12820	5079	5804	8461
1185	AACACCTTCATG	NTFM	559	784	2441	6853	9453	3411	3563	5521
1186	AACACCTTCCAG	NTFQ	424	739	2720	4692	2758	2244	1980	2444
1187	AACACCTTCCAT	NTFH	205	1050	345	46	27	351	102	144
1188	AACACCTTCCCG	NTFP	229	439	188	20	17	82	10	4
1189	AACACCTTCCGT	NTFR	217	65	15	11	11	5	1	0
1190	AACACCTTCCTG	NTFL	303	242	1311	1910	2101	775	800	860
1191	AACACCTTCGAA	NTFE	208	338	34	15	19	85	5	4
1192	AACACCTTCGAC	NTFD	315	576	36	12	11	81	6	3
1193	AACACCTTCGCT	NTFA	290	855	947	321	143	801	126	39
1194	AACACCTTCGGT	NTFG	164	1075	1017	204	35	720	201	34
1195	AACACCTTCGTT	NTFV	1065	1789	8879	17174	12629	6769	6551	8361
1196	AACACCTTCTAC	NTFY	330	1133	84	22	22	77	26	8
1197	AACACCTTCTCT	NTFS	319	1370	2011	913	127	1484	519	128
1198	AACACCTTCTGC	NTFC	385	338	1776	1849	773	952	604	722
1199	AACACCTTCTGG	NTFW	162	105	19	1	7	6	0	0
1200	AACACCTTCTTC	NTFF	501	869	3960	2886	1443	2332	1317	1329
1201	AACAGCAAAAAA	NSKK	213	1059	102	58	21	60	5	7
1202	AACAGCAAAAAC	NSKN	169	836	239	28	26	196	9	7
1203	AACAGCAAAACT	NSKT	128	181	38	13	9	15	4	3
1204	AACAGCAAAATC	NSKI	562	503	3648	2996	1673	2157	620	131
1205	AACAGCAAAATG	NSKM	332	806	4189	5850	3374	5581	2926	749
1206	AACAGCAAACAG	NSKQ	158	48	16	9	12	3	2	1
1207	AACAGCAAACAT	NSKH	326	1039	75	16	20	73	14	7
1208	AACAGCAAACCG	NSKP	152	120	12	9	3	10	6	0
1209	AACAGCAAACGT	NSKR	110	519	18	8	9	9	5	1
1210	AACAGCAAACTG	NSKL	173	355	121	35	21	66	4	5
1211	AACAGCAAAGAA	NSKE	304	849	97	15	10	31	4	3
1212	AACAGCAAAGAC	NSKD	144	448	11	5	9	8	0	4
1213	AACAGCAAAGCT	NSKA	248	704	50	9	6	133	6	1
1214	AACAGCAAAGGT	NSKG	193	544	24	5	7	26	2	3
1215	AACAGCAAAGTT	NSKV	294	870	577	53	19	198	33	9
1216	AACAGCAAATAC	NSKY	355	1288	161	22	21	67	8	29
1217	AACAGCAAATCT	NSKS	154	115	30	4	7	16	2	2
1218	AACAGCAAATGC	NSKC	363	1048	68	18	17	224	23	12
1219	AACAGCAAATGG	NSKW	197	392	33	5	8	24	21	1
1220	AACAGCAAATTC	NSKF	333	418	30	23	20	42	5	4
1221	AACAGCAACAAA	NSNK	272	646	47	27	38	44	14	9
1222	AACAGCAACAAC	NSNN	171	1167	204	59	32	78	30	12
1223	AACAGCAACACT	NSNT	160	255	233	172	50	160	28	15
1224	AACAGCAACATC	NSNI	440	878	2280	4406	4602	3332	1393	788
1225	AACAGCAACATG	NSNM	187	109	236	457	448	430	397	127
1226	AACAGCAACCAG	NSNQ	320	1604	1261	107	60	572	85	21
1227	AACAGCAACCAT	NSNH	175	709	63	25	16	59	1	2
1228	AACAGCAACCCG	NSNP	160	1342	273	148	74	288	66	18
1229	AACAGCAACCGT	NSNR	172	38	10	5	3	0	0	0
1230	AACAGCAACCTG	NSNL	126	156	542	800	914	532	198	67
1231	AACAGCAACGAA	NSNE	190	99	13	13	7	3	1	0
1232	AACAGCAACGAC	NSND	80	67	34	6	6	8	1	2
1233	AACAGCAACGCT	NSNA	110	405	634	80	48	289	33	22
1234	AACAGCAACGGT	NSNG	80	198	13	2	5	12	1	4
1235	AACAGCAACGTT	NSNV	168	90	487	1081	999	592	110	33
1236	AACAGCAACTAC	NSNY	284	704	98	7	19	66	8	20
1237	AACAGCAACTCT	NSNS	156	818	197	23	34	77	33	6
1238	AACAGCAACTGC	NSNC	190	155	346	368	169	328	119	21
1239	AACAGCAACTGG	NSNW	248	1024	197	44	79	154	61	36
1240	AACAGCAACTTC	NSNF	133	40	46	41	21	27	15	8
1241	AACAGCACTAAA	NSTK	377	1501	65	18	22	61	9	5
1242	AACAGCACTAAC	NSTN	190	486	57	20	8	25	3	1
1243	AACAGCACTACT	NSTT	381	94	37	26	16	20	9	3
1244	AACAGCACTATC	NSTI	474	1953	2333	1101	343	1295	142	57
1245	AACAGCACTATG	NSTM	440	760	4598	3080	2619	2634	681	215
1246	AACAGCACTCAG	NSTQ	263	1484	58	17	9	128	5	6
1247	AACAGCACTCAT	NSTH	157	117	21	10	7	8	1	1
1248	AACAGCACTCCG	NSTP	254	757	169	13	9	117	3	5
1249	AACAGCACTCGT	NSTR	174	370	14	5	6	18	2	1
1250	AACAGCACTCTG	NSTL	272	344	561	219	140	157	59	13
1251	AACAGCACTGAA	NSTE	235	748	75	16	10	82	3	10
1252	AACAGCACTGAC	NSTD	272	769	25	6	10	19	0	0
1253	AACAGCACTGCT	NSTA	337	908	172	29	19	105	5	4
1254	AACAGCACTGGT	NSTG	206	310	15	5	7	47	2	3
1255	AACAGCACTGTT	NSTV	391	852	360	56	35	176	11	6
1256	AACAGCACTTAC	NSTY	267	1531	86	17	1	69	2	3
1257	AACAGCACTTCT	NSTS	292	528	42	8	9	23	1	3
1258	AACAGCACTTGC	NSTC	260	1330	304	27	10	157	40	9
1259	AACAGCACTTGG	NSTW	224	1179	81	15	2	57	2	0
1260	AACAGCACTTTC	NSTF	335	591	94	142	24	130	6	7
1261	AACAGCATCAAA	NSIK	203	1011	169	41	31	97	6	19
1262	AACAGCATCAAC	NSIN	372	1262	219	68	47	115	15	11
1263	AACAGCATCACT	NSIT	679	1021	5637	7640	4665	5518	3222	1395
1264	AACAGCATCATC	NSII	941	1594	8717	14911	9544	6248	4204	2848
1265	AACAGCATCATG	NSIM	431	382	1289	2620	1441	1341	1049	1036
1266	AACAGCATCCAG	NSIQ	292	530	69	41	24	79	20	8
1267	AACAGCATCCAT	NSIH	334	902	209	278	247	153	32	71
1268	AACAGCATCCCG	NSIP	253	2030	174	36	15	137	19	10
1269	AACAGCATCCGT	NSIR	220	761	90	103	15	65	6	4
1270	AACAGCATCCTG	NSIL	319	506	2637	4543	2266	2234	1468	1157
1271	AACAGCATCGAA	NSIE	232	897	99	17	17	63	7	6
1272	AACAGCATCGAC	NSID	413	1491	349	440	49	285	30	15
1273	AACAGCATCGCT	NSIA	60	264	132	39	11	29	8	9
1274	AACAGCATCGGT	NSIG	145	508	1266	126	146	1200	487	347
1275	AACAGCATCGTT	NSIV	509	558	3398	5257	2034	3084	2187	1279
1276	AACAGCATCTAC	NSIY	425	966	78	35	16	82	11	9
1277	AACAGCATCTCT	NSIS	323	506	1905	177	368	676	263	23
1278	AACAGCATCTGC	NSIC	598	1877	5806	8115	3748	5211	3493	2186
1279	AACAGCATCTGG	NSIW	151	883	118	12	3	106	6	6
1280	AACAGCATCTTC	NSIF	518	1452	4364	2654	708	2988	2056	1782
1281	AACAGCATGAAA	NSMK	231	146	41	15	18	10	4	2
1282	AACAGCATGAAC	NSMN	216	139	130	16	19	18	7	5
1283	AACAGCATGACT	NSMT	456	1062	2067	3504	2297	2777	1665	394
1284	AACAGCATGATC	NSMI	203	69	176	337	375	129	151	91
1285	AACAGCATGATG	NSMM	340	592	2361	5001	4705	1829	1406	1076
1286	AACAGCATGCAG	NSMQ	518	848	3456	1324	337	2138	449	98
1287	AACAGCATGCAT	NSMH	192	69	22	9	16	18	3	6
1288	AACAGCATGCCG	NSMP	177	1279	69	5	8	25	2	2
1289	AACAGCATGCGT	NSMR	177	326	69	7	10	27	3	1
1290	AACAGCATGCTG	NSML	203	43	41	62	61	21	25	23
1291	AACAGCATGGAA	NSME	213	1228	191	86	17	174	11	5
1292	AACAGCATGGAC	NSMD	226	595	91	25	9	72	21	16
1293	AACAGCATGGCT	NSMA	209	521	546	72	37	231	24	12
1294	AACAGCATGGGT	NSMG	153	822	454	52	57	111	24	61
1295	AACAGCATGGTT	NSMV	718	1031	5490	7911	7071	6755	1879	718
1296	AACAGCATGTAC	NSMY	407	777	104	26	26	252	68	30
1297	AACAGCATGTCT	NSMS	162	240	130	30	26	102	21	3
1298	AACAGCATGTGC	NSMC	560	898	4423	5863	1972	3894	929	342
1299	AACAGCATGTGG	NSMW	166	436	257	18	10	252	40	12
1300	AACAGCATGTTC	NSMF	296	488	1041	1799	872	1021	809	632
1301	AACAGCCAGAAA	NSQK	342	693	114	23	16	94	3	5
1302	AACAGCCAGAAC	NSQN	247	155	34	21	10	19	3	5
1303	AACAGCCAGACT	NSQT	337	878	98	25	16	129	13	6
1304	AACAGCCAGATC	NSQI	321	504	2287	1546	440	660	68	24
1305	AACAGCCAGATG	NSQM	236	366	2249	2231	895	1480	190	144
1306	AACAGCCAGCAG	NSQQ	239	1212	160	11	12	150	7	7
1307	AACAGCCAGCAT	NSQH	303	644	77	15	14	30	2	8
1308	AACAGCCAGCCG	NSQP	209	1431	171	41	43	234	29	10
1309	AACAGCCAGCGT	NSQR	220	367	36	8	8	37	7	12
1310	AACAGCCAGCTG	NSQL	233	64	171	26	19	71	21	5
1311	AACAGCCAGGAA	NSQE	259	1841	124	11	10	128	19	13
1312	AACAGCCAGGAC	NSQD	358	871	134	14	16	54	65	12
1313	AACAGCCAGGCT	NSQA	364	1527	254	43	13	91	37	9
1314	AACAGCCAGGGT	NSQG	215	711	60	8	7	54	2	6
1315	AACAGCCAGGTT	NSQV	497	1572	1155	87	58	526	81	22
1316	AACAGCCAGTAC	NSQY	440	832	113	21	18	99	6	16
1317	AACAGCCAGTCT	NSQS	286	1219	296	260	40	309	118	79
1318	AACAGCCAGTGC	NSQC	385	926	167	28	27	132	10	9
1319	AACAGCCAGTGG	NSQW	196	299	27	45	8	60	9	2
1320	AACAGCCAGTTC	NSQF	397	1578	445	79	37	215	48	25
1321	AACAGCCATAAA	NSHK	142	1539	52	22	16	70	7	3
1322	AACAGCCATAAC	NSHN	202	964	93	26	21	74	8	7
1323	AACAGCCATACT	NSHT	253	256	494	94	204	198	61	10
1324	AACAGCCATATC	NSHI	454	456	2817	5024	3393	2209	917	251
1325	AACAGCCATATG	NSHM	364	646	3212	5676	4355	3641	2523	1299
1326	AACAGCCATCAG	NSHQ	259	432	255	22	32	186	35	7
1327	AACAGCCATCAT	NSHH	233	178	91	107	27	58	31	35
1328	AACAGCCATCCG	NSHP	265	770	192	22	20	113	5	3
1329	AACAGCCATCGT	NSHR	119	152	5	3	1	2	1	1
1330	AACAGCCATCTG	NSHL	208	354	1052	1049	492	1620	246	75
1331	AACAGCCATGAA	NSHE	305	1833	79	18	26	102	10	6
1332	AACAGCCATGAC	NSHD	202	928	77	7	14	81	18	3
1333	AACAGCCATGCT	NSHA	101	1088	164	12	9	196	10	7
1334	AACAGCCATGGT	NSHG	184	585	100	5	11	21	10	2
1335	AACAGCCATGTT	NSHV	378	1627	3015	1796	848	2283	325	68
1336	AACAGCCATTAC	NSHY	280	1627	352	23	29	103	11	8
1337	AACAGCCATTCT	NSHS	196	747	122	12	12	25	4	1
1338	AACAGCCATTGC	NSHC	282	118	50	17	16	74	4	3
1339	AACAGCCATTGG	NSHW	112	102	4	5	1	9	0	1
1340	AACAGCCATTTC	NSHF	317	680	300	24	18	136	14	6
1341	AACAGCCCGAAA	NSPK	161	108	29	8	7	5	1	2
1342	AACAGCCCGAAC	NSPN	211	566	51	8	4	50	1	1
1343	AACAGCCCGACT	NSPT	173	36	12	15	7	10	10	5
1344	AACAGCCCGATC	NSPI	301	105	267	34	34	215	26	16
1345	AACAGCCCGATG	NSPM	269	1119	3663	1452	1050	1498	870	784
1346	AACAGCCCGCAG	NSPQ	381	683	187	130	78	150	45	12
1347	AACAGCCCGCAT	NSPH	150	164	34	8	7	21	3	2
1348	AACAGCCCGCCG	NSPP	115	397	33	10	7	27	7	1
1349	AACAGCCCGCGT	NSPR	115	2122	45	26	5	89	6	7
1350	AACAGCCCGCTG	NSPL	116	169	125	7	13	48	5	2
1351	AACAGCCCGGAA	NSPE	254	1221	68	2	15	36	20	2
1352	AACAGCCCGGAC	NSPD	218	737	41	11	6	39	15	6
1353	AACAGCCCGGCT	NSPA	146	616	111	10	9	70	8	1
1354	AACAGCCCGGGT	NSPG	74	38	7	3	3	3	2	1
1355	AACAGCCCGGTT	NSPV	372	1353	508	30	37	287	40	11
1356	AACAGCCCGTAC	NSPY	204	115	29	5	11	3	1	0
1357	AACAGCCCGTCT	NSPS	175	203	34	9	8	18	5	4
1358	AACAGCCCGTGC	NSPC	206	437	213	84	21	100	4	4
1359	AACAGCCCGTGG	NSPW	174	1980	297	20	10	179	17	7
1360	AACAGCCCGTTC	NSPF	219	48	16	25	7	11	4	14
1361	AACAGCCGTAAA	NSRK	193	233	23	11	7	14	0	2
1362	AACAGCCGTAAC	NSRN	270	310	92	18	16	18	4	4
1363	AACAGCCGTACT	NSRT	169	891	290	38	24	131	17	7
1364	AACAGCCGTATC	NSRI	450	629	3631	4009	2358	3758	603	295
1365	AACAGCCGTATG	NSRM	494	607	3260	5023	2461	3363	1176	438
1366	AACAGCCGTCAG	NSRQ	175	224	16	12	5	12	4	0
1367	AACAGCCGTCAT	NSRH	153	106	31	7	4	12	2	2
1368	AACAGCCGTCCG	NSRP	70	258	16	6	4	6	0	2
1369	AACAGCCGTCGT	NSRR	182	303	17	5	8	12	0	3
1370	AACAGCCGTCTG	NSRL	78	44	71	15	7	38	6	6
1371	AACAGCCGTGAA	NSRE	268	311	16	8	4	16	2	1
1372	AACAGCCGTGAC	NSRD	383	803	111	18	10	53	3	1
1373	AACAGCCGTGCT	NSRA	121	1022	81	10	6	64	6	6
1374	AACAGCCGTGGT	NSRG	72	131	9	17	33	21	18	16
1375	AACAGCCGTGTT	NSRV	270	680	926	35	37	178	7	7
1376	AACAGCCGTTAC	NSRY	145	512	19	8	9	39	7	1
1377	AACAGCCGTTCT	NSRS	180	447	41	11	7	30	2	5
1378	AACAGCCGTTGC	NSRC	224	1265	215	12	21	135	7	3
1379	AACAGCCGTTGG	NSRW	165	550	31	8	7	4	1	0
1380	AACAGCCGTTTC	NSRF	149	558	48	13	14	53	4	8
1381	AACAGCCTGAAA	NSLK	219	348	51	14	7	33	4	5
1382	AACAGCCTGAAC	NSLN	165	535	309	28	33	235	28	58
1383	AACAGCCTGACT	NSLT	77	91	251	318	186	358	390	266
1384	AACAGCCTGATC	NSLI	397	518	2420	6394	5383	3362	2646	1705
1385	AACAGCCTGATG	NSLM	358	676	2691	5848	5597	2464	2177	2643
1386	AACAGCCTGCAG	NSLQ	280	903	1532	133	54	1220	195	54
1387	AACAGCCTGCAT	NSLH	153	156	417	108	127	336	108	14
1388	AACAGCCTGCCG	NSLP	109	102	50	8	4	64	1	2
1389	AACAGCCTGCGT	NSLR	127	787	52	6	9	22	6	1
1390	AACAGCCTGCTG	NSLL	190	88	407	1310	1342	397	341	555
1391	AACAGCCTGGAA	NSLE	177	111	36	11	12	13	12	8
1392	AACAGCCTGGAC	NSLD	189	369	40	14	17	78	2	5
1393	AACAGCCTGGCT	NSLA	199	393	1353	919	724	1076	475	234
1394	AACAGCCTGGGT	NSLG	152	267	1324	920	110	483	428	408
1395	AACAGCCTGGTT	NSLV	447	695	3664	7334	6817	3384	2173	1755
1396	AACAGCCTGTAC	NSLY	163	1024	155	32	17	34	16	26
1397	AACAGCCTGTCT	NSLS	290	505	3048	3133	1748	2844	2115	863
1398	AACAGCCTGTGC	NSLC	359	369	1379	2867	1938	1413	1237	1404
1399	AACAGCCTGTGG	NSLW	150	777	54	44	5	82	27	2
1400	AACAGCCTGTTC	NSLF	532	1096	4510	8532	5792	4815	4349	5997
1401	AACAGCGAAAAA	NSEK	113	99	5	7	8	20	2	2
1402	AACAGCGAAAAC	NSEN	122	310	14	7	10	7	2	1
1403	AACAGCGAAACT	NSET	220	354	35	7	8	25	6	2
1404	AACAGCGAAATC	NSEI	290	289	74	34	19	213	37	10
1405	AACAGCGAAATG	NSEM	220	586	74	51	22	37	16	6
1406	AACAGCGAACAG	NSEQ	396	2575	333	25	17	138	19	4
1407	AACAGCGAACAT	NSEH	195	440	38	6	6	150	7	7
1408	AACAGCGAACCG	NSEP	235	572	39	5	5	11	1	1
1409	AACAGCGAACGT	NSER	181	219	39	5	6	21	1	1
1410	AACAGCGAACTG	NSEL	172	353	70	7	12	33	6	1
1411	AACAGCGAAGAA	NSEE	107	280	53	8	9	15	1	0
1412	AACAGCGAAGAC	NSED	185	733	140	10	15	12	1	2
1413	AACAGCGAAGCT	NSEA	142	360	10	2	4	21	5	0
1414	AACAGCGAAGGT	NSEG	181	423	60	14	25	72	34	6
1415	AACAGCGAAGTT	NSEV	430	1071	221	17	21	151	16	2
1416	AACAGCGAATAC	NSEY	403	1448	143	20	14	79	13	4
1417	AACAGCGAATCT	NSES	176	441	71	7	6	25	1	1
1418	AACAGCGAATGC	NSEC	328	477	83	5	13	28	3	6
1419	AACAGCGAATGG	NSEW	244	866	111	39	21	69	26	32
1420	AACAGCGAATTC	NSEF	360	877	176	19	21	65	0	1
1421	AACAGCGACAAA	NSDK	184	453	17	10	10	52	21	4
1422	AACAGCGACAAC	NSDN	177	368	174	14	8	84	4	4
1423	AACAGCGACACT	NSDT	235	880	85	15	16	57	4	3
1424	AACAGCGACATC	NSDI	561	1893	620	106	75	366	39	16
1425	AACAGCGACATG	NSDM	265	679	1479	244	96	531	57	43
1426	AACAGCGACCAG	NSDQ	197	846	80	13	7	21	35	3
1427	AACAGCGACCAT	NSDH	168	1919	188	6	14	114	9	3
1428	AACAGCGACCCG	NSDP	191	445	56	41	6	149	2	3
1429	AACAGCGACCGT	NSDR	163	298	32	2	7	16	0	0
1430	AACAGCGACCTG	NSDL	205	528	115	11	7	103	8	5
1431	AACAGCGACGAA	NSDE	170	828	75	4	11	156	25	5
1432	AACAGCGACGAC	NSDD	173	51	8	8	6	7	3	0
1433	AACAGCGACGCT	NSDA	71	166	14	8	1	6	2	1
1434	AACAGCGACGGT	NSDG	158	670	162	67	43	92	12	1
1435	AACAGCGACGTT	NSDV	316	1235	145	14	22	129	13	3
1436	AACAGCGACTAC	NSDY	433	1819	116	24	9	103	7	6
1437	AACAGCGACTCT	NSDS	201	638	189	14	12	23	9	1
1438	AACAGCGACTGC	NSDC	212	67	22	19	9	16	3	1
1439	AACAGCGACTGG	NSDW	159	345	32	4	7	39	0	0
1440	AACAGCGACTTC	NSDF	336	938	51	17	10	89	1	3
1441	AACAGCGCTAAA	NSAK	174	515	18	7	7	21	2	1
1442	AACAGCGCTAAC	NSAN	124	59	6	11	9	9	2	3
1443	AACAGCGCTACT	NSAT	179	487	212	32	13	148	40	6
1444	AACAGCGCTATC	NSAI	474	935	1775	2234	1152	1505	208	37
1445	AACAGCGCTATG	NSAM	135	49	69	62	59	47	18	8
1446	AACAGCGCTCAG	NSAQ	243	299	32	17	15	33	1	0
1447	AACAGCGCTCAT	NSAH	219	766	136	13	18	79	9	1
1448	AACAGCGCTCCG	NSAP	156	1069	229	22	10	117	14	7
1449	AACAGCGCTCGT	NSAR	95	242	78	2	7	127	19	5
1450	AACAGCGCTCTG	NSAL	303	586	2957	2195	676	1232	211	84
1451	AACAGCGCTGAA	NSAE	186	535	107	59	13	35	9	1
1452	AACAGCGCTGAC	NSAD	156	491	21	7	10	14	3	2
1453	AACAGCGCTGCT	NSAA	197	217	36	9	9	48	2	2
1454	AACAGCGCTGGT	NSAG	83	239	57	64	4	29	2	2
1455	AACAGCGCTGTT	NSAV	204	376	82	26	23	31	5	3
1456	AACAGCGCTTAC	NSAY	262	2111	435	473	176	329	53	14
1457	AACAGCGCTTCT	NSAS	193	910	153	8	17	155	11	3
1458	AACAGCGCTTGC	NSAC	302	1347	1697	101	68	606	36	18
1459	AACAGCGCTTGG	NSAW	148	302	38	4	1	56	2	1
1460	AACAGCGCTTTC	NSAF	218	413	524	71	28	138	9	7
1461	AACAGCGGTAAA	NSGK	296	642	61	28	20	37	6	5
1462	AACAGCGGTAAC	NSGN	168	1869	429	38	30	407	95	22
1463	AACAGCGGTACT	NSGT	339	974	3677	4722	5072	3784	712	254
1464	AACAGCGGTATC	NSGI	312	298	2659	5890	6692	1842	1001	323
1465	AACAGCGGTATG	NSGM	718	812	4668	11338	14274	5954	3134	1184
1466	AACAGCGGTCAG	NSGQ	248	1182	1412	702	227	667	95	19
1467	AACAGCGGTCAT	NSGH	161	633	303	17	17	182	37	10
1468	AACAGCGGTCCG	NSGP	195	311	42	15	5	35	5	5
1469	AACAGCGGTCGT	NSGR	150	358	92	11	13	74	35	4
1470	AACAGCGGTCTG	NSGL	300	331	1692	2645	3916	1672	410	99
1471	AACAGCGGTGAA	NSGE	120	106	16	6	9	5	4	1
1472	AACAGCGGTGAC	NSGD	167	792	64	9	11	44	9	3
1473	AACAGCGGTGCT	NSGA	217	363	1110	1480	1579	1126	454	61
1474	AACAGCGGTGGT	NSGG	130	238	12	11	13	48	3	1
1475	AACAGCGGTGTT	NSGV	955	1029	8098	16716	15868	6660	1920	514
1476	AACAGCGGTTAC	NSGY	406	560	2048	2917	1176	2089	653	193
1477	AACAGCGGTTCT	NSGS	154	322	1398	1389	1160	859	121	22
1478	AACAGCGGTTGC	NSGC	292	418	1705	2656	2687	2304	478	86
1479	AACAGCGGTTGG	NSGW	113	552	50	6	12	35	4	2
1480	AACAGCGGTTTC	NSGF	244	214	1171	1819	941	1195	378	39
1481	AACAGCGTTAAA	NSVK	490	282	37	41	20	22	5	4
1482	AACAGCGTTAAC	NSVN	307	606	75	42	17	58	15	11
1483	AACAGCGTTACT	NSVT	583	1513	5593	3378	1040	2782	340	76
1484	AACAGCGTTATC	NSVI	780	1293	3972	2581	757	1934	398	79
1485	AACAGCGTTATG	NSVM	448	908	4225	3867	1979	3470	1049	210
1486	AACAGCGTTCAG	NSVQ	354	400	39	21	13	15	5	3
1487	AACAGCGTTCAT	NSVH	385	2267	225	19	26	174	18	3
1488	AACAGCGTTCCG	NSVP	161	41	29	7	7	11	0	0
1489	AACAGCGTTCGT	NSVR	292	1552	81	17	13	263	32	28
1490	AACAGCGTTCTG	NSVL	504	955	4448	2189	794	2734	405	81
1491	AACAGCGTTGAA	NSVE	213	319	57	16	12	61	4	11
1492	AACAGCGTTGAC	NSVD	291	600	98	28	20	159	7	12
1493	AACAGCGTTGCT	NSVA	149	322	59	21	17	39	5	4
1494	AACAGCGTTGGT	NSVG	115	548	152	18	10	75	9	9
1495	AACAGCGTTGTT	NSVV	503	911	3569	2304	750	2021	244	55
1496	AACAGCGTTTAC	NSVY	640	2231	500	40	32	130	20	10
1497	AACAGCGTTTCT	NSVS	265	685	304	35	22	236	8	6
1498	AACAGCGTTTGC	NSVC	513	2210	3824	1424	954	2199	199	221
1499	AACAGCGTTTGG	NSVW	245	951	101	15	9	225	23	7
1500	AACAGCGTTTTC	NSVF	453	1685	270	47	44	291	26	12
1501	AACAGCTACAAA	NSYK	291	484	57	29	25	20	6	4
1502	AACAGCTACAAC	NSYN	229	370	104	48	38	42	13	1
1503	AACAGCTACACT	NSYT	506	1116	2243	3444	2150	1774	598	145
1504	AACAGCTACATC	NSYI	797	1675	6290	12434	10552	10036	3056	797
1505	AACAGCTACATG	NSYM	977	1130	5432	14568	15920	6685	4352	3671
1506	AACAGCTACCAG	NSYQ	331	2007	2209	889	185	1562	479	228
1507	AACAGCTACCAT	NSYH	296	1297	200	131	57	117	56	16
1508	AACAGCTACCCG	NSYP	335	1203	96	66	16	114	7	8
1509	AACAGCTACCGT	NSYR	228	1331	44	16	13	101	4	2
1510	AACAGCTACCTG	NSYL	378	647	1791	2944	3209	2516	846	250
1511	AACAGCTACGAA	NSYE	240	793	181	16	12	42	3	1
1512	AACAGCTACGAC	NSYD	232	206	25	13	5	28	17	5
1513	AACAGCTACGCT	NSYA	284	661	111	25	19	86	6	5
1514	AACAGCTACGGT	NSYG	195	536	29	16	10	17	1	2
1515	AACAGCTACGTT	NSYV	537	1168	4241	4949	3405	4605	1009	178
1516	AACAGCTACTAC	NSYY	557	3170	354	86	34	321	14	12
1517	AACAGCTACTCT	NSYS	483	1135	141	23	16	142	22	26
1518	AACAGCTACTGC	NSYC	405	708	2522	2758	1934	3348	978	508
1519	AACAGCTACTGG	NSYW	362	1707	262	25	21	234	20	9
1520	AACAGCTACTTC	NSYF	558	1638	2173	424	177	1102	130	42
1521	AACAGCTCTAAA	NSSK	151	650	70	7	7	49	6	1
1522	AACAGCTCTAAC	NSSN	162	38	11	14	10	11	3	1
1523	AACAGCTCTACT	NSST	287	481	115	21	13	47	3	3
1524	AACAGCTCTATC	NSSI	430	584	2111	1711	446	1335	121	41
1525	AACAGCTCTATG	NSSM	354	850	2664	3611	2146	2560	554	146
1526	AACAGCTCTCAG	NSSQ	365	865	138	18	13	64	21	5
1527	AACAGCTCTCAT	NSSH	248	1023	57	11	13	188	6	2
1528	AACAGCTCTCCG	NSSP	132	223	30	9	10	27	2	2
1529	AACAGCTCTCGT	NSSR	153	47	3	3	2	1	1	0
1530	AACAGCTCTCTG	NSSL	243	600	1648	263	69	299	91	13
1531	AACAGCTCTGAA	NSSE	156	1356	181	34	54	246	25	22
1532	AACAGCTCTGAC	NSSD	195	559	154	90	74	251	128	32
1533	AACAGCTCTGCT	NSSA	297	350	70	10	6	36	2	4
1534	AACAGCTCTGGT	NSSG	123	163	22	4	5	106	4	6
1535	AACAGCTCTGTT	NSSV	349	1628	1439	89	58	787	32	26
1536	AACAGCTCTTAC	NSSY	195	704	60	24	11	78	22	43
1537	AACAGCTCTTCT	NSSS	216	217	28	10	8	15	0	0
1538	AACAGCTCTTGC	NSSC	302	1246	439	44	40	185	73	14
1539	AACAGCTCTTGG	NSSW	132	395	23	2	8	40	2	2
1540	AACAGCTCTTTC	NSSF	330	408	54	24	14	44	7	2
1541	AACAGCTGCAAA	NSCK	254	1348	96	19	16	98	10	4
1542	AACAGCTGCAAC	NSCN	120	49	14	13	18	16	30	3
1543	AACAGCTGCACT	NSCT	361	520	1423	661	522	656	86	19
1544	AACAGCTGCATC	NSCI	553	725	3326	5033	5380	4640	1532	559
1545	AACAGCTGCATG	NSCM	402	593	2595	5199	4108	3352	2520	1455
1546	AACAGCTGCCAG	NSCQ	182	320	91	16	17	52	9	5
1547	AACAGCTGCCAT	NSCH	54	93	13	5	4	26	2	2
1548	AACAGCTGCCCG	NSCP	294	409	42	11	10	69	16	3
1549	AACAGCTGCCGT	NSCR	214	1177	82	70	13	58	8	0
1550	AACAGCTGCCTG	NSCL	267	250	1354	1180	401	896	323	58
1551	AACAGCTGCGAA	NSCE	352	1172	244	16	20	154	9	5
1552	AACAGCTGCGAC	NSCD	245	334	38	9	14	18	1	5
1553	AACAGCTGCGCT	NSCA	89	410	92	12	14	49	4	0
1554	AACAGCTGCGGT	NSCG	175	386	101	12	46	11	3	4
1555	AACAGCTGCGTT	NSCV	521	858	3498	4433	3293	2845	620	81
1556	AACAGCTGCTAC	NSCY	260	759	164	16	23	55	21	8
1557	AACAGCTGCTCT	NSCS	221	708	78	14	18	87	5	4
1558	AACAGCTGCTGC	NSCC	326	1477	2458	746	543	1552	263	46
1559	AACAGCTGCTGG	NSCW	182	905	51	9	12	54	7	3
1560	AACAGCTGCTTC	NSCF	358	771	2495	577	238	1878	470	328
1561	AACAGCTGGAAA	NSWK	131	397	69	6	8	24	15	1
1562	AACAGCTGGAAC	NSWN	214	896	69	17	14	115	11	5
1563	AACAGCTGGACT	NSWT	316	390	1280	3053	2384	1414	1359	1464
1564	AACAGCTGGATC	NSWI	482	439	2464	4505	4724	2315	1658	1848
1565	AACAGCTGGATG	NSWM	167	492	619	1437	1562	664	540	865
1566	AACAGCTGGCAG	NSWQ	304	233	975	486	55	749	216	24
1567	AACAGCTGGCAT	NSWH	156	452	39	11	6	15	9	2
1568	AACAGCTGGCCG	NSWP	150	1025	160	14	14	76	12	5
1569	AACAGCTGGCGT	NSWR	96	235	12	1	4	2	2	0
1570	AACAGCTGGCTG	NSWL	284	690	904	1641	1412	921	761	942
1571	AACAGCTGGGAA	NSWE	227	499	68	7	10	39	1	5
1572	AACAGCTGGGAC	NSWD	171	449	41	9	7	78	49	3
1573	AACAGCTGGGCT	NSWA	181	197	1119	1705	836	1533	746	423
1574	AACAGCTGGGGT	NSWG	126	45	5	9	4	2	0	1
1575	AACAGCTGGGTT	NSWV	286	287	1013	1316	1553	829	753	877
1576	AACAGCTGGTAC	NSWY	285	1307	262	21	25	193	11	9
1577	AACAGCTGGTCT	NSWS	181	40	38	42	28	34	18	19
1578	AACAGCTGGTGC	NSWC	303	457	1389	2752	2583	1401	1296	1380
1579	AACAGCTGGTGG	NSWW	95	206	30	3	6	4	2	0
1580	AACAGCTGGTTC	NSWF	298	737	2684	1871	689	1822	987	476
1581	AACAGCTTCAAA	NSFK	279	479	28	43	14	23	8	14
1582	AACAGCTTCAAC	NSFN	246	1026	166	27	21	211	69	19
1583	AACAGCTTCACT	NSFT	472	1018	3720	8234	7045	3335	2783	2617
1584	AACAGCTTCATC	NSFI	559	1146	3315	7130	5621	3412	2902	2496
1585	AACAGCTTCATG	NSFM	394	695	1465	3728	4774	1495	1568	2089
1586	AACAGCTTCCAG	NSFQ	574	1456	6888	5913	3675	8146	5213	2432
1587	AACAGCTTCCAT	NSFH	287	307	42	121	30	69	45	10
1588	AACAGCTTCCCG	NSFP	223	603	61	24	17	90	9	4
1589	AACAGCTTCCGT	NSFR	148	134	14	7	10	3	1	2
1590	AACAGCTTCCTG	NSFL	605	695	4863	8155	7592	4191	3432	3204
1591	AACAGCTTCGAA	NSFE	136	381	19	9	8	23	5	2
1592	AACAGCTTCGAC	NSFD	261	735	56	10	6	38	4	9
1593	AACAGCTTCGCT	NSFA	149	174	459	53	36	102	17	13
1594	AACAGCTTCGGT	NSFG	106	375	1169	304	121	736	188	30
1595	AACAGCTTCGTT	NSFV	392	362	1946	3663	3028	1799	889	645
1596	AACAGCTTCTAC	NSFY	323	781	143	14	14	66	9	14
1597	AACAGCTTCTCT	NSFS	251	606	842	246	32	626	91	19
1598	AACAGCTTCTGC	NSFC	376	743	2810	4171	2557	3323	1838	1161
1599	AACAGCTTCTGG	NSFW	166	1440	126	9	10	102	10	5
1600	AACAGCTTCTTC	NSFF	678	2090	4654	2567	762	4320	2661	1100
1601	ACTACCAAAAAA	TTKK	502	2647	154	48	56	166	28	19
1602	ACTACCAAAAAC	TTKN	364	1142	105	57	43	107	19	13
1603	ACTACCAAAACT	TTKT	762	639	4032	9505	6918	3999	3364	4887
1604	ACTACCAAAATC	TTKI	773	1094	6042	6770	3068	3522	2623	2859
1605	ACTACCAAAATG	TTKM	756	746	4825	10290	5149	3825	3490	4523
1606	ACTACCAAACAG	TTKQ	543	1832	395	50	40	161	9	11
1607	ACTACCAAACAT	TTKH	302	457	73	13	22	37	14	1
1608	ACTACCAAACCG	TTKP	300	845	505	177	32	136	90	8
1609	ACTACCAAACGT	TTKR	422	1288	125	23	14	73	7	3
1610	ACTACCAAACTG	TTKL	436	1530	1555	405	166	906	269	49
1611	ACTACCAAAGAA	TTKE	305	1510	183	181	34	193	9	12
1612	ACTACCAAAGAC	TTKD	436	1585	189	95	124	198	26	23
1613	ACTACCAAAGCT	TTKA	410	1365	992	60	100	963	130	37
1614	ACTACCAAAGGT	TTKG	203	399	103	14	10	58	7	3
1615	ACTACCAAAGTT	TTKV	742	1152	6716	6844	4388	3861	1940	1658
1616	ACTACCAAATAC	TTKY	869	3001	227	54	29	113	30	10
1617	ACTACCAAATCT	TTKS	394	1268	367	35	15	310	25	13
1618	ACTACCAAATGC	TTKC	667	1461	6639	8208	4250	4110	3360	3102
1619	ACTACCAAATGG	TTKW	494	3277	249	47	24	269	10	7
1620	ACTACCAAATTC	TTKF	631	1863	246	75	58	251	34	27
1621	ACTACCAACAAA	TTNK	518	3793	466	496	92	201	143	25
1622	ACTACCAACAAC	TTNN	415	2037	287	108	92	195	47	69
1623	ACTACCAACACT	TTNT	542	392	1123	2248	2109	879	849	917
1624	ACTACCAACATC	TTNI	1015	2137	5851	15453	15153	6230	6106	10014
1625	ACTACCAACATG	TTNM	1348	1698	10267	26718	20708	8993	10363	16969
1626	ACTACCAACCAG	TTNQ	424	719	214	50	108	382	129	30
1627	ACTACCAACCAT	TTNH	430	1718	183	39	23	163	8	14
1628	ACTACCAACCCG	TTNP	354	697	2511	1625	349	1491	903	503
1629	ACTACCAACCGT	TTNR	270	1189	57	8	17	78	9	5
1630	ACTACCAACCTG	TTNL	434	425	2279	3915	3014	1501	1359	1684
1631	ACTACCAACGAA	TTNE	511	1202	274	132	61	127	18	18
1632	ACTACCAACGAC	TTND	316	2052	101	22	18	102	3	4
1633	ACTACCAACGCT	TTNA	475	1145	6431	4987	2752	4109	2664	2726
1634	ACTACCAACGGT	TTNG	300	1297	127	20	20	125	27	8
1635	ACTACCAACGTT	TTNV	594	446	2407	5099	4654	2007	1763	2339
1636	ACTACCAACTAC	TTNY	594	2108	212	30	36	227	74	24
1637	ACTACCAACTCT	TTNS	512	799	2479	792	336	1277	623	237
1638	ACTACCAACTGC	TTNC	833	1174	5851	13368	9805	5666	5526	8564
1639	ACTACCAACTGG	TTNW	407	1709	140	23	22	146	12	8
1640	ACTACCAACTTC	TTNF	616	1157	2432	513	210	1287	466	232
1641	ACTACCACTAAA	TTTK	465	828	225	83	93	71	33	17
1642	ACTACCACTAAC	TTTN	411	796	84	41	35	136	13	6
1643	ACTACCACTACT	TTTT	898	1002	5512	9939	6095	4451	4035	5562
1644	ACTACCACTATC	TTTI	1012	1542	4004	2885	1289	2977	1792	1476
1645	ACTACCACTATG	TTTM	493	198	1207	2120	1217	833	705	577
1646	ACTACCACTCAG	TTTQ	631	1944	595	325	115	165	110	67
1647	ACTACCACTCAT	TTTH	443	1400	180	18	20	52	8	6
1648	ACTACCACTCCG	TTTP	447	2085	431	29	24	376	75	9
1649	ACTACCACTCGT	TTTR	403	2246	114	26	23	129	7	14
1650	ACTACCACTCTG	TTTL	628	1447	2630	479	144	2102	355	97
1651	ACTACCACTGAA	TTTE	392	513	21	13	12	100	5	4
1652	ACTACCACTGAC	TTTD	610	2014	386	27	23	128	8	4
1653	ACTACCACTGCT	TTTA	501	1225	567	307	44	385	34	17
1654	ACTACCACTGGT	TTTG	389	1052	163	45	17	133	39	16
1655	ACTACCACTGTT	TTTV	892	668	3449	4272	2001	2333	1308	1394
1656	ACTACCACTTAC	TTTY	683	1381	118	32	21	66	5	7
1657	ACTACCACTTCT	TTTS	603	1492	786	41	35	489	83	29
1658	ACTACCACTTGC	TTTC	941	929	5271	7645	4227	4311	2771	2656
1659	ACTACCACTTGG	TTTW	416	1605	124	19	22	209	6	14
1660	ACTACCACTTTC	TTTF	752	2639	239	52	39	279	72	26
1661	ACTACCATCAAA	TTIK	671	1366	147	39	32	108	13	23
1662	ACTACCATCAAC	TTIN	588	808	230	57	41	156	23	26
1663	ACTACCATCACT	TTIT	724	718	3351	6826	4571	3248	3316	3830
1664	ACTACCATCATC	TTII	1091	1728	7342	10188	6950	4867	4178	4338
1665	ACTACCATCATG	TTIM	1145	1805	8125	14938	10453	7213	6679	9330
1666	ACTACCATCCAG	TTIQ	714	1230	664	162	63	658	56	77
1667	ACTACCATCCAT	TTIH	542	1761	624	134	75	541	80	36
1668	ACTACCATCCCG	TTIP	468	1420	188	77	28	159	24	17
1669	ACTACCATCCGT	TTIR	443	840	28	10	16	29	6	5
1670	ACTACCATCCTG	TTIL	644	1089	6352	7727	4490	3494	2509	2534
1671	ACTACCATCGAA	TTIE	601	1928	669	157	88	715	152	72
1672	ACTACCATCGAC	TTID	559	1811	177	52	31	425	27	16
1673	ACTACCATCGCT	TTIA	479	2350	416	51	54	152	21	20
1674	ACTACCATCGGT	TTIG	421	1530	2118	340	189	1657	459	218
1675	ACTACCATCGTT	TTIV	895	1379	6928	9570	6053	4762	3661	4300
1676	ACTACCATCTAC	TTIY	802	1438	286	36	37	233	17	11
1677	ACTACCATCTCT	TTIS	611	2345	2493	645	168	2223	352	133
1678	ACTACCATCTGC	TTIC	582	621	2243	1779	1628	1378	912	770
1679	ACTACCATCTGG	TTIW	367	641	152	21	13	54	5	4
1680	ACTACCATCTTC	TTIF	1002	2419	3532	438	186	1909	897	178
1681	ACTACCATGAAA	TTMK	466	1793	133	47	41	173	28	17
1682	ACTACCATGAAC	TTMN	428	740	405	70	33	477	44	41
1683	ACTACCATGACT	TTMT	1266	2345	11106	31323	25361	12628	14767	24523
1684	ACTACCATGATC	TTMI	1301	1648	7898	17773	15305	6920	6893	10222
1685	ACTACCATGATG	TTMM	540	1017	2867	5869	4974	3461	3107	4653
1686	ACTACCATGCAG	TTMQ	404	923	1119	180	48	1067	531	140
1687	ACTACCATGCAT	TTMH	503	437	271	24	19	275	64	12
1688	ACTACCATGCCG	TTMP	500	1420	1208	55	52	587	84	17
1689	ACTACCATGCGT	TTMR	384	581	219	44	24	47	31	30
1690	ACTACCATGCTG	TTML	698	1293	3386	5208	4262	2784	2171	2927
1691	ACTACCATGGAA	TTME	580	588	175	23	13	100	11	10
1692	ACTACCATGGAC	TTMD	563	2024	417	31	30	195	8	5
1693	ACTACCATGGCT	TTMA	523	1500	6538	2801	1925	4270	1295	922
1694	ACTACCATGGGT	TTMG	669	987	3704	1007	590	2142	770	544
1695	ACTACCATGGTT	TTMV	1114	2199	6218	11430	8796	5544	4687	5540
1696	ACTACCATGTAC	TTMY	662	959	403	56	47	247	19	28
1697	ACTACCATGTCT	TTMS	648	1249	3528	3332	1667	2652	1876	1341
1698	ACTACCATGTGC	TTMC	702	740	1953	4346	3575	1541	1584	1896
1699	ACTACCATGTGG	TTMW	505	1458	1156	102	51	1168	453	137
1700	ACTACCATGTTC	TTMF	1217	2488	8870	14797	10095	8214	6974	9543
1701	ACTACCCAGAAA	TTQK	405	2105	122	61	37	146	43	13
1702	ACTACCCAGAAC	TTQN	374	734	147	39	25	229	21	11
1703	ACTACCCAGACT	TTQT	820	1195	4143	9122	6429	4320	3927	5035
1704	ACTACCCAGATC	TTQI	946	1537	7890	7075	3592	5486	3136	1374
1705	ACTACCCAGATG	TTQM	747	1455	6677	10741	7091	4972	3902	4699
1706	ACTACCCAGCAG	TTQQ	594	2328	427	41	73	448	29	13
1707	ACTACCCAGCAT	TTQH	439	1799	131	25	22	179	9	7
1708	ACTACCCAGCCG	TTQP	364	827	647	44	21	603	78	16
1709	ACTACCCAGCGT	TTQR	256	1386	46	6	16	49	3	7
1710	ACTACCCAGCTG	TTQL	430	647	2598	1520	512	2410	739	319
1711	ACTACCCAGGAA	TTQE	832	1407	144	62	15	96	3	5
1712	ACTACCCAGGAC	TTQD	551	3378	293	30	18	205	19	12
1713	ACTACCCAGGCT	TTQA	427	627	673	52	37	425	48	15
1714	ACTACCCAGGGT	TTQG	336	234	69	22	15	26	14	6
1715	ACTACCCAGGTT	TTQV	1368	2007	10727	9334	4626	8561	2833	854
1716	ACTACCCAGTAC	TTQY	1013	3614	590	46	51	342	27	23
1717	ACTACCCAGTCT	TTQS	834	4062	2200	175	308	1743	210	83
1718	ACTACCCAGTGC	TTQC	830	1184	6067	7099	5281	5849	2361	912
1719	ACTACCCAGTGG	TTQW	466	1496	149	52	136	184	23	22
1720	ACTACCCAGTTC	TTQF	639	1511	243	75	55	209	17	20
1721	ACTACCCATAAA	TTHK	326	2673	114	40	25	143	15	15
1722	ACTACCCATAAC	TTHN	331	1224	172	34	24	73	15	14
1723	ACTACCCATACT	TTHT	591	865	2316	4882	3609	2092	1972	2968
1724	ACTACCCATATC	TTHI	623	926	4153	6260	5576	2784	2335	2764
1725	ACTACCCATATG	TTHM	998	1515	5889	12358	9790	6666	7104	11119
1726	ACTACCCATCAG	TTHQ	463	1027	397	83	27	563	66	18
1727	ACTACCCATCAT	TTHH	614	1474	259	73	29	198	10	14
1728	ACTACCCATCCG	TTHP	335	400	2134	780	247	1442	370	250
1729	ACTACCCATCGT	TTHR	239	834	129	31	16	50	1	3
1730	ACTACCCATCTG	TTHL	325	668	1270	1379	785	848	496	565
1731	ACTACCCATGAA	TTHE	305	593	68	10	15	75	5	4
1732	ACTACCCATGAC	TTHD	543	791	43	20	10	38	3	3
1733	ACTACCCATGCT	TTHA	277	348	1022	276	243	699	134	19
1734	ACTACCCATGGT	TTHG	309	615	44	8	13	95	5	3
1735	ACTACCCATGTT	TTHV	785	892	6613	8070	5251	3967	2801	2388
1736	ACTACCCATTAC	TTHY	522	2087	111	66	26	117	7	1
1737	ACTACCCATTCT	TTHS	526	1530	1914	195	184	2011	337	166
1738	ACTACCCATTGC	TTHC	681	1025	5343	6793	4935	3707	2597	2749
1739	ACTACCCATTGG	TTHW	415	1971	330	50	27	263	13	11
1740	ACTACCCATTTC	TTHF	800	1893	1119	141	157	855	76	43
1741	ACTACCCCGAAA	TTPK	378	1303	58	32	12	49	8	3
1742	ACTACCCCGAAC	TTPN	306	1267	267	56	23	256	35	16
1743	ACTACCCCGACT	TTPT	529	489	2134	5866	4257	2434	2205	3464
1744	ACTACCCCGATC	TTPI	701	801	5756	6894	3010	3451	2516	2755
1745	ACTACCCCGATG	TTPM	766	870	5066	9741	8353	4604	4649	7216
1746	ACTACCCCGCAG	TTPQ	435	355	457	31	38	1036	413	67
1747	ACTACCCCGCAT	TTPH	216	817	82	8	7	112	7	5
1748	ACTACCCCGCCG	TTPP	345	796	261	65	87	196	57	23
1749	ACTACCCCGCGT	TTPR	189	171	18	3	7	19	3	10
1750	ACTACCCCGCTG	TTPL	470	621	4440	5029	2871	2943	1966	1826
1751	ACTACCCCGGAA	TTPE	551	2574	163	67	21	226	22	12
1752	ACTACCCCGGAC	TTPD	503	3030	466	29	39	216	19	9
1753	ACTACCCCGGCT	TTPA	285	2000	439	24	25	670	25	28
1754	ACTACCCCGGGT	TTPG	156	808	91	12	12	92	4	8
1755	ACTACCCCGGTT	TTPV	746	1605	4332	1811	612	2150	1156	951
1756	ACTACCCCGTAC	TTPY	498	1534	124	32	22	107	27	4
1757	ACTACCCCGTCT	TTPS	280	935	565	40	37	377	60	24
1758	ACTACCCCGTGC	TTPC	720	1358	5558	1684	1012	3746	1424	841
1759	ACTACCCCGTGG	TTPW	179	118	8	5	3	16	1	1
1760	ACTACCCCGTTC	TTPF	548	1635	2887	848	253	2273	846	290
1761	ACTACCCGTAAA	TTRK	301	517	54	17	14	12	4	6
1762	ACTACCCGTAAC	TTRN	267	1303	64	29	28	74	8	7
1763	ACTACCCGTACT	TTRT	592	1212	3668	7437	4337	3856	3267	4713
1764	ACTACCCGTATC	TTRI	477	564	1416	2035	976	840	534	917
1765	ACTACCCGTATG	TTRM	506	317	1944	3335	2234	2116	1750	2569
1766	ACTACCCGTCAG	TTRQ	495	2138	434	36	125	257	31	13
1767	ACTACCCGTCAT	TTRH	330	1733	278	22	21	177	7	10
1768	ACTACCCGTCCG	TTRP	246	1133	487	27	26	410	41	16
1769	ACTACCCGTCGT	TTRR	332	1104	224	19	17	85	16	7
1770	ACTACCCGTCTG	TTRL	391	851	1740	636	126	1345	373	85
1771	ACTACCCGTGAA	TTRE	396	639	85	13	8	35	35	3
1772	ACTACCCGTGAC	TTRD	392	1150	63	18	10	65	3	3
1773	ACTACCCGTGCT	TTRA	251	720	925	204	56	1169	130	48
1774	ACTACCCGTGGT	TTRG	282	1939	121	29	14	133	25	23
1775	ACTACCCGTGTT	TTRV	605	768	5390	6215	3584	3091	1885	1657
1776	ACTACCCGTTAC	TTRY	491	3049	182	25	29	138	11	6
1777	ACTACCCGTTCT	TTRS	225	938	293	18	14	306	57	19
1778	ACTACCCGTTGC	TTRC	838	2723	4191	7261	3688	2946	2131	2001
1779	ACTACCCGTTGG	TTRW	262	897	169	18	13	67	5	6
1780	ACTACCCGTTTC	TTRF	375	1379	259	43	33	121	10	8
1781	ACTACCCTGAAA	TTLK	408	839	91	54	25	42	10	1
1782	ACTACCCTGAAC	TTLN	467	1966	1472	372	85	1104	199	110
1783	ACTACCCTGACT	TTLT	487	536	1427	4351	2812	1122	1480	3005
1784	ACTACCCTGATC	TTLI	742	1383	5423	10282	13062	6057	5299	8615
1785	ACTACCCTGATG	TTLM	510	705	3125	7296	6634	3049	3706	6341
1786	ACTACCCTGCAG	TTLQ	380	225	212	31	23	273	32	13
1787	ACTACCCTGCAT	TTLH	269	644	1419	79	52	1145	403	246
1788	ACTACCCTGCCG	TTLP	275	423	90	13	9	76	2	5
1789	ACTACCCTGCGT	TTLR	271	1091	161	57	40	45	2	8
1790	ACTACCCTGCTG	TTLL	346	269	1217	2242	1947	1318	1186	2041
1791	ACTACCCTGGAA	TTLE	182	822	85	122	7	66	3	6
1792	ACTACCCTGGAC	TTLD	368	1340	206	22	23	188	4	12
1793	ACTACCCTGGCT	TTLA	370	446	632	631	460	476	315	208
1794	ACTACCCTGGGT	TTLG	405	595	4040	3234	1791	1697	1228	1282
1795	ACTACCCTGGTT	TTLV	902	949	4911	9744	9685	4315	4193	7505
1796	ACTACCCTGTAC	TTLY	614	1752	1134	112	41	792	105	40
1797	ACTACCCTGTCT	TTLS	609	790	4277	7125	4353	3169	2549	3209
1798	ACTACCCTGTGC	TTLC	661	742	3973	8970	6258	3322	3297	5257
1799	ACTACCCTGTGG	TTLW	251	2091	198	24	21	123	12	11
1800	ACTACCCTGTTC	TTLF	740	1297	4298	7096	5078	3573	2838	3550
1801	ACTACCGAAAAA	TTEK	356	2269	189	27	16	128	28	11
1802	ACTACCGAAAAC	TTEN	466	2329	163	44	25	203	18	11
1803	ACTACCGAAACT	TTET	671	1172	6676	8138	4781	4234	2452	2471
1804	ACTACCGAAATC	TTEI	723	1091	3868	606	450	2414	315	87
1805	ACTACCGAAATG	TTEM	727	1434	7854	5913	3043	4168	2840	1743
1806	ACTACCGAACAG	TTEQ	543	1064	165	70	58	108	20	19
1807	ACTACCGAACAT	TTEH	475	836	157	19	19	30	5	3
1808	ACTACCGAACCG	TTEP	357	693	144	13	14	108	46	6
1809	ACTACCGAACGT	TTER	405	1117	116	16	13	66	11	5
1810	ACTACCGAACTG	TTEL	265	769	546	154	87	456	109	49
1811	ACTACCGAAGAA	TTEE	435	2559	221	17	46	184	94	11
1812	ACTACCGAAGAC	TTED	228	837	56	106	14	120	26	21
1813	ACTACCGAAGCT	TTEA	366	921	78	25	18	166	11	6
1814	ACTACCGAAGGT	TTEG	423	1494	161	21	21	85	4	5
1815	ACTACCGAAGTT	TTEV	642	1652	4672	849	601	2457	334	64
1816	ACTACCGAATAC	TTEY	678	1641	113	29	25	162	20	11
1817	ACTACCGAATCT	TTES	377	960	126	23	13	185	74	30
1818	ACTACCGAATGC	TTEC	441	1077	3648	1023	547	2218	863	245
1819	ACTACCGAATGG	TTEW	300	1518	176	22	19	87	4	5
1820	ACTACCGAATTC	TTEF	605	1966	338	38	32	298	15	20
1821	ACTACCGACAAA	TTDK	544	1562	159	20	31	50	8	10
1822	ACTACCGACAAC	TTDN	406	517	40	69	32	20	19	5
1823	ACTACCGACACT	TTDT	646	1104	3026	5660	4474	2217	2210	2924
1824	ACTACCGACATC	TTDI	1001	1510	6811	4355	2374	2810	1425	1071
1825	ACTACCGACATG	TTDM	446	578	3425	5549	3026	2231	1930	2431
1826	ACTACCGACCAG	TTDQ	526	507	96	52	16	19	5	2
1827	ACTACCGACCAT	TTDH	615	1895	215	25	29	146	7	4
1828	ACTACCGACCCG	TTDP	369	694	823	148	37	402	23	15
1829	ACTACCGACCGT	TTDR	418	1918	88	14	21	90	7	6
1830	ACTACCGACCTG	TTDL	337	299	774	689	551	897	390	323
1831	ACTACCGACGAA	TTDE	317	1199	101	25	7	62	6	3
1832	ACTACCGACGAC	TTDD	526	3090	251	39	26	167	10	6
1833	ACTACCGACGCT	TTDA	337	135	72	163	27	29	13	11
1834	ACTACCGACGGT	TTDG	175	439	24	6	9	19	3	0
1835	ACTACCGACGTT	TTDV	1074	1587	6838	5378	2441	4528	2711	1893
1836	ACTACCGACTAC	TTDY	483	1790	197	27	20	80	11	3
1837	ACTACCGACTCT	TTDS	402	1767	540	90	28	550	28	14
1838	ACTACCGACTGC	TTDC	551	944	4067	4742	2102	2621	2014	2340
1839	ACTACCGACTGG	TTDW	415	1576	102	14	16	104	8	8
1840	ACTACCGACTTC	TTDF	578	1161	160	52	27	106	14	12
1841	ACTACCGCTAAA	TTAK	348	796	77	22	29	76	11	8
1842	ACTACCGCTAAC	TTAN	374	1212	103	27	15	131	32	10
1843	ACTACCGCTACT	TTAT	931	1937	8031	21192	13999	8102	8275	12076
1844	ACTACCGCTATC	TTAI	904	1623	7586	10128	7386	6529	5255	5308
1845	ACTACCGCTATG	TTAM	930	1517	6654	14584	11215	6270	6842	10186
1846	ACTACCGCTCAG	TTAQ	457	1803	300	40	14	257	14	5
1847	ACTACCGCTCAT	TTAH	391	2575	304	59	48	434	134	41
1848	ACTACCGCTCCG	TTAP	455	1956	634	139	35	482	131	33
1849	ACTACCGCTCGT	TTAR	300	708	23	8	11	31	1	0
1850	ACTACCGCTCTG	TTAL	303	421	2534	1814	1293	2015	1058	559
1851	ACTACCGCTGAA	TTAE	549	1948	137	261	20	119	17	6
1852	ACTACCGCTGAC	TTAD	422	957	74	12	16	94	11	3
1853	ACTACCGCTGCT	TTAA	453	1205	1838	311	86	1389	592	76
1854	ACTACCGCTGGT	TTAG	293	1027	244	11	18	139	22	6
1855	ACTACCGCTGTT	TTAV	466	435	2187	3162	2012	1667	979	818
1856	ACTACCGCTTAC	TTAY	691	1487	155	35	21	133	12	6
1857	ACTACCGCTTCT	TTAS	471	1032	1009	55	37	639	149	26
1858	ACTACCGCTTGC	TTAC	970	2189	7181	10536	6932	6183	4239	3151
1859	ACTACCGCTTGG	TTAW	164	319	69	7	17	15	9	4
1860	ACTACCGCTTTC	TTAF	640	1580	2521	339	290	1399	286	94
1861	ACTACCGGTAAA	TTGK	413	1624	204	35	36	128	22	25
1862	ACTACCGGTAAC	TTGN	285	859	224	46	58	267	159	44
1863	ACTACCGGTACT	TTGT	457	407	2367	5154	3774	2639	2830	4246
1864	ACTACCGGTATC	TTGI	1437	1395	11939	26212	34036	8760	11811	20706
1865	ACTACCGGTATG	TTGM	590	1124	3019	8622	7541	2753	3143	5447
1866	ACTACCGGTCAG	TTGQ	495	1328	1568	86	70	1502	619	110
1867	ACTACCGGTCAT	TTGH	286	1428	357	54	23	373	125	13
1868	ACTACCGGTCCG	TTGP	335	766	990	178	42	441	21	33
1869	ACTACCGGTCGT	TTGR	258	288	57	10	18	14	3	5
1870	ACTACCGGTCTG	TTGL	516	876	3359	9149	8952	3328	3275	4604
1871	ACTACCGGTGAA	TTGE	406	733	124	58	48	52	12	26
1872	ACTACCGGTGAC	TTGD	338	2925	235	15	15	103	28	8
1873	ACTACCGGTGCT	TTGA	315	641	3470	3111	2023	2230	1443	830
1874	ACTACCGGTGGT	TTGG	256	273	148	34	25	59	9	9
1875	ACTACCGGTGTT	TTGV	1148	2298	7784	22257	22477	10134	11444	14791
1876	ACTACCGGTTAC	TTGY	609	896	1676	72	331	1196	155	49
1877	ACTACCGGTTCT	TTGS	259	488	1599	1011	469	1418	725	215
1878	ACTACCGGTTGC	TTGC	459	1412	3314	7728	5876	3641	3864	5613
1879	ACTACCGGTTGG	TTGW	365	1685	356	27	31	174	17	17
1880	ACTACCGGTTTC	TTGF	395	498	2527	3026	2112	1317	1017	1210
1881	ACTACCGTTAAA	TTVK	881	3392	593	45	65	240	20	15
1882	ACTACCGTTAAC	TTVN	488	909	98	14	24	224	29	13
1883	ACTACCGTTACT	TTVT	1200	1623	7355	9923	6751	5005	3527	3723
1884	ACTACCGTTATC	TTVI	1169	1815	7161	2794	941	3658	1862	1291
1885	ACTACCGTTATG	TTVM	1369	1590	7912	6305	4129	4197	2438	2098
1886	ACTACCGTTCAG	TTVQ	971	1888	363	59	46	244	51	82
1887	ACTACCGTTCAT	TTVH	721	2678	208	34	30	266	43	13
1888	ACTACCGTTCCG	TTVP	526	2999	684	87	88	367	62	31
1889	ACTACCGTTCGT	TTVR	585	2082	112	19	17	105	9	4
1890	ACTACCGTTCTG	TTVL	483	910	986	91	108	954	210	50
1891	ACTACCGTTGAA	TTVE	816	2648	556	46	39	331	26	14
1892	ACTACCGTTGAC	TTVD	653	840	269	30	43	89	1	4
1893	ACTACCGTTGCT	TTVA	359	544	111	30	19	65	14	5
1894	ACTACCGTTGGT	TTVG	363	553	150	12	17	19	1	2
1895	ACTACCGTTGTT	TTVV	939	1264	5382	2177	1212	3769	1360	886
1896	ACTACCGTTTAC	TTVY	1197	5144	469	170	133	719	51	25
1897	ACTACCGTTTCT	TTVS	536	1450	164	29	25	122	12	4
1898	ACTACCGTTTGC	TTVC	1099	2314	5459	1851	425	3388	773	300
1899	ACTACCGTTTGG	TTVW	480	1745	339	40	26	180	8	7
1900	ACTACCGTTTTC	TTVF	771	2365	949	103	62	799	57	26
1901	ACTACCTACAAA	TTYK	501	1948	159	40	43	137	38	28
1902	ACTACCTACAAC	TTYN	704	4024	506	173	181	453	175	64
1903	ACTACCTACACT	TTYT	1007	1072	5502	12110	9881	5366	4308	3549
1904	ACTACCTACATC	TTYI	1136	2232	6565	11171	8644	8135	4327	1817
1905	ACTACCTACATG	TTYM	1120	1525	5835	12629	11983	6182	4673	4916
1906	ACTACCTACCAG	TTYQ	830	2722	1586	282	86	1979	301	62
1907	ACTACCTACCAT	TTYH	511	2204	405	48	22	217	18	29
1908	ACTACCTACCCG	TTYP	444	931	4228	1592	690	2137	790	359
1909	ACTACCTACCGT	TTYR	489	1298	237	16	16	54	7	1
1910	ACTACCTACCTG	TTYL	723	746	2630	3845	2686	2783	1901	971
1911	ACTACCTACGAA	TTYE	650	2641	255	42	24	303	19	12
1912	ACTACCTACGAC	TTYD	742	4084	792	78	67	279	27	15
1913	ACTACCTACGCT	TTYA	650	1058	3282	985	277	2133	374	108
1914	ACTACCTACGGT	TTYG	371	890	141	15	25	96	56	10
1915	ACTACCTACGTT	TTYV	984	1242	5529	8627	6485	5558	2399	801
1916	ACTACCTACTAC	TTYY	792	1894	183	43	36	292	20	20
1917	ACTACCTACTCT	TTYS	949	3391	4515	364	251	2444	461	96
1918	ACTACCTACTGC	TTYC	1161	2349	8463	12369	7855	8492	5314	2234
1919	ACTACCTACTGG	TTYW	518	2427	289	54	22	185	36	18
1920	ACTACCTACTTC	TTYF	935	1834	3492	956	285	3589	662	166
1921	ACTACCTCTAAA	TTSK	507	1782	228	30	39	110	19	6
1922	ACTACCTCTAAC	TTSN	509	1645	251	37	25	305	21	13
1923	ACTACCTCTACT	TTST	815	1228	4440	8692	6330	3221	3272	5333
1924	ACTACCTCTATC	TTSI	762	570	1773	1916	1695	1183	877	659
1925	ACTACCTCTATG	TTSM	996	1871	8980	17422	11521	8724	7848	8049
1926	ACTACCTCTCAG	TTSQ	610	1469	322	50	26	182	19	8
1927	ACTACCTCTCAT	TTSH	329	1072	200	23	22	70	8	6
1928	ACTACCTCTCCG	TTSP	623	717	1543	422	127	678	104	24
1929	ACTACCTCTCGT	TTSR	425	1236	161	77	42	49	8	4
1930	ACTACCTCTCTG	TTSL	539	1038	3940	2198	1636	2187	981	939
1931	ACTACCTCTGAA	TTSE	331	1527	158	17	17	100	8	14
1932	ACTACCTCTGAC	TTSD	390	800	219	82	21	97	35	28
1933	ACTACCTCTGCT	TTSA	281	362	430	45	24	111	19	16
1934	ACTACCTCTGGT	TTSG	308	1212	146	16	20	128	9	5
1935	ACTACCTCTGTT	TTSV	864	945	6513	6150	3218	4308	2126	1603
1936	ACTACCTCTTAC	TTSY	720	2796	257	228	43	181	41	41
1937	ACTACCTCTTCT	TTSS	549	2362	695	50	40	521	25	42
1938	ACTACCTCTTGC	TTSC	720	1161	5431	7197	6241	4616	2652	2246
1939	ACTACCTCTTGG	TTSW	346	1685	54	12	24	131	5	10
1940	ACTACCTCTTTC	TTSF	521	585	114	41	34	164	39	11
1941	ACTACCTGCAAA	TTCK	562	1801	146	50	25	332	14	18
1942	ACTACCTGCAAC	TTCN	476	1527	222	38	40	123	16	13
1943	ACTACCTGCACT	TTCT	1080	866	4294	9786	7325	4689	4843	7375
1944	ACTACCTGCATC	TTCI	930	1430	3708	7074	6226	2997	2890	3543
1945	ACTACCTGCATG	TTCM	853	1180	6341	12228	9382	5472	5392	7103
1946	ACTACCTGCCAG	TTCQ	468	1290	235	167	22	152	8	12
1947	ACTACCTGCCAT	TTCH	609	1637	188	74	252	240	34	14
1948	ACTACCTGCCCG	TTCP	381	1423	1649	307	73	1186	353	54
1949	ACTACCTGCCGT	TTCR	460	896	110	22	16	54	4	3
1950	ACTACCTGCCTG	TTCL	469	490	2604	2674	1299	1612	973	939
1951	ACTACCTGCGAA	TTCE	374	1389	68	13	18	95	6	6
1952	ACTACCTGCGAC	TTCD	402	1873	201	14	13	267	12	12
1953	ACTACCTGCGCT	TTCA	321	604	851	61	58	529	63	31
1954	ACTACCTGCGGT	TTCG	437	2068	350	80	38	421	27	38
1955	ACTACCTGCGTT	TTCV	1270	1956	9988	18399	16244	8766	6822	8440
1956	ACTACCTGCTAC	TTCY	762	3265	281	44	37	385	73	26
1957	ACTACCTGCTCT	TTCS	662	1432	2247	278	83	1416	427	51
1958	ACTACCTGCTGC	TTCC	877	1646	3131	4592	3476	2312	1665	2298
1959	ACTACCTGCTGG	TTCW	400	1816	179	16	30	324	15	17
1960	ACTACCTGCTTC	TTCF	707	1280	4543	1641	595	2320	1243	990
1961	ACTACCTGGAAA	TTWK	400	519	50	15	23	36	5	2
1962	ACTACCTGGAAC	TTWN	282	398	188	29	22	151	32	10
1963	ACTACCTGGACT	TTWT	541	408	1688	4404	3449	2803	2697	4122
1964	ACTACCTGGATC	TTWI	921	1639	6238	10888	9776	5217	5389	7708
1965	ACTACCTGGATG	TTWM	542	567	2524	6513	8278	2849	3858	7092
1966	ACTACCTGGCAG	TTWQ	434	687	1014	214	42	1289	440	197
1967	ACTACCTGGCAT	TTWH	386	549	277	23	16	126	4	6
1968	ACTACCTGGCCG	TTWP	267	427	2187	2016	1209	1532	914	856
1969	ACTACCTGGCGT	TTWR	278	1339	64	4	7	41	4	1
1970	ACTACCTGGCTG	TTWL	489	580	2159	3783	4506	2430	2286	4038
1971	ACTACCTGGGAA	TTWE	403	1818	107	19	13	115	11	7
1972	ACTACCTGGGAC	TTWD	386	1665	131	18	19	217	37	8
1973	ACTACCTGGGCT	TTWA	334	215	1452	1393	554	858	564	507
1974	ACTACCTGGGGT	TTWG	265	342	75	12	14	59	5	9
1975	ACTACCTGGGTT	TTWV	1049	1253	6800	14846	13203	5895	6403	10953
1976	ACTACCTGGTAC	TTWY	415	836	387	106	65	158	15	16
1977	ACTACCTGGTCT	TTWS	546	808	4233	6849	2816	3416	2620	3148
1978	ACTACCTGGTGC	TTWC	491	745	1747	3716	3442	1906	1727	2528
1979	ACTACCTGGTGG	TTWW	509	2062	136	15	29	85	8	6
1980	ACTACCTGGTTC	TTWF	478	1471	4206	1320	372	3210	2354	1137
1981	ACTACCTTCAAA	TTFK	397	976	74	40	26	63	11	11
1982	ACTACCTTCAAC	TTFN	471	1066	309	55	46	208	52	22
1983	ACTACCTTCACT	TTFT	661	1025	2446	6459	6067	2821	3390	5441
1984	ACTACCTTCATC	TTFI	1256	2376	5748	11195	9242	5133	4910	6640
1985	ACTACCTTCATG	TTFM	730	929	2452	6052	6423	2419	2820	4659
1986	ACTACCTTCCAG	TTFQ	816	2291	3011	399	141	3424	1061	374
1987	ACTACCTTCCAT	TTFH	475	1076	77	28	23	34	15	6
1988	ACTACCTTCCCG	TTFP	469	619	1393	536	345	690	237	61
1989	ACTACCTTCCGT	TTFR	430	1788	108	31	16	180	27	11
1990	ACTACCTTCCTG	TTFL	904	1249	6199	9712	7767	5485	5075	6934
1991	ACTACCTTCGAA	TTFE	465	1672	174	16	22	156	10	7
1992	ACTACCTTCGAC	TTFD	635	2261	273	115	34	94	11	10
1993	ACTACCTTCGCT	TTFA	668	1124	5728	3137	1665	3233	1611	1257
1994	ACTACCTTCGGT	TTFG	438	2743	1971	529	112	2146	212	67
1995	ACTACCTTCGTT	TTFV	938	1501	6063	9944	7754	5053	4623	5859
1996	ACTACCTTCTAC	TTFY	886	2404	303	45	33	202	32	9
1997	ACTACCTTCTCT	TTFS	650	1067	3795	1678	690	2172	970	324
1998	ACTACCTTCTGC	TTFC	488	315	1254	2212	1399	1025	881	1087
1999	ACTACCTTCTGG	TTFW	279	347	28	5	9	43	19	3
[truncated: 14,001 more rows]
