# Supplementary material for: Distinct functional constraints driving conservation of the cofilin N-terminal regulatory tail
Source: Nat Commun. 2024 Feb 16;15:1426. doi: 10.1038/s41467-024-45878-9 (PMC10873347; doi:10.1038/s41467-024-45878-9)
Supplement: Supplementary file 3 — Supplementary Data 2 [file 41467_2024_45878_MOESM3_ESM.xlsx]

## Sheet: Normalized reads
Supplementary Data 2. Normalized read counts and enrichment scores for all screens. Values in this tab are read counts as a fraction of total reads for that condition and timepoint.
		Raffinose + Dox T0			Gulcose + Dox T1			Gulcose + Dox T2			Gulcose + Dox T3			Galactose + Dox T1			Galactose + Dox T2			Galactose + Dox T3
Seq number	Sequence	Rep 1	Rep 2	Rep 3	Rep 1	Rep 2	Rep 3	Rep 1	Rep 2	Rep 3	Rep 1	Rep 2	Rep 3	Rep 1	Rep 2	Rep 3	Rep 1	Rep 2	Rep 3	Rep 1	Rep 2	Rep 3
1	KTKK	4.58153e-05	5.91377e-05	0.000101252	7.81159e-06	1.30553e-05	7.00438e-06	4.31858e-06	9.64646e-06	1.83821e-06	3.04339e-06	1.17012e-05	2.75282e-06	6.94141e-06	7.79812e-06	7.08657e-06	3.04278e-06	4.75272e-06	1.72966e-06	2.36882e-06	4.83781e-06	1.47008e-06
2	KTKN	4.43548e-05	3.7772e-05	2.64062e-05	8.01396e-06	7.75931e-06	3.71574e-06	2.05647e-06	6.52891e-06	2.18504e-06	2.75355e-06	7.7173e-06	2.33989e-06	4.05304e-06	3.08108e-06	2.32693e-06	9.32466e-07	2.53945e-06	1.47021e-06	1.21478e-06	3.18066e-06	1.30674e-06
3	KTKT	4.74296e-05	4.70792e-05	5.46064e-05	0.000119845	0.000121193	0.000150039	3.43841e-05	3.95815e-05	2.03938e-05	2.13037e-05	2.57016e-05	1.84898e-05	0.000111342	8.72244e-05	0.000138611	4.06359e-05	3.75558e-05	5.54356e-05	2.2109e-05	2.46969e-05	2.99732e-05
4	KTKI	7.65638e-05	6.06323e-05	8.746e-05	2.53775e-05	3.68506e-05	2.26788e-05	8.63716e-06	2.06966e-05	7.69968e-06	8.76787e-06	2.01697e-05	6.0562e-06	2.64612e-05	2.89567e-05	1.78751e-05	6.03649e-06	1.42349e-05	5.88084e-06	6.19537e-06	1.21881e-05	5.47195e-06
5	KTKM	6.62631e-05	7.39476e-05	4.47952e-05	0.000115352	0.000147107	0.0001116	5.85271e-05	5.10397e-05	1.3908e-05	1.50358e-05	2.7887e-05	4.32651e-05	0.000104447	9.15598e-05	0.000116717	4.85864e-05	4.75738e-05	3.59769e-05	1.08723e-05	2.026e-05	1.73959e-05
6	KTKQ	8.00999e-05	9.35469e-05	0.000103943	2.28681e-05	1.1134e-05	8.15754e-06	4.56536e-06	5.38635e-06	3.01744e-06	3.22455e-06	4.64404e-06	1.60581e-06	7.50045e-06	4.47165e-06	6.50484e-06	1.81586e-06	1.63084e-06	4.41063e-06	6.68128e-07	1.65715e-06	1.22506e-06
7	KTKH	3.44384e-05	4.43278e-05	4.44027e-05	6.79973e-06	6.18281e-06	2.39174e-06	1.72743e-06	3.57458e-06	1.00581e-06	1.9927e-06	3.91556e-06	7.34085e-07	3.07472e-06	4.08992e-06	2.22116e-06	6.8708e-07	1.23478e-06	4.32415e-07	7.89606e-07	1.28296e-06	7.35039e-07
8	KTKP	4.91977e-05	5.65222e-05	5.76339e-05	6.88068e-06	8.2027e-06	6.74812e-06	2.34437e-06	1.86074e-06	5.20249e-07	1.77531e-06	2.27649e-06	7.34085e-07	7.12775e-06	2.12676e-06	5.76445e-06	1.96309e-07	5.82442e-07	1.21076e-06	6.07389e-07	3.74195e-07	4.90026e-07
9	KTKR	3.4669e-05	3.61416e-05	5.02895e-05	4.12841e-06	3.52248e-06	5.08245e-06	6.99199e-07	1.43636e-06	6.24298e-07	1.26808e-06	2.11714e-06	7.34085e-07	4.00645e-06	1.63597e-06	2.00962e-06	2.94463e-07	3.26167e-07	3.45932e-07	1.82217e-07	3.74195e-07	2.45013e-07
10	KTKL	5.7346e-05	5.10534e-05	8.21339e-05	8.58061e-06	7.981e-06	1.02076e-05	2.13873e-06	3.67251e-06	1.0405e-06	1.92024e-06	2.93667e-06	1.10113e-06	5.40405e-06	6.35301e-06	6.2933e-06	5.88926e-07	2.67923e-06	2.68097e-06	6.07389e-07	1.97789e-06	1.47008e-06
11	KTKE	4.44316e-05	3.95723e-05	4.07025e-05	1.47327e-05	4.31073e-06	2.47716e-06	3.94842e-06	2.57892e-06	4.16199e-07	5.94186e-06	3.46026e-06	7.79965e-07	8.52535e-06	2.67208e-06	6.18753e-06	5.88926e-07	8.62014e-07	3.80525e-06	3.03695e-07	7.75119e-07	6.53368e-07
12	KTKD	7.77169e-05	9.62983e-05	0.000129172	1.69993e-05	9.50823e-06	1.08055e-05	5.75811e-06	2.44834e-06	7.63031e-07	3.07962e-06	3.61962e-06	1.23877e-06	9.55026e-06	6.35301e-06	3.70194e-06	2.45386e-07	1.0484e-06	6.05381e-07	4.25172e-07	9.62216e-07	3.26684e-07
13	KTKA	3.55914e-05	2.40831e-05	3.0667e-05	2.46895e-06	4.95118e-06	3.28864e-06	1.60404e-06	2.12189e-06	5.54932e-07	1.59416e-06	2.32202e-06	4.12923e-07	3.40082e-06	3.19014e-06	2.22116e-06	5.88926e-07	4.42656e-07	6.91864e-07	3.03695e-07	6.14749e-07	4.08355e-07
14	KTKG	5.07351e-06	1.81727e-05	1.21659e-05	1.57851e-06	2.09378e-06	2.09277e-06	4.07181e-06	1.01198e-06	3.46832e-07	7.60848e-07	1.04719e-06	3.67042e-07	3.26106e-07	3.5446e-07	5.28848e-07	2.45386e-07	1.86381e-07	8.6483e-08	0	8.01847e-08	8.1671e-08
15	KTKV	6.13433e-05	5.46879e-05	6.02689e-05	1.08472e-05	1.08384e-05	1.19587e-05	2.87905e-06	4.88036e-06	1.8729e-06	2.02893e-06	5.07657e-06	2.06461e-06	1.02956e-05	5.1533e-06	9.99524e-06	1.22693e-06	2.67923e-06	2.42152e-06	6.68128e-07	2.37881e-06	1.9601e-06
16	KTKY	0.000103623	9.69097e-05	0.000134834	1.29923e-05	1.10601e-05	8.32838e-06	3.74277e-06	4.92932e-06	1.31796e-06	3.22455e-06	4.89445e-06	1.51405e-06	1.42555e-05	9.87035e-06	1.34328e-05	2.3557e-06	1.84052e-06	1.21076e-06	4.25172e-07	1.44332e-06	8.1671e-07
17	KTKS	0.000110541	0.000107576	0.000131414	2.73203e-05	1.31539e-05	1.1916e-05	4.35971e-06	4.37437e-06	8.32398e-07	1.884e-06	3.32367e-06	1.10113e-06	1.46748e-05	1.21062e-05	7.93273e-06	7.36157e-07	2.32977e-06	8.6483e-07	1.15404e-06	1.63042e-06	5.71697e-07
18	KTKC	5.88834e-05	5.58768e-05	4.41785e-05	1.22638e-05	1.69473e-05	1.25993e-05	3.33148e-06	1.3727e-05	2.60124e-06	2.53616e-06	5.46358e-06	1.97285e-06	1.6119e-05	1.6905e-05	1.47549e-05	2.94463e-06	6.40686e-06	3.80525e-06	9.11084e-07	2.59264e-06	1.06172e-06
19	KTKW	3.3439e-05	3.5666e-05	4.44027e-05	5.42359e-06	2.88203e-06	1.96464e-06	1.56292e-06	1.22417e-06	5.20249e-07	1.08693e-06	1.82119e-06	6.88204e-07	3.54058e-06	2.26309e-06	5.71156e-06	1.03062e-06	3.0287e-07	2.59449e-07	3.03695e-07	5.07836e-07	3.26684e-07
20	KTKF	4.20486e-05	6.20929e-05	6.06613e-05	8.21634e-06	8.59682e-06	1.50338e-05	2.30324e-06	4.52127e-06	1.38733e-06	2.24631e-06	4.89445e-06	1.83521e-06	7.82655e-06	5.58956e-06	5.18271e-06	1.03062e-06	2.58604e-06	2.07559e-06	6.68128e-07	2.16499e-06	1.06172e-06
21	KTNK	7.10291e-05	6.4063e-05	9.9738e-05	1.02805e-05	1.1602e-05	8.79818e-06	4.44197e-06	9.85865e-06	3.26023e-06	3.69555e-06	1.2293e-05	3.34926e-06	7.45386e-06	8.80697e-06	5.65868e-06	1.66862e-06	7.22228e-06	2.76746e-06	2.61177e-06	5.9604e-06	2.36846e-06
22	KTNN	2.3907e-05	4.15085e-05	2.83124e-05	4.89742e-06	6.9218e-06	3.20322e-06	3.98955e-06	7.42663e-06	2.53188e-06	2.64485e-06	8.9466e-06	2.5693e-06	5.54381e-06	4.03539e-06	1.7452e-06	1.52139e-06	4.91581e-06	1.98911e-06	1.57921e-06	4.11615e-06	1.87843e-06
23	KTNT	7.14903e-06	2.26904e-05	1.64828e-05	9.02583e-06	1.5223e-05	1.01649e-05	9.62427e-06	1.15888e-05	6.69387e-06	7.35486e-06	1.17922e-05	5.64328e-06	1.1041e-05	1.52145e-05	8.93754e-06	6.77265e-06	9.80832e-06	6.39974e-06	3.64433e-06	7.80464e-06	4.16522e-06
24	KTNI	8.91707e-06	2.29961e-05	9.3627e-06	5.69072e-05	4.24914e-05	5.58215e-05	5.54012e-05	5.5006e-05	6.86382e-05	6.18823e-05	4.45737e-05	7.05639e-05	3.51729e-05	4.14173e-05	5.2356e-05	5.04513e-05	4.57799e-05	6.90134e-05	6.4201e-05	4.35403e-05	8.49378e-05
25	KTNM	1.48362e-05	4.15424e-05	1.65389e-05	7.88444e-05	9.20032e-05	3.92502e-05	0.000121085	0.000117977	5.75395e-05	0.000123656	0.000121132	6.63888e-05	6.6153e-05	8.62429e-05	3.61203e-05	0.000113466	0.000128533	4.71332e-05	0.000161383	0.000150213	8.46111e-05
26	KTNQ	3.14404e-05	3.57679e-05	2.96579e-05	6.43546e-06	5.3453e-06	3.92929e-06	1.35727e-06	4.21114e-06	1.17923e-06	1.63039e-06	3.52856e-06	1.42229e-06	2.4225e-06	3.21741e-06	1.58655e-06	7.36157e-07	2.65593e-06	1.29724e-06	1.0933e-06	1.81752e-06	6.53368e-07
27	KTNH	3.85894e-05	3.04011e-05	4.04222e-05	6.8402e-06	7.34055e-06	2.30632e-06	1.23388e-06	3.96631e-06	1.21391e-06	1.23185e-06	3.8928e-06	7.34085e-07	4.56549e-06	4.66251e-06	2.37982e-06	5.88926e-07	1.9803e-06	1.0378e-06	9.71822e-07	1.84425e-06	1.06172e-06
28	KTNP	2.07553e-06	3.43073e-06	2.13043e-06	8.09491e-07	1.45333e-06	8.54193e-07	6.5807e-07	1.0283e-06	3.46832e-07	8.69541e-07	1.2293e-06	4.12923e-07	6.52213e-07	8.99783e-07	5.28848e-07	2.94463e-07	4.42656e-07	3.45932e-07	1.82217e-07	3.47467e-07	1.63342e-07
29	KTNR	1.99865e-05	9.00143e-06	7.62471e-06	6.27356e-06	2.93129e-06	1.40942e-06	5.55246e-06	1.12624e-06	7.28348e-07	2.35501e-06	1.18377e-06	4.58803e-07	2.00323e-06	3.81726e-06	8.46158e-07	8.34312e-07	2.37636e-06	2.59449e-07	7.28867e-07	3.02029e-06	0
30	KTNL	5.36562e-05	4.5211e-05	3.03307e-05	0.00013304	0.000108261	0.000123644	3.59882e-05	5.01746e-05	2.21626e-05	2.76804e-05	2.86155e-05	2.67941e-05	7.33274e-05	6.76201e-05	9.71495e-05	2.51766e-05	4.0305e-05	8.06886e-05	2.18053e-05	2.55789e-05	1.76409e-05
31	KTNE	2.8673e-05	4.13386e-05	3.1508e-05	4.20935e-06	4.53242e-06	2.56258e-06	2.30324e-06	2.75846e-06	6.58982e-07	1.23185e-06	3.34644e-06	1.28465e-06	2.70202e-06	2.04496e-06	2.22116e-06	3.92617e-07	1.23478e-06	3.45932e-07	1.82217e-07	9.0876e-07	6.53368e-07
32	KTND	1.09157e-05	1.37229e-05	1.10446e-05	1.21424e-06	1.89672e-06	1.23858e-06	6.1694e-07	1.19153e-06	3.46832e-07	6.88386e-07	1.45695e-06	4.12923e-07	9.31733e-08	5.45323e-07	1.42789e-06	2.45386e-07	3.26167e-07	1.72966e-07	6.07389e-08	4.27652e-07	3.26684e-07
33	KTNA	8.17911e-05	6.48782e-05	4.86076e-05	3.14892e-05	4.62356e-05	3.60469e-05	1.22565e-05	5.15784e-06	2.42783e-06	2.71731e-06	5.16763e-06	1.14701e-06	3.15857e-05	2.60937e-05	2.47501e-05	4.22064e-06	2.53945e-06	5.01601e-06	1.27552e-06	2.77974e-06	2.45013e-06
34	KTNG	3.51302e-05	2.26225e-05	2.84245e-05	4.41173e-06	2.31548e-06	1.53755e-06	1.56292e-06	1.469e-06	9.71131e-07	1.26808e-06	1.57078e-06	3.21162e-07	3.494e-06	1.6905e-06	1.48078e-06	2.94463e-07	9.08609e-07	3.45932e-07	4.85911e-07	7.75119e-07	4.90026e-07
35	KTNV	4.33554e-05	5.06118e-05	3.89085e-05	0.000152225	0.000137549	0.000214573	0.000109322	9.41305e-05	8.55983e-05	7.3295e-05	7.13224e-05	5.86809e-05	9.9742e-05	0.000127033	0.0001274	0.000106596	7.6393e-05	0.000110093	6.0253e-05	4.40214e-05	6.48467e-05
36	KTNY	4.58153e-05	6.01228e-05	5.39897e-05	4.85695e-06	8.17806e-06	5.08245e-06	2.30324e-06	3.85206e-06	8.67081e-07	2.28254e-06	3.87003e-06	1.28465e-06	5.2177e-06	4.47165e-06	3.12021e-06	5.39849e-07	1.07169e-06	6.91864e-07	1.21478e-06	9.62216e-07	8.1671e-07
37	KTNS	6.92611e-05	4.1984e-05	7.05847e-05	1.04829e-05	1.07399e-05	1.39233e-05	1.3984e-06	2.21983e-06	1.07518e-06	1.44923e-06	2.34478e-06	9.63486e-07	5.63698e-06	4.74431e-06	9.20196e-06	6.8708e-07	2.16668e-06	1.55669e-06	3.03695e-07	1.38987e-06	4.08355e-07
38	KTNC	5.11963e-05	7.88389e-05	5.27002e-05	0.000190838	0.000214403	0.000163236	0.000172949	0.00021991	0.000141508	0.000116192	0.000148473	8.84572e-05	0.000123827	0.000168941	0.000135121	0.000138103	0.000157073	0.000135519	0.000148142	0.000112606	0.000126998
39	KTNW	4.55078e-05	3.40696e-05	4.03661e-05	6.63783e-06	4.80338e-06	3.24593e-06	1.39017e-05	2.07293e-06	5.54932e-07	2.13762e-06	2.16267e-06	4.12923e-07	4.09962e-06	7.36186e-07	2.90867e-06	6.8708e-07	2.09679e-07	4.32415e-07	1.03256e-06	4.00923e-07	2.45013e-07
40	KTNF	3.95119e-05	5.5673e-05	7.91625e-05	1.38423e-05	9.4097e-06	8.49922e-06	3.16696e-06	5.92498e-06	2.04631e-06	3.04339e-06	6.07823e-06	1.97285e-06	6.98799e-06	1.37149e-05	8.726e-06	1.61955e-06	4.77602e-06	3.80525e-06	1.57921e-06	3.58158e-06	2.04177e-06
41	KTTK	7.08754e-05	7.44911e-05	9.38513e-05	1.22638e-05	9.82846e-06	5.21057e-06	3.20809e-06	4.94565e-06	1.14455e-06	3.73178e-06	5.16763e-06	1.55993e-06	5.5904e-06	4.22625e-06	8.30292e-06	1.03062e-06	2.42296e-06	3.80525e-06	7.28867e-07	2.03135e-06	9.80052e-07
42	KTTN	3.55914e-05	4.14405e-05	3.29657e-05	9.14725e-06	6.65084e-06	2.09277e-06	8.84281e-06	5.76176e-06	9.71131e-07	3.18832e-06	3.55132e-06	5.50563e-07	1.76563e-05	2.04496e-06	1.26924e-06	4.85864e-06	1.25807e-06	3.45932e-07	2.73325e-06	9.62216e-07	4.90026e-07
43	KTTT	7.5872e-05	7.99938e-05	7.52941e-05	0.000176631	0.000150974	0.000191083	0.000160898	0.000153756	0.000213129	0.000154525	0.000125435	0.000143881	0.000136639	0.000149855	0.000159606	0.000178052	0.000181163	0.000211797	0.000228803	0.000171889	0.000249913
44	KTTI	5.70385e-05	5.94434e-05	4.75984e-05	9.83532e-05	9.17076e-05	7.58523e-05	2.2909e-05	3.07512e-05	1.5434e-05	9.63741e-06	1.77339e-05	7.24909e-06	8.86544e-05	5.15603e-05	0.000101222	3.66116e-05	1.43281e-05	2.95772e-05	1.05686e-05	1.33641e-05	6.94203e-06
45	KTTM	4.75834e-05	5.95453e-05	5.14108e-05	9.75032e-05	7.54254e-05	8.58891e-05	7.27578e-05	5.05174e-05	7.83148e-05	7.14473e-05	4.98324e-05	4.06958e-05	4.65866e-05	5.8295e-05	6.03945e-05	6.85608e-05	5.23965e-05	6.97053e-05	7.75028e-05	4.33265e-05	7.21155e-05
46	KTTQ	4.81215e-05	4.46335e-05	4.59165e-05	1.19805e-05	6.79863e-06	6.44915e-06	3.00244e-06	3.2971e-06	2.42783e-06	6.95632e-06	3.39197e-06	1.42229e-06	8.38559e-06	2.67208e-06	4.01925e-06	2.01216e-06	6.29037e-07	7.78347e-07	1.33626e-06	6.68206e-07	3.26684e-07
47	KTTH	5.33487e-05	3.69228e-05	6.78375e-05	5.99024e-06	5.00044e-06	5.42412e-06	2.3855e-06	2.75846e-06	1.0405e-06	2.24631e-06	3.07326e-06	7.34085e-07	6.00968e-06	2.69935e-06	2.16828e-06	5.39849e-07	6.52335e-07	7.78347e-07	3.03695e-07	8.28575e-07	3.26684e-07
48	KTTP	7.84856e-05	4.7215e-05	6.2119e-05	9.83532e-06	6.42914e-06	7.00438e-06	1.06936e-06	1.48533e-06	4.50882e-07	1.84777e-06	1.2976e-06	5.96444e-07	7.26751e-06	3.16287e-06	2.75001e-06	2.45386e-07	5.35846e-07	7.78347e-07	5.4665e-07	2.40554e-07	1.63342e-07
49	KTTR	4.45854e-05	3.84514e-05	4.67014e-05	4.00698e-06	2.31548e-06	9.82322e-07	1.31614e-06	1.19153e-06	8.46271e-06	1.01446e-06	1.02442e-06	8.71726e-07	3.494e-06	1.99043e-06	2.22116e-06	9.81543e-08	3.9606e-07	1.0378e-06	1.21478e-07	1.87098e-07	1.63342e-07
50	KTTL	3.99731e-05	4.74868e-05	3.77872e-05	8.37823e-06	1.00009e-05	1.14889e-05	1.76856e-06	3.08491e-06	1.28328e-06	1.81154e-06	2.89114e-06	1.37641e-06	7.45386e-06	7.38913e-06	8.19715e-06	5.39849e-07	1.35126e-06	6.91864e-07	2.42956e-07	9.35488e-07	7.35039e-07
51	KTTE	0.000146594	0.0001571	0.000173855	1.86992e-05	2.67758e-05	1.7212e-05	6.00489e-06	1.64692e-05	8.15056e-06	3.73178e-06	1.1428e-05	1.54158e-05	2.42716e-05	2.77297e-05	3.03559e-05	2.74832e-06	2.66292e-05	4.03876e-05	3.70507e-06	3.18601e-05	3.48735e-05
52	KTTD	5.258e-05	6.10399e-05	0.000105513	5.70691e-06	6.82326e-06	2.56258e-06	2.46776e-06	2.08925e-06	4.16199e-07	1.77531e-06	2.50414e-06	8.25845e-07	3.02813e-06	4.66251e-06	2.48559e-06	1.47231e-07	6.29037e-07	2.59449e-07	2.42956e-07	9.35488e-07	4.90026e-07
53	KTTA	6.72624e-05	4.48033e-05	4.31693e-05	1.61089e-05	1.04196e-05	7.5596e-06	1.3984e-06	6.36568e-06	1.97695e-06	1.95647e-06	2.68626e-06	6.42324e-07	1.07149e-05	7.74359e-06	9.94235e-06	9.32466e-07	3.56454e-06	1.21076e-06	7.89606e-07	9.0876e-07	1.06172e-06
54	KTTG	2.42145e-05	4.0999e-05	3.71144e-05	1.40447e-05	6.20745e-06	5.59496e-06	1.32025e-05	2.75846e-06	4.78629e-06	6.77517e-06	2.5952e-06	5.18447e-06	1.14137e-05	7.19827e-06	9.83658e-06	2.40478e-06	3.91401e-06	9.51313e-06	2.24734e-06	9.62216e-07	8.98381e-07
55	KTTV	8.5404e-05	7.89069e-05	9.29542e-05	9.00964e-05	0.000108606	7.37595e-05	2.3855e-05	3.61049e-05	8.74018e-06	1.44923e-05	1.48882e-05	3.4869e-06	0.000101652	4.35986e-05	8.69427e-05	2.3557e-05	1.44679e-05	2.83664e-05	9.23231e-06	5.88021e-06	1.36391e-05
56	KTTY	0.000118382	0.000124559	0.000145935	1.62708e-05	8.62145e-06	1.51619e-05	5.96376e-06	4.70081e-06	1.52606e-06	3.33324e-06	4.57574e-06	1.69757e-06	1.92403e-05	5.37143e-06	1.09472e-05	1.52139e-06	1.18818e-06	1.0378e-06	1.51847e-06	1.06913e-06	1.06172e-06
57	KTTS	4.97358e-05	4.623e-05	4.78787e-05	1.33971e-05	6.40451e-06	4.39909e-06	3.16696e-06	2.30144e-06	4.16199e-07	2.31877e-06	2.23096e-06	5.96444e-07	9.64343e-06	5.99855e-06	4.81252e-06	3.92617e-06	2.46955e-06	1.0378e-06	5.4665e-07	8.28575e-07	2.45013e-07
58	KTTC	9.04776e-05	9.79288e-05	0.0001225	0.0003463	0.000306135	0.000349536	0.000267711	0.000235073	0.00024469	0.00022195	0.000119493	0.000147597	0.00026396	0.000238279	0.000279655	0.000230908	0.000194466	0.000342213	0.00023178	0.000141179	0.000212508
59	KTTW	5.98828e-05	5.5639e-05	7.33318e-05	7.44732e-06	5.29604e-06	2.56258e-06	2.3855e-06	1.58326e-06	5.20249e-07	1.15939e-06	1.77566e-06	5.96444e-07	2.7952e-06	4.19899e-06	4.28367e-06	1.47231e-07	4.65953e-07	3.45932e-07	4.25172e-07	4.81108e-07	4.08355e-07
60	KTTF	8.4251e-05	6.85467e-05	7.79851e-05	1.72422e-05	8.59682e-06	1.12326e-05	3.53712e-06	4.21114e-06	2.28909e-06	3.26078e-06	4.18874e-06	1.14701e-06	1.83551e-05	7.52546e-06	9.73081e-06	1.37416e-06	1.74733e-06	2.59449e-06	1.27552e-06	1.79079e-06	1.14339e-06
61	KTIK	9.53205e-06	1.87501e-05	1.0484e-05	4.2903e-06	7.66078e-06	2.60529e-06	3.37261e-06	7.55721e-06	3.98857e-06	3.65932e-06	8.5596e-06	2.47754e-06	2.84178e-06	4.44438e-06	2.4327e-06	2.40478e-06	6.36026e-06	1.47021e-06	2.91547e-06	6.57515e-06	2.5318e-06
62	KTIN	1.89872e-05	1.63724e-05	1.49691e-05	5.05932e-06	8.15343e-06	2.51987e-06	3.7839e-06	5.30474e-06	1.63011e-06	3.00716e-06	7.37583e-06	1.88109e-06	2.37592e-06	4.71705e-06	3.12021e-06	1.52139e-06	3.42476e-06	1.90263e-06	1.57921e-06	3.26084e-06	1.63342e-06
63	KTIT	7.00298e-05	7.92805e-05	6.63799e-05	0.000268913	0.000178464	0.000193475	0.000220906	0.000161999	0.000186214	0.000199451	0.000125366	0.000168105	0.000142508	0.000152472	0.00017928	0.000177561	0.000170492	0.000224596	0.000225645	0.000153901	0.000269678
64	KTII	7.92543e-05	9.53812e-05	9.17769e-05	0.000120857	0.00010597	0.000113821	7.39094e-05	7.34992e-05	7.91125e-05	5.5868e-05	6.05319e-05	6.07914e-05	6.96936e-05	0.000109583	8.97985e-05	4.9617e-05	9.09774e-05	7.29916e-05	3.57145e-05	6.45754e-05	5.31678e-05
65	KTIM	9.40905e-05	0.000120789	0.00015384	0.000311776	0.000268103	0.000327711	0.000362308	0.000309111	0.00037999	0.000342889	0.000259042	0.00033667	0.000266149	0.000216275	0.000307737	0.000373036	0.000311164	0.00045689	0.000420799	0.000362462	0.000551116
66	KTIQ	7.83319e-05	8.51909e-05	6.26796e-05	1.29923e-05	8.67072e-06	1.56744e-05	4.03068e-06	3.96631e-06	1.33531e-05	3.55062e-06	4.80339e-06	2.03708e-05	9.31733e-06	8.34344e-06	8.83177e-06	3.38632e-06	2.63264e-06	4.32415e-06	1.33626e-06	2.80646e-06	5.30861e-06
67	KTIH	3.17479e-05	2.87027e-05	2.51728e-05	1.04829e-05	1.36465e-05	3.50219e-06	3.98955e-06	7.34502e-06	1.17923e-06	4.89117e-06	8.1043e-06	1.19289e-06	5.68357e-06	6.51661e-06	3.59617e-06	1.66862e-06	6.91941e-06	6.05381e-06	1.39699e-06	3.92905e-06	2.85848e-06
68	KTIP	4.1203e-05	5.57749e-05	4.50195e-05	1.54613e-05	3.9905e-06	2.56258e-06	3.61938e-06	1.71384e-06	2.35846e-06	3.84047e-06	2.04884e-06	9.17606e-07	6.98799e-06	5.04424e-06	7.45676e-06	1.27601e-06	1.09499e-06	1.81614e-06	6.68128e-07	7.4839e-07	1.14339e-06
69	KTIR	2.51369e-05	3.2541e-05	2.66865e-05	3.03559e-06	3.67028e-06	1.19587e-06	1.64517e-06	1.59958e-06	3.81516e-07	1.81154e-06	2.1399e-06	7.34085e-07	2.37592e-06	1.90863e-06	1.0577e-06	6.38003e-07	3.9606e-07	2.59449e-07	3.64433e-07	4.27652e-07	4.08355e-07
70	KTIL	6.2727e-05	9.38187e-05	0.000107923	0.000207675	0.000186347	0.000184207	0.000176363	0.000178729	0.000162144	0.000160285	0.000117672	0.000123143	0.00013361	0.000153863	0.000149135	0.000153906	0.000177971	0.000212662	0.000188108	0.000197415	0.000241501
71	KTIE	7.60257e-05	4.52449e-05	4.68135e-05	4.89337e-05	2.92883e-05	3.45948e-05	7.73232e-06	5.17416e-06	2.42783e-06	4.13032e-06	4.87169e-06	3.39514e-06	2.88371e-05	1.72322e-05	2.77117e-05	8.3922e-06	3.33157e-06	7.35105e-06	2.97621e-06	2.67282e-06	2.69514e-06
72	KTID	5.71923e-05	8.56325e-05	6.69405e-05	2.06825e-05	9.75456e-06	1.17451e-05	7.03312e-06	3.90102e-06	3.29491e-06	4.89117e-06	3.8245e-06	4.17511e-06	1.30443e-05	1.01975e-05	9.94235e-06	1.7177e-06	3.89071e-06	1.26265e-05	4.25172e-07	1.47005e-06	9.80052e-07
73	KTIA	3.77438e-05	3.26429e-05	4.14874e-05	6.71878e-06	6.67547e-06	3.5449e-06	4.68875e-06	2.67685e-06	9.71131e-07	1.59416e-06	2.54967e-06	1.00937e-06	1.46748e-05	5.42597e-06	3.80771e-06	1.03062e-06	1.77062e-06	1.47021e-06	8.50345e-07	1.4166e-06	1.71509e-06
74	KTIG	1.95253e-05	1.97692e-05	1.11568e-05	7.38256e-05	7.68787e-05	6.63281e-05	5.63883e-05	3.75086e-05	4.97705e-05	5.53245e-05	2.07844e-05	1.55534e-05	4.06701e-05	8.8206e-05	4.61156e-05	5.12366e-05	8.36386e-05	3.19122e-05	6.29862e-05	6.73819e-05	4.02638e-05
75	KTIV	4.61997e-05	8.96746e-05	7.30515e-05	0.00021832	0.000165901	0.000180704	0.000191663	0.000164055	0.000183752	0.000160177	0.000109818	0.000103781	0.000122104	0.000139739	0.00015363	0.000126521	0.000155256	0.000174609	0.000155613	0.00015048	0.000210058
76	KTIY	8.48659e-05	0.000125952	0.00016096	2.25848e-05	1.5494e-05	1.93902e-05	5.30569e-06	6.62684e-06	6.24298e-06	2.9347e-06	7.28477e-06	7.75377e-06	1.58395e-05	7.3346e-06	1.45962e-05	1.76678e-06	4.19358e-06	5.62139e-06	1.33626e-06	2.99356e-06	5.47195e-06
77	KTIS	5.56548e-05	4.75547e-05	3.6722e-05	4.44006e-05	2.87464e-05	3.72855e-05	2.0359e-05	1.14093e-05	8.67081e-06	2.86224e-06	5.32699e-06	2.5693e-06	2.80452e-05	2.39397e-05	2.99857e-05	2.89555e-06	7.68823e-06	9.08071e-06	1.0933e-06	3.07375e-06	2.12345e-06
78	KTIC	0.000206015	0.000258901	0.000348775	0.000724778	0.0009339	0.00109798	0.000455055	0.000514282	0.000502352	0.00035028	0.000456186	0.000548866	0.000377585	0.000727516	0.000760643	0.000301334	0.000558795	0.00068287	0.000274661	0.000416533	0.000421831
79	KTIW	5.38868e-05	6.22967e-05	4.74863e-05	7.3259e-06	3.89197e-06	1.92193e-06	2.17986e-06	1.86074e-06	4.16199e-07	1.73908e-06	2.57243e-06	8.71726e-07	7.96631e-06	5.20784e-06	3.27886e-06	7.36157e-07	8.15418e-07	5.18898e-07	3.03695e-07	8.55303e-07	3.26684e-07
80	KTIF	6.96454e-05	5.91717e-05	5.84188e-05	5.43978e-05	3.16038e-05	2.31913e-05	9.41862e-06	1.03973e-05	1.02316e-05	8.40556e-06	1.04946e-05	6.10208e-06	5.2969e-05	3.69184e-05	4.34713e-05	7.36157e-06	1.56327e-05	1.10698e-05	3.88729e-06	8.9005e-06	6.04365e-06
81	KTMK	2.46757e-05	3.03331e-05	3.48719e-05	4.69505e-06	5.36993e-06	3.24593e-06	2.17986e-06	4.86404e-06	1.2486e-06	2.35501e-06	4.53021e-06	1.10113e-06	4.1928e-06	4.82611e-06	1.7452e-06	1.57047e-06	3.75092e-06	1.47021e-06	1.39699e-06	3.95578e-06	1.06172e-06
82	KTMN	4.79677e-05	4.83699e-05	7.33318e-05	8.54013e-06	1.0666e-05	2.51987e-06	2.59115e-06	4.35805e-06	8.32398e-07	3.00716e-06	4.89445e-06	9.63486e-07	6.14943e-06	7.44366e-06	3.80771e-06	7.36157e-07	2.51615e-06	3.11339e-06	9.71822e-07	3.20739e-06	8.98381e-07
83	KTMT	4.39704e-05	0.000117868	5.76339e-05	0.000184078	0.000237016	0.000171735	0.000331832	0.000383149	0.000268622	0.000304375	0.000462628	0.000255828	0.000194266	0.000291503	0.000197842	0.000383538	0.000541065	0.0003263	0.00048336	0.000643135	0.000451069
84	KTMI	2.39839e-05	5.79488e-05	1.62025e-05	8.44704e-05	0.00010464	4.64681e-05	0.000102906	0.000118549	5.91003e-05	0.000110069	0.000126391	6.01949e-05	5.90718e-05	8.68427e-05	3.88704e-05	0.000108019	0.000116418	6.14894e-05	0.000139274	0.000147914	6.72969e-05
85	KTMM	2.65975e-05	3.84514e-05	2.65744e-05	0.0001296	7.41691e-05	8.31129e-05	0.000123429	0.000107466	7.88003e-05	0.000129199	6.67694e-05	7.0518e-05	0.000120007	8.84242e-05	9.45581e-05	0.000166862	0.000103745	0.000131973	0.000166789	0.000109452	0.000167997
86	KTMQ	0.000114923	8.89953e-05	0.00012564	1.44089e-05	1.18483e-05	8.84089e-06	2.7968e-06	3.37871e-06	1.00581e-06	1.81154e-06	4.41639e-06	1.33053e-06	2.20355e-05	7.03467e-06	9.46639e-06	1.0797e-06	3.49465e-06	1.90263e-06	1.21478e-06	2.48573e-06	1.30674e-06
87	KTMH	8.51734e-05	5.55371e-05	8.36476e-05	2.17753e-05	1.00994e-05	7.64502e-06	5.26456e-06	2.82375e-06	8.32398e-07	3.73178e-06	3.66515e-06	5.96444e-07	1.72836e-05	1.09065e-05	9.4135e-06	2.60109e-06	2.65593e-06	7.78347e-07	7.89606e-07	1.87098e-06	1.22506e-06
88	KTMP	6.07284e-05	4.74528e-05	6.32963e-05	1.1171e-05	6.72473e-06	9.3107e-06	1.97421e-06	1.84442e-06	5.54932e-07	1.9927e-06	1.77566e-06	5.50563e-07	1.79359e-05	2.45395e-06	7.6683e-06	4.90772e-07	6.05739e-07	5.18898e-07	9.11084e-07	8.28575e-07	2.45013e-07
89	KTMR	1.03008e-05	2.45586e-05	1.95103e-05	2.0642e-06	2.11841e-06	7.26064e-07	7.40328e-07	7.34502e-07	4.50882e-07	1.08693e-06	9.10596e-07	3.67042e-07	1.35101e-06	4.90791e-07	8.99042e-07	3.92617e-07	2.09679e-07	8.6483e-08	4.25172e-07	6.94934e-07	1.63342e-07
90	KTML	1.13001e-05	3.96742e-05	2.33787e-05	3.77628e-05	6.2173e-05	3.31e-05	2.78857e-05	5.48755e-05	4.25563e-05	3.42382e-05	4.83299e-05	4.45956e-05	3.67568e-05	5.34144e-05	3.20482e-05	5.24144e-05	8.02838e-05	5.88949e-05	5.16281e-05	8.06123e-05	5.43112e-05
91	KTME	4.72759e-05	4.07272e-05	4.50755e-05	1.07662e-05	4.0644e-06	4.78348e-06	1.43953e-06	1.87706e-06	2.42783e-06	1.44923e-06	2.84561e-06	1.05525e-06	4.23938e-06	3.10834e-06	6.55772e-06	1.0797e-06	7.68823e-07	6.91864e-07	3.03695e-07	8.55303e-07	6.53368e-07
92	KTMD	7.54108e-05	7.81596e-05	7.73124e-05	1.05639e-05	9.38507e-06	6.02206e-06	2.67341e-06	4.48862e-06	4.16199e-07	1.413e-06	6.0327e-06	3.80806e-06	1.58395e-05	1.37149e-05	1.14231e-05	1.37416e-06	1.19517e-05	2.76746e-06	1.45773e-06	2.00194e-05	3.34851e-06
93	KTMA	9.16306e-05	6.95997e-05	5.13547e-05	5.5612e-05	5.09158e-05	5.14651e-05	3.94842e-06	1.00382e-05	3.26023e-06	3.15208e-06	7.23924e-06	2.75282e-06	4.26734e-05	3.47098e-05	2.87694e-05	4.0734e-06	7.0126e-06	1.47886e-05	2.91547e-06	6.4415e-06	2.5318e-06
94	KTMG	7.94081e-05	6.54217e-05	7.8714e-05	0.000204154	0.000263472	0.000191724	0.000178378	0.000124408	0.00011931	0.000144452	5.44309e-05	8.87784e-05	0.000149729	0.000131886	0.000175207	0.000169316	0.000140275	0.000231428	0.000200317	9.10898e-05	0.000242236
95	KTMV	2.95186e-05	5.95113e-05	4.14874e-05	0.000153075	0.000133435	0.000169344	0.000173196	0.000146672	0.000169601	0.000145503	0.00010959	0.00014411	7.97097e-05	9.67676e-05	0.000101327	0.000110178	0.000110431	0.000124622	0.000127795	0.000100124	0.000126182
96	KTMY	6.12665e-05	6.02926e-05	6.2119e-05	7.3259e-06	9.04021e-06	7.04709e-06	2.59115e-06	3.16652e-06	1.8729e-06	2.78978e-06	4.32533e-06	2.01873e-06	5.54381e-06	9.95215e-06	9.46639e-06	1.12877e-06	2.9821e-06	4.0647e-06	1.33626e-06	2.56591e-06	2.61347e-06
97	KTMS	0.00024299	0.000183188	0.000204241	0.000272596	0.000239282	0.000257624	0.000112201	4.54902e-05	3.91574e-05	1.87314e-05	2.75455e-05	1.46817e-05	0.00024812	0.000154899	0.00022878	9.76145e-05	8.33591e-05	0.000130157	4.08773e-05	2.85458e-05	2.88299e-05
98	KTMC	6.26501e-05	7.09245e-05	4.373e-05	0.000278425	0.000244701	0.000185744	0.000328788	0.000240264	0.000226343	0.000272529	0.000215424	0.000146725	0.000219656	0.000199425	0.000170659	0.000268648	0.000257975	0.000196662	0.000307339	0.000214842	0.000234232
99	KTMW	6.72624e-05	7.2453e-05	9.28421e-05	8.58061e-06	6.01038e-06	5.29599e-06	1.27501e-06	1.45268e-06	3.12149e-07	1.95647e-06	1.6846e-06	5.50563e-07	7.77997e-06	2.53575e-06	7.50965e-06	3.4354e-07	5.12549e-07	9.51313e-07	7.89606e-07	9.62216e-07	3.26684e-07
100	KTMF	8.47122e-05	0.00011318	8.89737e-05	0.000431216	0.000309338	0.000290981	0.000374318	0.000244034	0.000323803	0.000388431	0.000178887	0.000192881	0.000286415	0.000285613	0.000259294	0.000362729	0.000334461	0.000336592	0.000419341	0.000283052	0.000331747
101	KTQK	2.06784e-05	2.50342e-05	2.0968e-05	3.23796e-06	3.9905e-06	2.43445e-06	1.76856e-06	3.50929e-06	7.28348e-07	1.77531e-06	4.05215e-06	1.23877e-06	1.8262e-05	3.59913e-06	1.95674e-06	1.0797e-06	1.72403e-06	4.32415e-07	5.4665e-07	2.19172e-06	6.53368e-07
102	KTQN	4.23561e-05	4.7283e-05	4.15995e-05	9.83532e-06	5.44383e-06	2.2209e-06	2.34437e-06	3.06859e-06	9.01764e-07	2.24631e-06	3.84727e-06	8.25845e-07	5.35746e-06	2.78115e-06	2.06251e-06	4.41694e-07	1.957e-06	1.0378e-06	1.21478e-07	1.73734e-06	4.08355e-07
103	KTQT	9.263e-05	9.3513e-05	7.24348e-05	0.000197475	0.000218665	0.000247972	6.54368e-05	7.9718e-05	4.78976e-05	5.69911e-05	3.37376e-05	5.50105e-05	0.000137524	0.000153372	0.000223438	4.74576e-05	7.86063e-05	0.000115974	1.6278e-05	2.81983e-05	2.35212e-05
104	KTQI	6.73393e-05	5.86282e-05	5.28684e-05	2.37181e-05	2.27114e-05	2.22944e-05	5.22343e-06	9.00989e-06	7.17943e-06	4.56509e-06	9.81167e-06	7.84553e-06	2.07776e-05	1.44238e-05	1.8351e-05	2.7974e-06	7.40866e-06	6.22678e-06	1.51847e-06	6.92261e-06	5.47195e-06
105	KTQM	7.96387e-05	6.70861e-05	9.28982e-05	0.000104748	9.03775e-05	0.000124669	4.8656e-05	3.53867e-05	4.1828e-05	3.23542e-05	1.68005e-05	3.55572e-05	4.60742e-05	6.47571e-05	0.000106827	2.39006e-05	3.02171e-05	8.30237e-05	1.39699e-05	1.84959e-05	1.91927e-05
106	KTQQ	7.24128e-05	8.88934e-05	8.94783e-05	9.2282e-06	5.59163e-06	4.82619e-06	6.90973e-06	2.74214e-06	1.63011e-06	2.10139e-06	2.91391e-06	1.00937e-06	1.20194e-05	4.33532e-06	6.08176e-06	5.39849e-07	9.08609e-07	6.05381e-07	4.25172e-07	1.09586e-06	8.1671e-07
107	KTQH	6.64168e-05	0.000118921	0.000134498	9.2282e-06	9.75456e-06	7.26064e-06	1.89195e-06	3.24813e-06	1.49138e-06	1.70285e-06	2.70902e-06	3.53278e-06	6.89482e-06	1.19153e-05	4.70675e-06	4.71141e-06	8.36386e-06	3.0269e-06	4.43394e-06	3.1272e-06	2.36846e-06
108	KTQP	2.37532e-05	2.4117e-05	2.93776e-05	1.09686e-05	3.64564e-06	4.69806e-06	2.30324e-06	1.81177e-06	1.59543e-06	2.35501e-06	1.57078e-06	1.74345e-06	6.75506e-06	3.95359e-06	3.80771e-06	4.66233e-06	2.77242e-06	4.0647e-06	1.57921e-06	2.03135e-06	9.63717e-06
109	KTQR	1.03008e-05	1.42324e-05	1.78844e-05	5.22122e-06	4.82801e-06	6.83354e-07	2.71454e-06	3.08491e-06	5.20249e-07	2.10139e-06	3.50579e-06	6.88204e-07	4.00645e-06	4.55345e-06	5.18271e-06	1.37416e-06	1.63084e-06	1.72966e-06	1.57921e-06	1.28296e-06	5.71697e-07
110	KTQL	2.81349e-05	2.58494e-05	1.46888e-05	3.88556e-06	4.70485e-06	2.98967e-06	1.97421e-06	3.68883e-06	1.10986e-06	1.9927e-06	3.30091e-06	1.19289e-06	5.77674e-06	2.45395e-06	3.17309e-06	8.83389e-07	1.60754e-06	8.6483e-07	1.33626e-06	1.36314e-06	1.14339e-06
111	KTQE	4.38935e-05	5.61825e-05	6.26236e-05	4.97837e-06	5.81332e-06	4.05741e-06	3.04357e-06	2.28512e-06	5.89615e-07	2.28254e-06	3.20985e-06	8.71726e-07	4.79842e-06	2.56302e-06	2.96155e-06	8.34312e-07	1.30467e-06	1.12428e-06	1.03256e-06	6.68206e-07	3.26684e-07
112	KTQD	7.54876e-05	6.98715e-05	0.000157933	1.38423e-05	1.05182e-05	8.67005e-06	2.42663e-06	4.24379e-06	1.69948e-06	2.42747e-06	4.09768e-06	2.01873e-06	1.54202e-05	3.13561e-06	9.51927e-06	4.90772e-07	6.52335e-07	3.0269e-06	1.03256e-06	1.06913e-06	1.38841e-06
113	KTQA	4.92745e-05	5.21743e-05	7.69199e-05	1.01186e-05	8.96631e-06	5.46683e-06	1.52179e-06	2.17086e-06	7.63031e-07	2.24631e-06	2.73179e-06	1.23877e-06	6.84823e-06	3.79e-06	6.55772e-06	9.81543e-07	1.49105e-06	1.47021e-06	7.89606e-07	9.35488e-07	5.71697e-07
114	KTQG	3.75132e-05	3.4647e-05	4.64771e-05	3.80461e-06	3.62101e-06	3.5449e-06	1.48066e-06	1.48533e-06	4.85565e-07	1.05069e-06	1.63907e-06	8.25845e-07	2.65544e-06	2.04496e-06	3.64905e-06	8.34312e-07	5.82442e-07	5.1025e-06	3.64433e-07	3.74195e-07	5.71697e-07
115	KTQV	6.18814e-05	8.00957e-05	8.35915e-05	1.95897e-05	1.41884e-05	7.94399e-06	2.63228e-06	5.33738e-06	1.42201e-06	2.57239e-06	7.17094e-06	2.43166e-06	1.23455e-05	7.57999e-06	1.06299e-05	1.03062e-06	2.53945e-06	1.98911e-06	1.82217e-06	2.67282e-06	2.04177e-06
116	KTQY	7.67176e-05	8.58363e-05	0.000115884	9.47105e-06	7.09422e-06	4.14283e-06	6.78634e-06	2.93801e-06	1.6648e-06	4.8187e-06	3.71068e-06	6.33148e-06	1.23455e-05	4.98971e-06	6.71638e-06	2.01216e-06	1.81722e-06	6.05381e-07	1.33626e-06	1.73734e-06	4.08355e-07
117	KTQS	3.98193e-05	5.85602e-05	4.41224e-05	5.30217e-06	5.81332e-06	2.13548e-06	3.24922e-06	1.94235e-06	1.42201e-06	1.59416e-06	2.25372e-06	9.17606e-07	1.95664e-06	2.89021e-06	3.38463e-06	4.41694e-07	1.0018e-06	9.51313e-07	8.50345e-07	8.82032e-07	4.90026e-07
118	KTQC	9.92409e-05	6.79693e-05	8.70675e-05	2.64704e-05	1.80312e-05	2.00308e-05	3.86616e-06	4.73346e-06	3.26023e-06	5.72448e-06	5.71399e-06	2.06461e-06	9.78319e-06	8.91603e-06	2.2952e-05	5.44757e-06	3.07529e-06	6.74567e-06	1.21478e-06	4.24979e-06	4.81859e-06
119	KTQW	7.54108e-05	0.000117936	0.000135114	7.08305e-06	6.72473e-06	1.53755e-05	2.67341e-06	1.86074e-06	6.58982e-07	1.05069e-06	1.79843e-06	1.28465e-06	6.56871e-06	8.45251e-06	7.6683e-06	1.27601e-06	8.62014e-07	1.21076e-06	2.42956e-07	1.14931e-06	8.98381e-07
120	KTQF	6.66474e-05	4.42938e-05	8.07883e-05	8.98535e-06	6.94643e-06	3.75845e-06	2.17986e-06	4.22747e-06	7.97715e-07	2.13762e-06	3.64238e-06	1.10113e-06	1.14137e-05	4.22625e-06	6.71638e-06	1.27601e-06	1.74733e-06	2.07559e-06	9.11084e-07	1.92443e-06	1.30674e-06
121	KTHK	0.000118382	0.000137331	0.000156363	3.00726e-05	1.51738e-05	1.48202e-05	9.58314e-06	1.05279e-05	6.76323e-06	5.79694e-06	1.14052e-05	1.03689e-05	1.38362e-05	1.45601e-05	1.05241e-05	4.12248e-06	8.85311e-06	8.99423e-06	1.70069e-06	5.18528e-06	2.20512e-06
122	KTHN	4.81215e-05	4.00818e-05	4.42906e-05	1.72422e-05	9.4836e-06	3.16051e-06	6.29279e-06	4.7661e-06	1.31796e-06	6.73894e-06	5.66846e-06	1.65169e-06	1.30443e-05	5.64409e-06	5.71156e-06	9.07928e-06	2.67923e-06	7.78347e-07	8.38197e-06	2.29863e-06	8.1671e-07
123	KTHT	5.45786e-05	5.1461e-05	5.37094e-05	0.000310076	0.00024012	0.000314556	0.000240607	0.000171678	0.000267685	0.000196878	0.000113529	0.000136907	0.000164218	0.000189036	0.00020715	0.000169905	0.000172962	0.000210067	0.000182217	0.000130193	0.000235457
124	KTHI	7.12597e-05	9.01502e-05	5.93719e-05	0.000191485	0.000216152	0.000194799	0.000100726	9.85212e-05	5.46261e-05	3.91656e-05	5.82781e-05	4.95966e-05	0.000139853	0.000136849	0.000159448	7.55298e-05	7.06385e-05	0.000143994	3.93588e-05	6.52703e-05	6.42751e-05
125	KTHM	4.52772e-05	5.65901e-05	4.63089e-05	0.000229572	0.000178144	0.000196592	0.000239291	0.000194545	0.000200781	0.000238798	0.000164021	0.000138834	0.000147447	0.000151055	0.000156909	0.00022389	0.000186148	0.000219407	0.000278609	0.000168281	0.00025514
126	KTHQ	2.89805e-05	2.00409e-05	1.56979e-05	7.77112e-06	4.40926e-06	1.19587e-06	2.63228e-06	1.56694e-06	4.16199e-07	1.59416e-06	2.27649e-06	6.88204e-07	2.32933e-06	2.12676e-06	7.93273e-07	2.94463e-07	6.75632e-07	6.05381e-07	4.85911e-07	7.21662e-07	7.35039e-07
127	KTHH	1.14538e-05	1.39267e-05	8.12929e-06	1.78088e-06	2.8574e-06	8.11483e-07	1.60404e-06	1.58326e-06	3.81516e-07	9.78233e-07	2.34478e-06	9.63486e-07	4.47232e-06	2.72662e-06	7.93273e-07	9.81543e-08	7.22228e-07	1.72966e-07	1.21478e-07	7.75119e-07	2.45013e-07
128	KTHP	3.2286e-05	2.98576e-05	3.52643e-05	7.85206e-06	5.81332e-06	8.11483e-06	3.41374e-06	1.22417e-06	3.81516e-07	1.66662e-06	1.25207e-06	7.34085e-07	8.94463e-06	7.55273e-06	9.46639e-06	3.92617e-06	1.67743e-06	6.14029e-06	3.64433e-06	6.94934e-07	5.55363e-06
129	KTHR	5.03507e-05	5.21064e-05	5.50549e-05	7.93301e-06	4.45852e-06	1.87922e-06	1.72743e-06	2.33408e-06	4.50882e-07	1.92024e-06	2.20819e-06	5.04683e-07	6.6153e-06	2.29036e-06	5.02406e-06	6.38003e-07	7.68823e-07	8.6483e-07	7.28867e-07	4.5438e-07	5.71697e-07
130	KTHL	2.21389e-05	2.0992e-05	2.32666e-05	1.02805e-05	1.70458e-05	7.77315e-06	6.82747e-06	7.00225e-06	7.97715e-07	1.59416e-06	7.48965e-06	5.04683e-07	1.0482e-05	8.67064e-06	1.63414e-05	9.81543e-07	1.37456e-06	1.56534e-05	4.91985e-06	1.63042e-06	1.49458e-05
131	KTHE	5.15038e-05	3.74324e-05	7.15378e-05	2.33133e-05	6.40451e-06	1.70839e-06	3.41374e-06	1.68119e-06	5.20249e-07	1.63039e-06	2.07161e-06	5.04683e-07	4.84501e-06	4.22625e-06	3.91348e-06	3.92617e-07	1.44446e-06	7.78347e-07	3.03695e-07	1.2295e-06	3.26684e-07
132	KTHD	4.18949e-05	3.96403e-05	7.59108e-05	7.93301e-06	2.53717e-06	1.87922e-06	9.04846e-07	1.30578e-06	4.50882e-07	1.30431e-06	2.23096e-06	4.12923e-07	6.19602e-06	2.39942e-06	2.00962e-06	4.90772e-07	3.9606e-07	1.12428e-06	4.25172e-07	6.94934e-07	2.45013e-07
133	KTHA	2.25233e-05	2.74459e-05	6.05492e-05	2.34752e-06	6.28134e-06	3.28864e-06	1.19275e-06	9.63014e-07	5.20249e-07	7.24617e-07	1.41142e-06	5.04683e-07	1.30443e-06	4.93517e-06	7.61542e-06	2.94463e-07	7.68823e-07	9.51313e-07	1.82217e-07	6.68206e-07	4.08355e-07
134	KTHG	8.52503e-05	7.72764e-05	0.000106017	8.25681e-06	6.774e-06	3.07509e-06	2.42663e-06	1.09359e-06	6.93665e-07	5.79694e-07	1.79843e-06	4.58803e-07	4.00645e-06	4.47165e-06	7.87984e-06	3.92617e-07	2.09679e-06	2.24856e-06	1.82217e-07	8.28575e-07	5.71697e-07
135	KTHV	3.55914e-05	2.50681e-05	3.31899e-05	3.8208e-05	3.18008e-05	4.6767e-05	2.46776e-06	6.70845e-06	4.71692e-06	3.29701e-06	5.82781e-06	9.03842e-06	2.43648e-05	2.67481e-05	1.86155e-05	9.57005e-06	1.49105e-05	4.23767e-06	3.76581e-06	3.98251e-06	1.38841e-06
136	KTHY	0.000117152	6.97016e-05	7.57986e-05	1.65541e-05	6.33061e-06	5.21057e-06	2.63228e-06	2.67685e-06	1.4567e-06	2.68108e-06	4.14321e-06	8.71726e-07	1.07149e-05	9.67949e-06	5.28848e-06	1.96309e-06	1.14159e-06	5.18898e-07	1.0933e-06	1.28296e-06	7.35039e-07
137	KTHS	3.48996e-05	3.1556e-05	2.48924e-05	4.00698e-06	3.86734e-06	6.49186e-06	1.48066e-06	1.89338e-06	4.16199e-07	1.26808e-06	1.73013e-06	5.50563e-07	2.32933e-06	5.53503e-06	3.01444e-06	3.4354e-07	8.15418e-07	2.59449e-07	7.89606e-07	8.01847e-07	1.63342e-07
138	KTHC	0.000113923	0.000103941	0.000114875	0.00016117	0.000143239	0.000188435	6.9303e-05	4.43802e-05	3.42671e-05	1.30431e-05	1.63452e-05	1.45441e-05	0.000127554	9.08236e-05	0.000161299	4.04396e-05	3.1149e-05	6.14029e-05	6.74202e-06	1.34176e-05	2.07444e-05
139	KTHW	2.82886e-05	2.17733e-05	2.41636e-05	6.35451e-06	2.36474e-06	1.53755e-06	1.60404e-06	1.86074e-06	2.77466e-07	9.42002e-07	1.11548e-06	2.29401e-07	2.56226e-06	2.53575e-06	3.12021e-06	1.47231e-07	2.79572e-07	2.59449e-07	1.82217e-07	3.74195e-07	2.45013e-07
140	KTHF	0.000103469	6.65426e-05	7.37243e-05	2.72799e-05	1.10847e-05	1.50338e-05	2.34437e-06	4.1785e-06	1.00581e-06	2.71731e-06	3.8245e-06	1.83521e-06	2.13367e-05	1.00885e-05	7.19234e-06	3.82802e-06	1.93371e-06	1.0378e-06	9.71822e-07	2.00462e-06	1.14339e-06
141	KTPK	1.86029e-05	2.16034e-05	3.6722e-05	3.03559e-06	3.00519e-06	8.54193e-07	1.72743e-06	1.73016e-06	4.16199e-07	1.01446e-06	2.04884e-06	2.29401e-07	2.32933e-06	3.10834e-06	1.16347e-06	3.92617e-07	5.59144e-07	2.59449e-07	1.33626e-06	6.68206e-07	1.63342e-07
142	KTPN	4.15105e-06	5.16308e-06	1.48009e-05	1.05234e-06	1.25627e-06	2.05006e-06	3.29035e-07	8.32436e-07	2.42783e-07	3.62309e-07	1.04719e-06	3.67042e-07	7.45386e-07	6.27122e-07	1.21635e-06	2.94463e-07	3.49465e-07	3.45932e-07	1.21478e-07	2.13826e-07	3.26684e-07
143	KTPT	3.39771e-05	3.90628e-05	5.06259e-05	0.000101308	0.000130751	9.40466e-05	4.2281e-05	5.19211e-05	3.74232e-05	9.56495e-06	2.34934e-05	7.34085e-06	0.000102724	0.000101921	9.74668e-05	4.98624e-05	5.91295e-05	6.34785e-05	2.69681e-05	2.57393e-05	2.79315e-05
144	KTPI	3.75132e-05	2.42189e-05	3.47037e-05	4.776e-06	6.9218e-06	7.00438e-06	1.76856e-06	3.26445e-06	1.76885e-06	1.81154e-06	3.25538e-06	1.97285e-06	1.02956e-05	8.01625e-06	6.87503e-06	8.34312e-07	2.72583e-06	1.55669e-06	1.82217e-06	2.72628e-06	1.47008e-06
145	KTPM	4.44316e-05	6.31119e-05	2.84245e-05	0.000106084	6.96613e-05	8.56755e-05	8.30813e-05	3.51418e-05	2.81281e-05	2.65572e-05	2.47682e-05	2.58765e-05	5.11987e-05	4.20444e-05	5.29906e-05	5.09912e-05	4.74108e-05	3.5804e-05	3.28597e-05	2.39218e-05	2.99732e-05
146	KTPQ	3.55914e-05	4.5109e-05	6.6492e-05	4.33078e-06	4.0644e-06	2.2209e-06	1.80969e-06	1.92603e-06	4.50882e-07	1.884e-06	2.16267e-06	7.79965e-07	3.91328e-06	3.21741e-06	5.60579e-06	1.86493e-06	6.9893e-07	5.18898e-07	6.07389e-07	5.34565e-07	4.08355e-07
147	KTPH	9.45517e-06	1.08017e-05	1.70995e-05	1.13329e-06	1.10847e-06	6.83354e-07	6.99199e-07	6.20246e-07	3.12149e-07	9.05771e-07	7.51242e-07	2.29401e-07	9.31733e-07	8.72517e-07	1.11058e-06	1.47231e-07	3.26167e-07	8.6483e-08	2.42956e-07	2.13826e-07	8.1671e-08
148	KTPP	3.85894e-05	4.88455e-05	5.76339e-05	3.56176e-06	4.11366e-06	5.29599e-06	2.42663e-06	1.71384e-06	5.54932e-07	1.30431e-06	1.57078e-06	8.25845e-07	3.8201e-06	1.90863e-06	2.90867e-06	5.39849e-07	5.82442e-07	1.55669e-06	1.82217e-07	3.20739e-07	7.35039e-07
149	KTPR	1.19919e-05	1.96333e-05	2.1024e-05	1.25471e-06	2.38937e-06	9.39612e-07	1.15162e-06	1.06095e-06	1.38733e-07	1.12316e-06	1.18377e-06	2.29401e-07	3.54058e-06	8.17985e-07	4.75964e-07	2.94463e-07	9.31907e-08	0	3.64433e-07	2.13826e-07	2.45013e-07
150	KTPL	5.12732e-05	5.34311e-05	5.02334e-05	8.29729e-06	5.46846e-06	1.27275e-05	3.7839e-06	1.63223e-06	6.58982e-07	1.30431e-06	1.95778e-06	1.19289e-06	9.69002e-06	5.2351e-06	5.34137e-06	8.34312e-07	1.35126e-06	6.91864e-07	1.63995e-06	1.71061e-06	1.38841e-06
151	KTPE	7.94081e-05	6.75277e-05	0.00011168	1.31947e-05	6.35524e-06	9.56696e-06	3.12583e-06	2.04028e-06	6.24298e-07	5.32594e-06	2.41308e-06	5.96444e-07	1.44884e-05	2.99928e-06	2.90867e-06	2.65017e-06	5.12549e-07	3.45932e-07	3.09768e-06	6.14749e-07	2.45013e-07
152	KTPD	4.09724e-05	4.23916e-05	4.83833e-05	3.76413e-06	2.43864e-06	1.11045e-06	5.34682e-07	1.15888e-06	3.12149e-07	1.63039e-06	1.2976e-06	4.58803e-07	1.63053e-06	7.63452e-07	3.75482e-06	4.90772e-07	1.63084e-07	1.72966e-07	1.82217e-07	3.47467e-07	1.63342e-07
153	KTPA	6.2727e-05	5.22423e-05	7.11453e-05	7.77112e-06	6.15818e-06	5.08245e-06	1.80969e-06	1.95867e-06	1.07518e-06	1.5217e-06	1.82119e-06	3.21162e-07	1.03422e-05	4.58071e-06	4.86541e-06	2.45386e-07	6.9893e-07	7.78347e-07	8.50345e-07	5.07836e-07	4.90026e-07
154	KTPG	3.59758e-05	1.86482e-05	3.25732e-05	4.73552e-06	3.10372e-06	8.11483e-07	6.5807e-07	9.30369e-07	4.16199e-07	8.69541e-07	9.10596e-07	4.12923e-07	2.93496e-06	3.89906e-06	4.5481e-06	1.47231e-07	4.65953e-07	2.59449e-07	3.64433e-07	4.81108e-07	3.26684e-07
155	KTPV	8.5404e-05	7.83294e-05	0.000101756	1.30328e-05	1.54447e-05	1.74255e-05	5.75811e-06	3.85206e-06	3.29491e-06	2.78978e-06	4.30257e-06	1.51405e-06	1.94732e-05	9.37956e-06	1.33799e-05	1.7177e-06	1.49105e-06	2.07559e-06	4.73763e-06	1.30968e-06	1.63342e-06
156	KTPY	7.27203e-05	7.00753e-05	0.000103494	1.3559e-05	6.33061e-06	4.05741e-06	2.0976e-06	2.10557e-06	2.08099e-07	3.07962e-06	2.45861e-06	7.34085e-07	7.96631e-06	3.08108e-06	5.44714e-06	4.90772e-07	9.31907e-07	4.32415e-07	2.42956e-07	1.0424e-06	5.71697e-07
157	KTPS	1.63736e-05	2.71402e-05	2.92094e-05	3.15702e-06	1.84745e-06	3.20322e-06	1.43953e-06	1.04463e-06	6.58982e-07	1.15939e-06	1.11548e-06	6.42324e-07	3.58717e-06	1.22698e-06	4.75964e-07	3.4354e-07	3.9606e-07	2.59449e-07	4.25172e-07	2.40554e-07	1.63342e-07
158	KTPC	0.000129067	0.000100069	0.000146664	1.65136e-05	1.72183e-05	1.61869e-05	6.04601e-06	6.95329e-06	5.02907e-06	3.73178e-06	8.26366e-06	2.84458e-06	4.09031e-05	2.53575e-05	2.01491e-05	8.24496e-06	1.40718e-05	4.67008e-06	1.19656e-05	1.69457e-05	2.20512e-06
159	KTPW	1.6143e-05	1.90898e-05	1.50252e-05	1.29519e-06	2.34011e-06	5.12516e-07	3.70164e-07	5.0599e-07	1.0405e-07	3.62309e-07	6.14652e-07	3.67042e-07	2.37592e-06	5.72589e-07	1.11058e-06	2.45386e-07	1.16488e-07	1.72966e-07	2.42956e-07	1.87098e-07	8.1671e-08
160	KTPF	5.09657e-05	4.01837e-05	6.19508e-05	1.68779e-05	6.10892e-06	6.36373e-06	2.55002e-06	2.20351e-06	9.71131e-07	2.60862e-06	2.93667e-06	1.65169e-06	3.91328e-06	5.20784e-06	1.04712e-05	8.34312e-07	3.0054e-06	3.28635e-06	1.33626e-06	1.38987e-06	1.55175e-06
161	KTRK	1.62967e-05	1.58289e-05	1.12128e-05	3.07607e-06	3.44858e-06	9.39612e-07	1.6863e-06	2.08925e-06	5.20249e-07	1.81154e-06	2.93667e-06	5.50563e-07	5.73016e-06	8.45251e-07	8.99042e-07	5.39849e-07	9.31907e-07	3.45932e-07	6.07389e-07	1.06913e-06	4.08355e-07
162	KTRN	4.33554e-05	7.56799e-05	7.4397e-05	6.31403e-06	3.9905e-06	3.07509e-06	2.71454e-06	2.04028e-06	6.58982e-07	1.30431e-06	2.45861e-06	1.00937e-06	6.19602e-06	5.80769e-06	4.1779e-06	7.36157e-07	1.21148e-06	1.81614e-06	3.64433e-07	1.06913e-06	6.53368e-07
163	KTRT	4.40473e-05	3.1488e-05	3.6778e-05	8.4349e-05	9.61415e-05	6.04768e-05	2.04824e-05	4.76447e-05	7.07538e-06	7.10125e-06	1.26573e-05	2.61518e-06	5.73481e-05	6.23304e-05	5.36252e-05	2.55692e-05	3.08694e-05	2.42152e-05	3.82655e-06	1.62508e-05	5.22694e-06
164	KTRI	5.15807e-05	4.45995e-05	3.84039e-05	1.05639e-05	1.35726e-05	1.13608e-05	2.96131e-06	5.14151e-06	2.42783e-06	2.9347e-06	4.57574e-06	2.29401e-06	8.85146e-06	7.06194e-06	8.09138e-06	1.27601e-06	3.35486e-06	3.28635e-06	1.88291e-06	3.20739e-06	1.47008e-06
165	KTRM	0.000129913	6.54217e-05	9.32906e-05	0.000166715	0.000109098	0.000220638	5.37149e-05	3.87001e-05	2.35152e-05	3.44193e-05	3.08464e-05	9.68074e-06	0.000143487	8.56703e-05	0.0001879	4.15684e-05	4.00953e-05	6.6246e-05	2.3506e-05	1.71863e-05	1.28223e-05
166	KTRQ	8.47122e-05	9.0354e-05	0.000133825	1.38828e-05	7.68541e-06	2.94696e-06	2.71454e-06	2.64421e-06	6.58982e-07	6.19548e-06	3.27815e-06	8.25845e-07	6.33578e-06	3.68093e-06	4.86541e-06	7.85235e-07	1.07169e-06	4.32415e-07	1.15404e-06	1.0424e-06	4.08355e-07
167	KTRH	4.45085e-05	3.73644e-05	4.32254e-05	5.90929e-06	3.42395e-06	2.56258e-06	1.43953e-06	1.68119e-06	3.81516e-07	1.34054e-06	1.98055e-06	8.25845e-07	5.31088e-06	2.15403e-06	8.46158e-07	2.45386e-07	5.59144e-07	1.72966e-07	2.42956e-07	4.81108e-07	1.63342e-07
168	KTRP	2.12165e-05	1.1549e-05	1.78844e-05	1.69993e-06	3.07909e-06	5.55225e-07	3.61938e-06	7.83469e-07	3.46832e-07	5.07232e-07	1.00166e-06	4.12923e-07	2.23616e-06	1.00885e-06	2.16828e-06	1.96309e-07	3.72763e-07	7.78347e-07	6.07389e-08	1.33641e-07	2.45013e-07
169	KTRR	7.44883e-05	6.84788e-05	0.000105905	1.71207e-05	3.20225e-06	6.02206e-06	2.67341e-06	1.69752e-06	7.63031e-07	1.08693e-06	1.54801e-06	5.96444e-07	1.37896e-05	2.39942e-06	3.86059e-06	5.39849e-07	8.38716e-07	7.78347e-07	4.25172e-07	4.81108e-07	4.08355e-07
170	KTRL	4.43548e-05	4.84379e-05	3.68902e-05	1.12115e-05	5.39457e-06	5.12516e-06	2.01534e-06	2.15454e-06	1.6648e-06	2.24631e-06	1.91225e-06	1.00937e-06	6.98799e-06	2.39942e-06	3.91348e-06	5.05495e-06	6.75632e-07	1.21076e-06	3.03695e-07	1.17604e-06	6.53368e-07
171	KTRE	2.01403e-05	1.33153e-05	3.11716e-05	1.17376e-06	1.40407e-06	6.83354e-07	1.06936e-06	9.63014e-07	2.42783e-07	6.15925e-07	1.2293e-06	3.67042e-07	2.93496e-06	5.18057e-07	1.16347e-06	2.45386e-07	2.56274e-07	5.18898e-07	6.07389e-08	1.87098e-07	1.63342e-07
172	KTRD	4.67378e-05	6.20929e-05	0.000113249	7.40684e-06	3.9905e-06	9.01173e-06	3.70164e-06	1.7628e-06	5.89615e-07	1.5217e-06	1.98055e-06	7.34085e-07	3.40082e-06	4.58071e-06	4.38944e-06	3.4354e-07	8.38716e-07	8.6483e-08	2.42956e-07	8.28575e-07	4.90026e-07
173	KTRA	3.15941e-05	3.86212e-05	3.85721e-05	6.63783e-06	5.567e-06	1.70839e-06	1.35727e-06	1.27314e-06	2.77466e-07	1.5217e-06	1.34313e-06	5.04683e-07	4.47232e-06	1.19971e-06	2.59136e-06	1.96309e-07	3.26167e-07	6.05381e-07	1.82217e-07	2.40554e-07	8.1671e-08
174	KTRG	3.20553e-05	2.80233e-05	2.8873e-05	5.22122e-06	1.55186e-06	1.19587e-06	6.1694e-07	7.83469e-07	2.42783e-07	3.62309e-07	1.11548e-06	1.37641e-07	1.95664e-06	8.99783e-07	2.69713e-06	2.45386e-07	3.72763e-07	4.32415e-07	3.64433e-07	2.67282e-07	0
175	KTRV	0.000110772	7.55101e-05	6.4754e-05	1.93873e-05	1.57157e-05	1.78953e-05	9.6654e-06	3.32974e-06	1.21391e-06	1.413e-06	4.3481e-06	1.23877e-06	1.5327e-05	1.34695e-05	1.57068e-05	2.30663e-06	3.84412e-06	1.64318e-06	4.13025e-06	2.69955e-06	1.47008e-06
176	KTRY	7.71019e-05	8.6142e-05	9.87849e-05	1.31138e-05	5.44383e-06	6.02206e-06	1.31614e-06	1.48533e-06	7.63031e-07	2.60862e-06	2.09437e-06	8.71726e-07	9.45709e-06	8.75244e-06	5.44714e-06	1.22693e-06	8.15418e-07	2.33504e-06	5.4665e-07	1.01567e-06	1.79676e-06
177	KTRS	4.38167e-06	1.2568e-05	4.76545e-06	2.46895e-06	1.47796e-06	4.69806e-07	8.63716e-07	1.10991e-06	2.42783e-07	1.26808e-06	1.02442e-06	2.29401e-07	8.85146e-07	1.90863e-07	2.64424e-07	1.47231e-07	1.39786e-07	1.72966e-07	3.03695e-07	5.34565e-08	2.45013e-07
178	KTRC	3.23628e-05	4.60941e-05	3.59371e-05	1.43685e-05	1.99279e-05	8.96902e-06	6.41618e-06	3.36239e-06	9.71131e-07	3.8767e-06	3.3692e-06	1.00937e-06	9.45709e-06	2.41578e-05	1.03125e-05	3.77894e-06	9.29577e-06	1.0378e-06	1.03256e-06	3.52813e-06	6.53368e-07
179	KTRW	6.0959e-05	8.33906e-05	0.000134946	7.69017e-06	3.86734e-06	9.60967e-06	1.15162e-06	1.37107e-06	9.71131e-07	1.08693e-06	1.66184e-06	7.34085e-07	5.03136e-06	4.25352e-06	5.07695e-06	7.85235e-07	7.68823e-07	1.55669e-06	4.85911e-07	1.38987e-06	4.08355e-07
180	KTRF	2.92111e-05	2.6257e-05	3.6722e-05	1.82136e-06	3.62101e-06	8.11483e-07	1.60404e-06	1.94235e-06	4.85565e-07	1.23185e-06	1.86672e-06	5.50563e-07	7.50045e-06	9.27049e-07	1.85097e-06	7.85235e-07	5.35846e-07	3.45932e-07	2.42956e-07	5.88021e-07	3.26684e-07
181	KTLK	3.92044e-06	8.35604e-06	5.15789e-06	1.09281e-06	2.31548e-06	4.27096e-07	1.27501e-06	1.56694e-06	7.63031e-07	1.26808e-06	2.36755e-06	4.12923e-07	1.21125e-06	1.14518e-06	5.76445e-06	4.41694e-07	1.46775e-06	4.32415e-07	7.89606e-07	1.76406e-06	4.90026e-07
182	KTLN	7.37965e-05	7.0381e-05	9.02632e-05	1.26685e-05	7.71004e-06	9.90863e-06	4.07181e-06	2.61156e-06	1.83821e-06	1.70285e-06	3.16432e-06	1.05525e-06	1.13206e-05	6.70748e-06	1.78751e-05	1.12877e-06	2.23658e-06	1.55669e-06	1.45773e-06	2.43227e-06	1.38841e-06
183	KTLT	1.0762e-05	1.70518e-05	1.923e-05	3.95032e-05	4.65558e-05	6.93604e-05	6.44086e-05	6.94023e-05	0.000119518	6.28605e-05	7.46461e-05	0.000107498	3.6291e-05	6.06399e-05	4.88656e-05	7.39102e-05	0.00012865	0.000102655	8.70996e-05	0.000168174	0.000147334
184	KTLI	5.45786e-05	6.52519e-05	5.67929e-05	0.000163558	0.000169793	0.000148587	0.000258827	0.000243283	0.000255928	0.000268579	0.000213603	0.000264408	0.000153503	0.000172213	0.000131736	0.000248527	0.000330338	0.000233245	0.000324589	0.000388842	0.00040223
185	KTLM	4.94283e-05	8.54626e-05	6.80057e-05	0.000261668	0.000210708	0.000261981	0.000431735	0.000312392	0.000393724	0.000409264	0.000361711	0.000418428	0.000287579	0.000289757	0.000255381	0.000512169	0.000545561	0.000419097	0.000687321	0.000711024	0.000648794
186	KTLQ	3.36696e-05	4.03196e-05	3.03867e-05	3.56176e-06	5.04971e-06	3.5449e-06	2.26211e-06	2.46466e-06	9.36448e-07	2.42747e-06	3.0505e-06	1.05525e-06	3.54058e-06	2.26309e-06	1.53366e-06	1.03062e-06	1.58424e-06	9.51313e-07	1.03256e-06	1.25623e-06	1.06172e-06
187	KTLH	4.05112e-05	1.74594e-05	1.89497e-05	5.78786e-06	3.07909e-06	2.90425e-06	2.71454e-06	1.45268e-06	7.28348e-07	9.78233e-07	1.7529e-06	5.96444e-07	5.54381e-06	3.21741e-06	2.16828e-06	4.90772e-07	1.21148e-06	4.32415e-07	7.28867e-07	8.28575e-07	2.45013e-07
188	KTLP	2.3292e-05	2.64608e-05	3.43112e-05	4.04746e-06	3.05446e-06	2.77613e-06	2.26211e-06	1.06095e-06	6.58982e-07	1.37677e-06	1.2293e-06	6.42324e-07	4.33256e-06	1.33604e-06	3.4904e-06	5.39849e-07	6.75632e-07	4.32415e-07	1.03256e-06	7.4839e-07	5.71697e-07
189	KTLR	1.74498e-05	2.97896e-05	2.16407e-05	1.49756e-06	1.82282e-06	1.15316e-06	4.52423e-07	7.83469e-07	2.77466e-07	5.79694e-07	5.91887e-07	2.75282e-07	7.91973e-07	1.49964e-06	6.34618e-07	9.81543e-08	6.9893e-07	6.91864e-07	0	2.40554e-07	1.63342e-07
190	KTLL	4.75834e-05	3.93006e-05	3.66098e-05	0.000181569	0.000119814	0.000157898	0.000353137	0.000158457	0.000281212	0.000367888	0.000210439	0.000268079	0.000215044	0.000148355	0.000159765	0.000467313	0.000300167	0.000265157	0.000635633	0.000390526	0.000420197
191	KTLE	7.86394e-05	4.5177e-05	7.66396e-05	8.66156e-06	5.54236e-06	5.72309e-06	2.7968e-06	2.07293e-06	5.20249e-07	1.01446e-06	2.18543e-06	5.04683e-07	5.12453e-06	3.43554e-06	9.20196e-06	4.61325e-06	1.28137e-06	2.16207e-06	1.21478e-06	9.35488e-07	1.06172e-06
192	KTLD	8.37898e-06	2.12977e-05	2.11922e-05	1.37614e-06	2.38937e-06	7.68773e-07	1.06936e-06	1.24049e-06	2.08099e-07	1.12316e-06	1.25207e-06	5.96444e-07	1.35101e-06	1.7723e-06	6.87503e-07	1.96309e-07	3.26167e-07	8.6483e-08	1.82217e-07	4.00923e-07	4.90026e-07
193	KTLA	2.629e-05	3.37639e-05	2.73032e-05	0.00014587	0.000117671	0.000118519	0.000171592	0.000107254	0.00013627	0.000133619	8.47765e-05	0.000130805	9.57821e-05	0.000107674	0.000115659	0.000143403	0.000139763	0.0001414	0.000185861	0.000106993	0.00015493
194	KTLG	1.15307e-06	7.77859e-06	2.1865e-06	6.07118e-07	6.20745e-06	1.28129e-06	8.63716e-07	1.58326e-06	7.63031e-07	9.78233e-07	1.50248e-06	1.97285e-06	5.5904e-07	8.72517e-07	1.85097e-06	9.32466e-07	7.68823e-07	8.6483e-07	4.25172e-07	9.35488e-07	8.1671e-07
195	KTLV	1.72192e-05	3.91307e-05	3.75629e-05	8.52799e-05	0.000106881	0.000124669	0.000147572	0.000152254	0.000171994	0.000139271	0.000171966	0.000187192	7.45852e-05	0.000130959	0.000120472	0.000133294	0.000240711	0.000245179	0.000200074	0.000263193	0.00038614
196	KTLY	0.000141751	8.14884e-05	9.04314e-05	2.55799e-05	2.28838e-05	2.18246e-05	3.98955e-06	5.90866e-06	2.18504e-06	2.68108e-06	5.1904e-06	2.15637e-06	2.05447e-05	2.10222e-05	1.94087e-05	2.06124e-06	6.08069e-06	6.48622e-06	1.45773e-06	2.24517e-06	2.04177e-06
197	KTLS	2.75199e-05	2.88046e-05	3.34703e-05	0.000113329	8.33571e-05	7.92691e-05	0.000124046	6.91901e-05	8.48699e-05	0.00010478	4.83299e-05	4.62015e-05	9.47106e-05	9.10417e-05	8.2183e-05	0.000120926	0.000110943	0.000107671	0.000137088	9.84668e-05	0.000118015
198	KTLC	2.31383e-05	3.53943e-05	2.57895e-05	0.000127859	0.000101314	0.000124114	0.000226417	0.000136862	0.000184307	0.000236551	0.000149406	0.000189577	0.000135893	0.000116045	0.000126183	0.0002526	0.00020658	0.000219926	0.000358542	0.000286233	0.000335259
199	KTLW	2.39839e-05	4.34107e-05	2.71911e-05	3.96651e-06	3.25152e-06	9.82322e-07	9.87104e-07	1.09359e-06	2.77466e-07	1.23185e-06	1.50248e-06	3.67042e-07	4.33256e-06	1.25424e-06	1.90385e-06	1.96309e-07	3.26167e-07	8.6483e-08	1.21478e-07	2.13826e-07	1.63342e-07
200	KTLF	3.01336e-05	3.59038e-05	4.65332e-05	0.000144454	8.47612e-05	0.000112369	0.000216464	8.14481e-05	0.000144386	0.000206009	7.32802e-05	0.000126721	0.000123827	0.000101812	0.000141097	0.000180359	0.000153998	0.000205397	0.000225402	0.000155211	0.000235621
201	KTEK	4.09724e-05	7.32003e-05	4.85515e-05	4.89742e-06	7.24202e-06	4.48451e-06	2.13873e-06	3.50929e-06	1.42201e-06	1.55793e-06	3.34644e-06	7.34085e-07	5.9165e-06	5.26237e-06	8.14427e-06	9.32466e-07	1.84052e-06	7.78347e-07	8.50345e-07	1.49678e-06	9.80052e-07
202	KTEN	6.31114e-05	9.71475e-05	9.23936e-05	1.23447e-05	6.42914e-06	7.68773e-06	2.67341e-06	3.16652e-06	9.01764e-07	1.48547e-06	3.32367e-06	1.28465e-06	4.84501e-06	4.33532e-06	5.55291e-06	8.83389e-07	9.08609e-07	9.51313e-07	4.85911e-07	1.0424e-06	2.45013e-07
203	KTET	7.74094e-05	4.64678e-05	7.0024e-05	5.96595e-05	6.21976e-05	6.27404e-05	2.51712e-05	2.38632e-05	5.75742e-06	2.75355e-06	9.83444e-06	2.98222e-06	3.77818e-05	3.2883e-05	3.91877e-05	4.71141e-06	8.66673e-06	1.0378e-05	1.39699e-06	4.03596e-06	2.36846e-06
204	KTEI	4.26636e-05	3.89609e-05	4.10389e-05	1.30328e-05	9.31117e-06	1.43077e-05	3.12583e-06	5.37003e-06	1.8729e-06	2.17385e-06	4.96275e-06	1.69757e-06	6.19602e-06	5.45323e-06	5.87022e-06	1.12877e-06	2.86561e-06	1.0378e-06	1.33626e-06	1.81752e-06	1.71509e-06
205	KTEM	2.55213e-05	2.46605e-05	1.76602e-05	2.53371e-05	1.25873e-05	2.95124e-05	3.94842e-06	3.444e-06	4.37009e-06	1.70285e-06	2.95944e-06	2.33989e-06	2.47375e-05	5.75316e-06	1.21635e-05	5.34941e-06	3.16848e-06	3.12204e-05	4.85911e-07	1.81752e-06	6.04365e-06
206	KTEQ	6.47257e-05	6.5082e-05	9.51968e-05	1.29923e-05	1.29322e-05	6.15019e-06	5.79924e-06	5.56589e-06	5.89615e-07	2.02893e-06	3.66515e-06	1.28465e-06	8.61853e-06	9.40682e-06	4.70675e-06	1.0797e-06	2.88891e-06	6.91864e-07	4.25172e-07	3.60831e-06	1.06172e-06
207	KTEH	3.50533e-05	3.27109e-05	4.25526e-05	7.97349e-06	1.97062e-06	3.33135e-06	7.40328e-07	1.14256e-06	1.73416e-07	4.71001e-07	1.47972e-06	8.25845e-07	1.86347e-06	4.68978e-06	3.54328e-06	3.92617e-07	1.56094e-06	1.72966e-07	3.64433e-07	7.4839e-07	1.63342e-07
208	KTEP	5.8576e-05	4.76227e-05	5.90355e-05	1.18186e-05	7.83321e-06	8.62735e-06	1.64517e-06	1.59958e-06	4.50882e-07	8.69541e-07	1.61631e-06	5.04683e-07	6.05626e-06	7.0074e-06	5.2356e-06	3.4354e-07	8.38716e-07	4.32415e-07	4.85911e-07	8.82032e-07	7.35039e-07
209	KTER	3.35928e-05	3.89949e-05	3.24611e-05	6.88068e-06	3.94124e-06	3.33135e-06	1.64517e-06	1.35475e-06	3.81516e-07	8.3331e-07	1.59354e-06	5.04683e-07	1.72371e-06	4.08992e-06	2.06251e-06	3.4354e-07	4.89251e-07	1.72966e-07	2.42956e-07	4.00923e-07	0
210	KTEL	3.03642e-05	6.81731e-05	3.8516e-05	6.31403e-06	4.72948e-06	2.51987e-06	1.97421e-06	1.73016e-06	5.89615e-07	1.26808e-06	1.82119e-06	6.42324e-07	3.30765e-06	1.82683e-06	9.88947e-06	2.45386e-07	4.89251e-07	6.05381e-07	5.4665e-07	1.0424e-06	3.26684e-07
211	KTEE	2.91342e-05	2.74798e-05	1.51373e-05	2.7118e-06	1.87209e-06	6.40644e-07	1.72743e-06	1.25681e-06	3.46832e-07	1.01446e-06	2.11714e-06	4.12923e-07	4.65866e-07	1.6087e-06	4.75964e-07	1.61955e-06	3.49465e-07	2.59449e-07	1.21478e-07	3.47467e-07	2.45013e-07
212	KTED	4.31248e-05	4.623e-05	4.50755e-05	4.776e-06	3.32542e-06	3.03238e-06	4.35971e-06	1.14256e-06	4.16199e-07	1.55793e-06	1.86672e-06	7.79965e-07	5.12453e-06	2.61755e-06	3.64905e-06	5.39849e-07	3.72763e-07	3.45932e-07	1.82217e-07	4.27652e-07	0
213	KTEA	2.31383e-05	3.60397e-05	3.90206e-05	2.5499e-06	2.01988e-06	1.11045e-06	2.87905e-06	9.46692e-07	2.08099e-07	1.01446e-06	1.09272e-06	2.75282e-07	1.44419e-06	1.90863e-06	3.17309e-06	1.96309e-07	6.52335e-07	1.72966e-07	2.42956e-07	2.40554e-07	3.26684e-07
214	KTEG	5.05813e-05	8.90632e-05	5.69611e-05	1.08472e-05	7.31592e-06	1.11472e-05	1.15162e-06	1.20785e-06	9.36448e-07	6.52155e-07	1.61631e-06	8.25845e-07	1.40226e-05	1.10701e-05	5.60579e-06	5.88926e-07	1.25807e-06	1.04644e-05	1.51847e-06	9.62216e-07	7.35039e-07
215	KTEV	3.41309e-05	4.4158e-05	4.57483e-05	7.77112e-06	8.22733e-06	4.95432e-06	2.01534e-06	2.90536e-06	5.82679e-06	1.63039e-06	3.16432e-06	2.15637e-06	9.08439e-06	4.71705e-06	5.50002e-06	5.39849e-07	1.37456e-06	1.21076e-06	3.03695e-07	6.94934e-07	8.1671e-07
216	KTEY	7.12597e-05	6.63049e-05	9.96819e-05	6.19261e-06	4.70485e-06	7.34606e-06	2.05647e-06	2.17086e-06	7.97715e-07	1.84777e-06	2.5269e-06	9.17606e-07	6.89482e-06	2.78115e-06	4.97118e-06	1.12877e-06	4.65953e-07	1.55669e-06	6.68128e-07	6.14749e-07	2.45013e-07
217	KTES	4.91208e-05	6.24665e-05	7.28833e-05	4.49268e-06	7.93174e-06	4.99703e-06	1.76856e-06	1.92603e-06	5.20249e-07	1.30431e-06	1.70737e-06	7.34085e-07	4.37914e-06	3.35374e-06	8.62023e-06	2.45386e-07	3.49465e-07	2.59449e-07	1.82217e-07	5.34565e-07	4.90026e-07
218	KTEC	8.45585e-05	7.67669e-05	7.67517e-05	1.84159e-05	1.34248e-05	2.77186e-05	3.33148e-06	2.97065e-06	1.10986e-06	2.06516e-06	3.09603e-06	1.28465e-06	1.51407e-05	1.19971e-05	1.41731e-05	8.83389e-07	1.42116e-06	4.0647e-06	5.4665e-07	1.4166e-06	8.98381e-07
219	KTEW	7.19516e-05	6.47763e-05	7.57986e-05	1.51375e-05	5.88722e-06	5.89393e-06	1.93308e-06	2.04028e-06	5.20249e-07	1.55793e-06	1.84396e-06	6.42324e-07	9.73661e-06	7.71632e-06	1.11587e-05	5.39849e-07	1.44446e-06	5.18898e-07	4.25172e-07	8.55303e-07	8.98381e-07
220	KTEF	1.21457e-05	2.57135e-05	1.56419e-05	2.34752e-06	3.02983e-06	1.45213e-06	3.0847e-06	1.63223e-06	3.81516e-07	1.30431e-06	1.73013e-06	6.88204e-07	1.07149e-06	8.72517e-07	1.00481e-06	1.37416e-06	6.52335e-07	1.72966e-07	1.0933e-06	6.14749e-07	1.63342e-07
221	KTDK	4.75065e-05	6.80372e-05	5.39336e-05	7.77112e-06	6.13355e-06	1.25139e-05	2.75567e-06	2.44834e-06	1.28328e-06	1.66662e-06	2.95944e-06	5.96444e-07	4.33256e-06	2.75388e-06	3.4904e-06	4.41694e-07	1.0251e-06	8.6483e-07	4.85911e-07	1.01567e-06	4.08355e-07
222	KTDN	1.86029e-05	2.19431e-05	2.07437e-05	3.44034e-06	4.1383e-06	4.48451e-06	1.72743e-06	2.20351e-06	4.16199e-07	9.42002e-07	2.00331e-06	5.96444e-07	3.72693e-06	1.30878e-06	1.0577e-06	6.8708e-07	4.42656e-07	3.45932e-07	7.28867e-07	5.34565e-07	8.1671e-08
223	KTDT	2.94417e-05	3.94364e-05	2.37151e-05	0.000107824	9.10179e-05	0.000117836	7.55957e-05	7.29605e-05	0.00011168	6.13026e-05	4.48696e-05	7.49225e-05	7.7194e-05	9.31957e-05	9.94764e-05	7.0573e-05	8.27766e-05	0.000106547	7.74421e-05	9.27202e-05	0.000111971
224	KTDI	5.09657e-05	4.34107e-05	5.27002e-05	2.67942e-05	1.38929e-05	2.52841e-05	3.20809e-06	1.26824e-05	3.53769e-06	3.44193e-06	5.9644e-06	2.75282e-06	1.67712e-05	1.54054e-05	2.53847e-05	2.25755e-06	6.0108e-06	4.75656e-06	1.45773e-06	4.38343e-06	2.94015e-06
225	KTDM	8.09455e-05	9.02521e-05	9.50286e-05	0.000180881	0.000137697	0.000264501	9.9204e-05	9.33307e-05	0.000142722	6.00708e-05	2.90252e-05	6.80863e-05	0.000125411	0.000131805	0.000155376	9.48171e-05	8.97892e-05	0.000178241	4.70119e-05	4.96343e-05	9.433e-05
226	KTDQ	0.000128606	0.000147895	0.000184283	3.00321e-05	1.02226e-05	1.09764e-05	6.78634e-06	5.58222e-06	1.01275e-05	4.42016e-06	4.75786e-06	3.7163e-06	1.4535e-05	1.2597e-05	2.21587e-05	4.17156e-06	4.10039e-06	1.5394e-05	4.55542e-06	1.79079e-06	3.1035e-06
227	KTDH	1.94484e-05	3.06388e-05	3.1508e-05	3.27844e-06	5.71479e-06	3.67303e-06	8.63716e-07	1.73016e-06	5.20249e-07	3.98539e-07	1.70737e-06	3.67042e-07	4.33256e-06	3.95359e-06	9.51927e-07	1.47231e-07	5.35846e-07	1.72966e-07	1.21478e-07	2.32536e-06	3.26684e-07
228	KTDP	1.89872e-05	1.6848e-05	1.12128e-05	2.14515e-06	1.79819e-06	8.96902e-07	9.45975e-07	1.06095e-06	1.4567e-06	6.52155e-07	9.10596e-07	3.21162e-07	3.58717e-06	3.5446e-07	4.75964e-07	2.45386e-07	2.56274e-07	1.72966e-07	3.03695e-07	2.40554e-07	8.1671e-08
229	KTDR	1.09926e-05	1.5727e-05	1.11007e-05	2.95464e-06	4.1383e-06	2.39174e-06	2.17986e-06	3.2971e-06	7.63031e-07	1.48547e-06	2.1399e-06	5.50563e-07	1.86347e-06	5.3987e-06	2.4327e-06	1.66862e-06	6.26707e-06	8.6483e-07	3.21916e-06	5.93367e-06	4.90026e-07
230	KTDL	2.99798e-05	4.74188e-05	3.6778e-05	7.04257e-06	7.56225e-06	1.70839e-06	2.05647e-06	2.04028e-06	6.93665e-07	1.34054e-06	2.1399e-06	7.34085e-07	3.44741e-06	6.57114e-06	2.75001e-06	1.96309e-07	8.38716e-07	7.78347e-07	5.4665e-07	8.82032e-07	8.98381e-07
231	KTDE	6.0344e-05	4.88455e-05	6.3016e-05	7.3259e-06	5.3453e-06	7.90128e-06	1.6863e-06	1.71384e-06	4.85565e-07	1.01446e-06	2.27649e-06	3.21162e-07	1.07615e-05	2.97201e-06	3.22598e-06	3.92617e-07	1.14159e-06	1.21076e-06	3.03695e-07	3.74195e-07	3.26684e-07
232	KTDD	4.20486e-05	3.3628e-05	3.62174e-05	4.2903e-06	3.12836e-06	2.39174e-06	1.02823e-06	1.19153e-06	1.73416e-07	8.69541e-07	1.47972e-06	2.29401e-07	6.10285e-06	1.9359e-06	2.22116e-06	5.39849e-07	5.59144e-07	1.47021e-06	1.21478e-07	3.47467e-07	3.26684e-07
233	KTDA	1.64505e-05	1.65762e-05	8.68993e-06	1.9023e-06	5.07434e-06	1.75109e-06	7.40328e-07	1.1752e-06	3.46832e-07	1.12316e-06	1.32036e-06	3.67042e-07	1.30443e-06	1.71777e-06	1.00481e-06	3.92617e-07	4.19358e-07	1.55669e-06	4.85911e-07	5.07836e-07	5.71697e-07
234	KTDG	2.3292e-05	5.57409e-05	4.00297e-05	3.80461e-06	3.30079e-06	7.0898e-06	6.1694e-07	1.01198e-06	1.0405e-07	6.52155e-07	9.78891e-07	4.12923e-07	2.84178e-06	2.23583e-06	3.91348e-06	4.41694e-07	1.60754e-06	2.59449e-07	2.42956e-07	2.94011e-07	3.26684e-07
235	KTDV	6.25733e-05	5.84244e-05	5.25881e-05	2.16134e-05	2.94361e-05	3.00676e-05	1.78913e-05	5.27209e-06	1.56075e-06	3.26078e-06	5.55463e-06	2.11049e-06	1.43953e-05	1.59234e-05	2.8452e-05	2.45386e-06	2.72583e-06	1.44427e-05	1.82217e-06	2.00462e-06	2.04177e-06
236	KTDY	6.82617e-05	8.96067e-05	0.000110783	1.61898e-05	1.01487e-05	1.15316e-05	1.85082e-06	2.67685e-06	3.74579e-06	2.82601e-06	2.66349e-06	2.70694e-06	1.79824e-05	1.27606e-05	6.34618e-06	2.3557e-06	1.84052e-06	8.6483e-07	2.79399e-06	1.25623e-06	1.38841e-06
237	KTDS	0.000142366	0.000103296	0.000131246	1.44494e-05	1.00009e-05	9.26799e-06	2.34437e-06	2.43202e-06	5.89615e-07	1.81154e-06	3.09603e-06	7.79965e-07	8.66511e-06	1.02521e-05	4.86541e-06	2.84648e-06	1.42116e-06	1.81614e-06	4.85911e-07	1.44332e-06	4.90026e-07
238	KTDC	7.27972e-05	5.78809e-05	6.09977e-05	0.000126281	0.000113113	0.000137226	3.96487e-05	5.44348e-05	4.79669e-05	5.28246e-05	2.40853e-05	3.49608e-05	0.000105286	8.93785e-05	0.000135491	4.55436e-05	6.64915e-05	9.53907e-05	2.94584e-05	3.36508e-05	4.86759e-05
239	KTDW	1.26069e-05	1.76971e-05	3.30778e-05	6.07118e-07	2.14305e-06	4.69806e-07	5.75811e-07	7.67147e-07	1.38733e-07	1.19562e-06	9.56126e-07	9.17606e-08	5.5904e-07	5.99855e-07	1.00481e-06	0	2.09679e-07	8.6483e-08	1.21478e-07	1.33641e-07	1.63342e-07
240	KTDF	4.46622e-05	5.63863e-05	7.65275e-05	1.18186e-05	5.81332e-06	8.79818e-06	2.67341e-06	2.39937e-06	9.71131e-07	2.17385e-06	2.91391e-06	1.23877e-06	6.75506e-06	3.57187e-06	8.40869e-06	7.36157e-07	9.08609e-07	1.29724e-06	7.28867e-07	8.28575e-07	1.06172e-06
241	KTAK	1.53743e-05	9.57888e-06	9.47483e-06	4.08793e-06	2.46327e-06	5.12516e-07	1.43953e-06	2.67685e-06	6.93665e-07	1.37677e-06	2.18543e-06	5.50563e-07	5.9165e-06	7.90719e-07	4.23079e-07	4.90772e-07	9.08609e-07	3.45932e-07	1.0933e-06	1.28296e-06	2.45013e-07
242	KTAN	9.44749e-05	7.32003e-05	9.03192e-05	1.03615e-05	5.64089e-06	4.35638e-06	2.22098e-06	2.48098e-06	1.10986e-06	1.59416e-06	2.82285e-06	1.33053e-06	8.0129e-06	5.53503e-06	5.02406e-06	7.36157e-07	2.56274e-06	1.0378e-06	8.50345e-07	1.28296e-06	8.98381e-07
243	KTAT	2.99798e-05	4.29012e-05	5.28684e-05	0.000176429	0.000160655	0.000195226	0.000250066	0.000205481	0.000281697	0.000215936	0.000201606	0.000208893	0.000180477	0.000189718	0.000207996	0.000252158	0.000261819	0.000313068	0.000325075	0.000291044	0.000374135
244	KTAI	3.5822e-05	6.13456e-05	5.84188e-05	0.00015947	0.000118754	0.000223072	0.000126802	9.66115e-05	0.000151392	0.000114345	8.35472e-05	0.000111076	0.00011437	0.000109883	0.000195938	0.000114006	7.04754e-05	0.000179971	7.93857e-05	4.92067e-05	0.000120465
245	KTAM	1.03776e-05	2.15015e-05	9.30664e-06	4.20935e-05	3.63825e-05	4.01043e-05	5.89384e-05	3.85695e-05	5.33428e-05	5.52883e-05	3.62872e-05	4.61556e-05	4.0344e-05	4.01631e-05	4.13031e-05	6.51254e-05	7.00794e-05	5.50897e-05	6.96675e-05	5.16924e-05	6.96653e-05
246	KTAQ	6.8108e-05	5.79488e-05	9.72712e-05	6.15213e-06	7.83321e-06	4.05741e-06	1.89195e-06	2.28512e-06	9.71131e-07	1.48547e-06	2.57243e-06	5.50563e-07	5.45064e-06	5.72589e-06	6.76926e-06	9.81543e-07	7.45525e-07	1.47021e-06	1.82217e-06	1.14931e-06	4.08355e-07
247	KTAH	3.20553e-05	3.72286e-05	3.88524e-05	8.98535e-06	4.11366e-06	5.63767e-06	1.02823e-06	1.53429e-06	3.12149e-07	9.78233e-07	1.6846e-06	3.21162e-07	7.50045e-06	1.44511e-06	2.16828e-06	2.45386e-07	4.65953e-07	1.47021e-06	3.64433e-07	4.00923e-07	2.45013e-07
248	KTAP	5.31181e-05	4.68414e-05	5.10744e-05	5.99024e-06	4.35999e-06	6.06477e-06	1.97421e-06	1.1752e-06	3.12149e-07	7.24617e-07	1.73013e-06	7.34085e-07	1.10876e-05	5.75316e-06	8.51446e-06	3.4354e-07	8.38716e-07	4.32415e-07	3.64433e-07	7.21662e-07	2.45013e-07
249	KTAR	8.85558e-05	9.08974e-05	0.000112801	1.50565e-05	6.67547e-06	9.39612e-06	1.3984e-06	2.35041e-06	7.97715e-07	1.5217e-06	1.91225e-06	5.96444e-07	8.80487e-06	2.78115e-06	7.19234e-06	1.96309e-07	2.46955e-06	3.11339e-06	7.89606e-07	5.88021e-07	2.45013e-07
250	KTAL	4.49697e-05	3.37299e-05	3.52643e-05	1.44899e-05	1.11586e-05	8.07212e-06	1.35727e-06	3.63987e-06	8.67081e-07	2.24631e-06	2.43584e-06	7.79965e-07	1.94266e-05	1.12337e-05	1.32741e-05	7.36157e-07	1.42116e-06	1.38373e-06	8.50345e-07	1.17604e-06	1.38841e-06
251	KTAE	5.35024e-05	7.08226e-05	8.27506e-05	1.76874e-05	5.00044e-06	5.63767e-06	1.85082e-06	2.74214e-06	1.94226e-06	1.5217e-06	2.54967e-06	1.92697e-06	6.00968e-06	3.51733e-06	3.06732e-06	4.90772e-07	7.45525e-07	2.94042e-06	3.03695e-07	9.62216e-07	5.71697e-07
252	KTAD	2.53675e-05	4.7215e-05	4.85515e-05	2.50942e-06	3.25152e-06	2.81884e-06	1.06936e-06	9.95658e-07	3.81516e-07	1.12316e-06	1.47972e-06	2.29401e-07	1.72371e-06	1.9359e-06	1.63943e-06	1.96309e-07	2.09679e-07	5.18898e-07	3.03695e-07	4.81108e-07	8.1671e-08
253	KTAA	6.17277e-05	4.60601e-05	4.64771e-05	9.34962e-06	7.06959e-06	9.52425e-06	1.48066e-06	1.79545e-06	1.10986e-06	1.26808e-06	2.04884e-06	1.05525e-06	1.26716e-05	8.91603e-06	5.12983e-06	7.85235e-07	7.68823e-07	5.18898e-07	1.33626e-06	1.09586e-06	5.71697e-07
254	KTAG	4.75065e-05	5.62165e-05	6.28478e-05	4.69505e-06	3.52248e-06	2.98967e-06	1.52179e-06	1.15888e-06	4.16199e-07	4.71001e-07	1.2976e-06	3.21162e-07	4.56549e-06	2.56302e-06	2.16828e-06	1.47231e-07	5.35846e-07	1.72966e-07	6.07389e-08	4.27652e-07	2.45013e-07
255	KTAV	8.59421e-05	8.91991e-05	7.29954e-05	0.000127697	0.00014925	0.000183566	7.19764e-05	5.5006e-05	3.97817e-05	2.31153e-05	2.13307e-05	1.28924e-05	0.000101978	9.56224e-05	0.000134328	2.28209e-05	5.44932e-05	4.66143e-05	1.44559e-05	2.36545e-05	1.03722e-05
256	KTAY	1.87566e-05	2.7276e-05	2.70789e-05	3.84508e-06	6.20745e-06	1.62297e-06	1.72743e-06	2.64421e-06	5.89615e-07	2.17385e-06	2.70902e-06	4.12923e-07	3.26106e-06	8.23438e-06	2.16828e-06	4.90772e-07	8.85311e-07	1.21076e-06	6.68128e-07	1.01567e-06	2.45013e-07
257	KTAS	3.68214e-05	3.23372e-05	3.19005e-05	6.8402e-06	3.67028e-06	6.1929e-06	4.64762e-06	1.12624e-06	3.46832e-07	1.05069e-06	1.88949e-06	6.42324e-07	8.85146e-06	2.29036e-06	1.05241e-05	1.86493e-06	5.59144e-07	1.47021e-06	3.03695e-07	6.14749e-07	7.35039e-07
258	KTAC	6.44182e-05	6.50141e-05	6.36327e-05	0.000208808	0.000171887	0.000260272	0.000119152	9.98596e-05	6.68346e-05	5.29333e-05	3.79263e-05	5.24871e-05	0.000143533	0.00013385	0.000185203	9.35902e-05	5.22101e-05	0.000105336	4.45824e-05	3.00425e-05	3.7977e-05
259	KTAW	1.09157e-05	1.6848e-05	8.35355e-06	2.59037e-06	1.08384e-06	2.05006e-06	7.81458e-07	6.20246e-07	2.42783e-07	6.15925e-07	7.51242e-07	2.75282e-07	2.70202e-06	3.27194e-07	5.81733e-07	0	1.39786e-07	0	3.03695e-07	1.33641e-07	8.1671e-08
260	KTAF	9.11694e-05	9.49056e-05	0.000104391	2.10872e-05	9.16337e-06	9.26799e-06	2.7968e-06	2.88904e-06	1.21391e-06	2.21008e-06	3.11879e-06	1.23877e-06	1.78427e-05	1.03066e-05	7.03368e-06	3.63171e-06	8.69003e-06	9.51313e-07	1.39699e-06	1.71061e-06	1.06172e-06
261	KTGK	6.52638e-05	5.37368e-05	7.59108e-05	9.59247e-06	4.53242e-06	4.78348e-06	4.31858e-06	2.59524e-06	7.63031e-07	3.18832e-06	3.73344e-06	1.00937e-06	9.4105e-06	2.26309e-06	5.28848e-06	3.77894e-06	1.49105e-06	1.29724e-06	1.21478e-06	1.95116e-06	1.06172e-06
262	KTGN	3.85125e-05	3.11823e-05	4.4627e-05	8.21634e-06	3.35005e-06	2.05006e-06	1.23388e-06	2.04028e-06	7.97715e-07	1.12316e-06	2.73179e-06	1.23877e-06	4.47232e-06	4.33532e-06	1.63943e-06	1.61955e-06	2.0036e-06	9.51313e-07	8.50345e-07	2.459e-06	9.80052e-07
263	KTGT	6.04209e-05	0.00011352	8.74039e-05	0.000201563	0.00022502	0.000238747	0.000274991	0.000322153	0.000423829	0.000295064	0.000348166	0.00032364	0.000206984	0.000268544	0.000249616	0.000369698	0.000412602	0.000383552	0.000466718	0.000457347	0.000550299
264	KTGI	2.67512e-05	3.31524e-05	4.49634e-05	0.000130409	9.82846e-05	9.55414e-05	0.000221646	0.000244557	0.000239176	0.000353287	0.000432829	0.000417969	0.000139434	0.000195635	0.000163573	0.000533518	0.000454165	0.000361153	0.000724129	0.000683895	0.000477612
265	KTGM	1.08389e-05	2.16374e-05	1.46327e-05	3.31082e-05	3.39932e-05	2.68644e-05	7.01255e-05	5.61323e-05	6.39212e-05	6.92734e-05	8.47537e-05	5.59281e-05	4.31392e-05	5.41506e-05	4.51637e-05	0.000101443	9.77337e-05	7.82671e-05	0.000141279	0.000157777	0.000117606
266	KTGQ	9.40136e-05	5.97151e-05	8.77403e-05	1.8254e-05	2.06669e-05	1.50338e-05	6.25166e-06	1.36291e-05	6.52045e-06	2.86224e-06	5.28146e-06	1.92697e-06	9.82978e-06	1.47783e-05	1.78222e-05	6.57634e-06	7.85131e-06	4.0647e-06	3.88729e-06	6.01385e-06	4.32856e-06
267	KTGH	1.6143e-06	4.65357e-06	1.45767e-06	3.64271e-07	1.2809e-06	3.41677e-07	9.04846e-07	9.63014e-07	2.77466e-07	4.3477e-07	6.37417e-07	3.67042e-07	9.31733e-08	5.18057e-07	5.28848e-08	9.81543e-08	5.12549e-07	2.59449e-07	2.42956e-07	6.94934e-07	2.45013e-07
268	KTGP	1.76804e-06	3.4647e-06	1.45767e-06	9.71389e-07	9.85309e-07	5.97935e-07	7.81458e-07	9.46692e-07	4.85565e-07	6.52155e-07	9.10596e-07	4.12923e-07	2.32933e-07	5.18057e-07	3.70194e-07	8.83389e-07	5.35846e-07	6.05381e-07	7.89606e-07	9.35488e-07	1.06172e-06
269	KTGR	3.23628e-05	2.69024e-05	2.44439e-05	2.67132e-06	2.19231e-06	1.62297e-06	6.5807e-07	9.14047e-07	4.16199e-07	9.42002e-07	1.00166e-06	2.75282e-07	3.77352e-06	1.66324e-06	2.37982e-06	9.81543e-08	2.56274e-07	1.72966e-07	2.42956e-07	3.20739e-07	8.1671e-08
270	KTGL	3.52071e-05	6.67804e-05	4.65892e-05	0.000170398	0.000150974	0.000213335	0.000261213	0.000260765	0.000312531	0.000261623	0.000328406	0.000414895	0.0002252	0.000197625	0.000230102	0.000425008	0.000389001	0.000400157	0.000468115	0.000507088	0.000577904
271	KTGE	4.44316e-05	6.86486e-05	4.18799e-05	4.776e-06	4.97581e-06	1.66568e-06	6.1694e-07	4.34172e-06	4.85565e-07	9.78233e-07	1.59354e-06	3.67042e-07	8.10607e-06	1.79957e-06	1.79808e-06	5.88926e-07	7.45525e-07	2.59449e-07	3.64433e-07	5.07836e-07	2.45013e-07
272	KTGD	5.30412e-06	5.6726e-06	5.99886e-06	1.17376e-06	1.18237e-06	3.84387e-07	7.40328e-07	5.87602e-07	2.77466e-07	8.69541e-07	8.87831e-07	9.17606e-08	2.32933e-07	1.63597e-07	5.28848e-08	1.47231e-07	6.9893e-08	8.6483e-08	0	2.67282e-08	0
273	KTGA	2.54444e-05	1.41645e-05	1.58101e-05	2.0642e-05	1.16513e-05	1.00368e-05	2.50889e-06	1.40371e-06	1.80353e-06	2.24631e-06	2.66349e-06	1.23877e-06	1.22989e-05	8.99783e-06	8.09138e-06	6.52726e-06	1.9803e-06	1.47021e-06	2.1866e-06	2.2719e-06	4.00188e-06
274	KTGG	4.1203e-05	5.57749e-05	6.823e-05	5.18074e-06	3.02983e-06	4.05741e-06	5.34682e-07	1.19153e-06	4.85565e-07	7.60848e-07	1.34313e-06	5.50563e-07	4.5189e-06	3.21741e-06	5.28848e-06	4.41694e-07	8.38716e-07	6.05381e-07	2.42956e-07	5.88021e-07	6.53368e-07
275	KTGV	6.16508e-05	7.69367e-05	7.75366e-05	0.000330353	0.000156886	0.000252841	0.000413844	0.000327588	0.000475369	0.000600128	0.000485211	0.00057956	0.000400971	0.000302382	0.000331694	0.000949152	0.000648421	0.000558075	0.00094613	0.000837476	0.000707271
276	KTGY	2.81349e-05	1.70518e-05	1.93982e-05	7.40684e-06	2.80813e-06	2.77613e-06	1.6863e-06	1.19153e-06	4.50882e-07	9.05771e-07	1.45695e-06	3.67042e-07	2.98154e-06	1.30878e-06	2.16828e-06	4.90772e-07	7.45525e-07	2.59449e-07	1.82217e-07	3.74195e-07	1.63342e-07
277	KTGS	2.59825e-05	2.8397e-05	2.3659e-05	1.02805e-05	4.16293e-06	5.93664e-06	5.75811e-07	1.1752e-06	3.46832e-07	9.78233e-07	1.36589e-06	5.04683e-07	3.1213e-06	3.49007e-06	7.72119e-06	2.45386e-07	5.12549e-07	6.05381e-07	4.25172e-07	4.00923e-07	3.26684e-07
278	KTGC	6.53406e-06	1.30436e-05	3.53204e-06	1.80517e-05	2.11102e-05	2.03725e-05	2.39373e-05	2.89231e-05	2.38274e-05	2.31515e-05	2.11486e-05	1.9912e-05	1.22057e-05	2.11585e-05	1.69232e-05	1.97781e-05	3.06131e-05	1.59129e-05	2.8851e-05	2.27457e-05	2.14795e-05
279	KTGW	3.29778e-05	2.25885e-05	4.89439e-05	1.78088e-06	1.47796e-06	4.99703e-06	9.45975e-07	9.95658e-07	3.12149e-07	8.69541e-07	7.05712e-07	3.67042e-07	2.37592e-06	6.81654e-07	8.726e-06	1.96309e-07	4.65953e-08	3.45932e-07	2.42956e-07	2.13826e-07	6.53368e-07
280	KTGF	5.94215e-05	4.66036e-05	3.90767e-05	4.0596e-05	5.65814e-05	5.72309e-05	9.6654e-06	4.96197e-06	2.04631e-06	2.82601e-06	6.14652e-06	1.97285e-06	3.09335e-05	4.32441e-05	4.34185e-05	5.54572e-06	1.60055e-05	1.76425e-05	1.45773e-06	3.82214e-06	1.9601e-06
281	KTVK	4.88133e-05	6.5116e-05	6.5651e-05	7.164e-06	5.24677e-06	4.31367e-06	2.0976e-06	3.36239e-06	1.31796e-06	2.28254e-06	3.8928e-06	1.42229e-06	5.03136e-06	3.05381e-06	2.48559e-06	1.03062e-06	2.86561e-06	9.51313e-07	8.50345e-07	1.28296e-06	5.71697e-07
282	KTVN	0.000136908	0.000134886	0.000117735	1.83755e-05	1.19469e-05	1.41369e-05	3.00244e-06	3.28078e-06	2.01163e-06	2.42747e-06	4.82616e-06	1.60581e-06	1.25784e-05	1.21607e-05	1.30097e-05	6.38003e-07	6.26707e-06	1.38373e-06	9.11084e-07	2.459e-06	4.90026e-07
283	KTVT	7.65638e-05	6.18551e-05	6.10538e-05	0.000111588	0.000121932	0.000155463	6.14061e-05	5.32432e-05	3.64521e-05	2.99992e-05	1.6846e-05	2.09214e-05	7.30012e-05	0.000104729	9.66735e-05	4.16665e-05	4.44985e-05	9.56502e-05	2.08942e-05	3.93172e-05	2.92382e-05
284	KTVI	7.67176e-05	6.81731e-05	4.84954e-05	5.4155e-05	7.26912e-05	5.501e-05	4.85326e-06	3.40972e-05	2.24054e-05	5.03609e-06	1.39094e-05	2.08755e-05	4.46766e-05	3.29375e-05	6.22983e-05	6.62542e-06	1.0647e-05	2.34369e-05	3.15842e-06	8.31248e-06	1.23323e-05
285	KTVM	7.77169e-05	8.67874e-05	6.36888e-05	0.000104101	0.000125849	9.76769e-05	6.12827e-05	5.42552e-05	1.51566e-05	1.69198e-05	3.07554e-05	8.94666e-06	6.64791e-05	6.78382e-05	9.20725e-05	4.41694e-05	4.8133e-05	6.07975e-05	1.99224e-05	3.70186e-05	3.04633e-05
286	KTVQ	0.000155741	0.000122284	0.000158213	2.17348e-05	1.34002e-05	1.96037e-05	3.41374e-06	3.23181e-06	8.32398e-07	1.92024e-06	3.55132e-06	1.60581e-06	1.72836e-05	8.61611e-06	1.07885e-05	5.39849e-07	1.18818e-06	1.0378e-06	1.15404e-06	1.06913e-06	1.47008e-06
287	KTVH	0.000102931	0.000102956	0.000108035	1.44494e-05	1.03211e-05	1.17879e-05	3.61938e-06	3.23181e-06	7.28348e-07	3.94916e-06	3.57409e-06	1.05525e-06	1.01093e-05	9.1069e-06	1.08414e-05	5.39849e-07	2.0036e-06	2.85394e-06	2.42956e-07	1.36314e-06	2.61347e-06
288	KTVP	4.10493e-05	3.89269e-05	7.53501e-05	1.01186e-05	4.08903e-06	5.29599e-06	1.35727e-06	1.69752e-06	6.58982e-07	1.34054e-06	1.70737e-06	4.12923e-07	6.00968e-06	4.71705e-06	5.34137e-06	1.47231e-07	8.62014e-07	1.0378e-06	3.64433e-07	4.81108e-07	6.53368e-07
289	KTVR	6.28039e-05	4.7215e-05	4.0254e-05	6.55688e-06	4.03977e-06	2.43445e-06	1.23388e-06	1.69752e-06	3.46832e-07	2.89847e-06	1.84396e-06	7.34085e-07	6.47554e-06	1.6087e-06	2.75001e-06	3.92617e-07	3.49465e-07	1.72966e-07	2.42956e-07	2.40554e-07	1.63342e-07
290	KTVL	5.89603e-05	5.36349e-05	4.15435e-05	2.2342e-05	3.40671e-05	3.57053e-05	3.12583e-06	6.3004e-06	1.76885e-06	1.9927e-06	4.84892e-06	2.47754e-06	2.19423e-05	2.30399e-05	4.25194e-05	1.7177e-06	2.93551e-06	1.0205e-05	9.11084e-07	2.83319e-06	3.26684e-06
291	KTVE	4.01268e-05	6.45385e-05	5.3373e-05	5.94976e-06	7.53761e-06	7.38877e-06	1.72743e-06	2.31776e-06	6.58982e-07	1.81154e-06	2.5269e-06	4.58803e-07	1.58395e-06	7.77086e-06	8.83177e-06	1.86493e-06	1.18818e-06	8.6483e-07	7.28867e-07	8.82032e-07	8.1671e-07
292	KTVD	0.000122533	0.000105605	0.000128835	3.05583e-05	1.02226e-05	8.58464e-06	1.80969e-06	2.49731e-06	1.00581e-06	2.31877e-06	2.89114e-06	1.33053e-06	1.91005e-05	1.10428e-05	9.83658e-06	1.0797e-06	1.957e-06	2.50801e-06	4.85911e-07	1.76406e-06	6.53368e-07
293	KTVA	0.000107466	0.000127243	0.000134498	2.31919e-05	1.48043e-05	3.13489e-05	1.36961e-05	5.82705e-06	1.69254e-05	1.62314e-05	5.21316e-06	1.72969e-05	3.20982e-05	1.17244e-05	2.69184e-05	4.31879e-06	2.81902e-06	1.43562e-05	5.95241e-06	1.20277e-06	9.39216e-06
294	KTVG	3.75901e-05	2.99255e-05	1.9286e-05	9.02583e-06	8.00564e-06	5.80851e-06	2.01534e-06	1.3221e-06	4.50882e-07	1.19562e-06	1.95778e-06	2.29401e-07	8.29242e-06	4.41712e-06	6.92791e-06	1.61955e-06	1.18818e-06	1.12428e-06	5.4665e-07	4.03596e-06	4.90026e-07
295	KTVV	8.00999e-05	6.74598e-05	0.000100187	6.87258e-05	6.66315e-05	7.4272e-05	1.94542e-05	2.9984e-05	1.43242e-05	5.90563e-06	8.99213e-06	4.12923e-06	4.74252e-05	7.02649e-05	5.45772e-05	2.56183e-05	2.78873e-05	1.64318e-05	8.50345e-06	1.61706e-05	3.1035e-06
296	KTVY	6.71087e-05	6.42328e-05	7.64714e-05	1.8335e-05	6.82326e-06	9.52425e-06	4.11294e-06	2.98697e-06	2.49719e-06	6.52155e-06	3.50579e-06	1.19289e-06	7.77997e-06	7.77086e-06	8.62023e-06	1.52139e-06	3.65773e-06	2.24856e-06	5.28428e-06	5.74657e-06	2.45013e-07
297	KTVS	2.36764e-05	3.51905e-05	2.22014e-05	5.14027e-06	4.55705e-06	1.7938e-06	7.65006e-06	1.86074e-06	4.85565e-07	2.60862e-06	2.41308e-06	5.96444e-07	3.494e-06	1.6905e-06	4.23079e-06	3.4354e-07	4.19358e-07	6.05381e-07	2.42956e-07	4.00923e-07	3.26684e-07
298	KTVC	0.000194254	0.000165151	0.00014913	0.000119036	0.000137869	0.000175707	1.66574e-05	1.94235e-05	1.22085e-05	7.57225e-06	1.77339e-05	9.68074e-06	0.000121312	8.55339e-05	0.000124174	1.78641e-05	2.25288e-05	5.16303e-05	5.22355e-06	7.96501e-06	5.88031e-06
299	KTVW	9.48592e-05	8.68213e-05	0.000107587	1.70398e-05	1.0124e-05	4.05741e-06	6.1694e-06	2.38305e-06	8.32398e-07	2.13762e-06	2.50414e-06	9.17606e-07	1.2625e-05	9.48862e-06	7.45676e-06	3.92617e-07	1.93371e-06	6.91864e-07	3.03695e-07	1.33641e-06	5.71697e-07
300	KTVF	0.000155588	0.000126563	0.000103887	1.81731e-05	2.38198e-05	2.14402e-05	4.03068e-06	9.63014e-06	2.53188e-06	3.18832e-06	5.85058e-06	3.07398e-06	2.34331e-05	1.7723e-05	2.21059e-05	2.84648e-06	3.05199e-06	5.70788e-06	1.15404e-06	4.43689e-06	2.5318e-06
301	KTYK	4.44316e-05	4.20859e-05	5.09622e-05	7.64969e-06	8.30123e-06	1.09337e-05	4.07181e-06	6.39833e-06	2.60124e-06	3.26078e-06	8.60513e-06	2.33989e-06	5.07794e-06	6.29848e-06	3.17309e-06	2.25755e-06	3.89071e-06	3.63229e-06	1.39699e-06	3.26084e-06	1.30674e-06
302	KTYN	1.81416e-05	2.95179e-05	1.53616e-05	5.14027e-06	7.48835e-06	2.05006e-06	2.59115e-06	5.38635e-06	1.94226e-06	2.71731e-06	5.44081e-06	1.42229e-06	2.98154e-06	3.19014e-06	2.11539e-06	1.12877e-06	2.37636e-06	1.38373e-06	1.21478e-06	2.19172e-06	1.06172e-06
303	KTYT	0.00010024	0.000110361	9.7103e-05	0.000483307	0.000348455	0.000410568	0.000465954	0.000344351	0.000487855	0.000449408	0.000280714	0.0003831	0.000524239	0.000350888	0.000434132	0.000358852	0.000232254	0.000451528	0.000178147	0.000125275	0.000221002
304	KTYI	5.15038e-05	7.81256e-05	6.8286e-05	0.000157932	0.000118533	0.00018993	0.000142102	0.000109327	0.000195926	0.000129489	8.97848e-05	0.000201919	0.000167572	0.000180884	0.00023777	0.000122987	0.000119284	0.000208424	5.06562e-05	5.93901e-05	7.50556e-05
305	KTYM	4.58153e-05	7.10264e-05	4.7262e-05	0.000251266	0.00017908	0.000184079	0.000369917	0.000248196	0.000276044	0.000357562	0.000275637	0.000288633	0.000279566	0.000259029	0.000201174	0.000343049	0.000264778	0.00021958	0.000294401	0.000223555	0.000167834
306	KTYQ	9.74728e-05	0.000102446	0.000114651	1.5178e-05	1.33017e-05	9.13986e-06	4.771e-06	5.38635e-06	3.98857e-06	3.33324e-06	5.48634e-06	2.24813e-06	1.36965e-05	1.13973e-05	8.726e-06	4.22064e-06	4.0072e-06	2.50801e-06	3.03695e-06	5.45256e-06	1.55175e-06
307	KTYH	0.000106467	7.44231e-05	9.0151e-05	1.57446e-05	7.51298e-06	6.44915e-06	2.7968e-06	3.5909e-06	1.52606e-06	2.86224e-06	4.41639e-06	1.46817e-06	7.68679e-06	1.07701e-05	1.1952e-05	6.38003e-07	2.79572e-06	9.51313e-07	4.85911e-07	2.16499e-06	1.06172e-06
308	KTYP	9.10157e-05	6.66785e-05	0.000130573	1.01186e-05	9.43433e-06	1.7938e-05	2.0976e-06	3.24813e-06	1.0405e-06	1.70285e-06	2.95944e-06	1.33053e-06	1.57929e-05	7.66179e-06	1.27981e-05	1.32508e-06	2.05019e-06	1.90263e-06	6.68128e-07	5.34565e-07	9.80052e-07
309	KTYR	3.22091e-05	4.21199e-05	3.62735e-05	4.33078e-06	3.44858e-06	1.23858e-06	1.76856e-06	1.69752e-06	4.16199e-07	1.5217e-06	1.77566e-06	3.67042e-07	6.33578e-06	4.58071e-06	5.12983e-06	4.41694e-07	5.59144e-07	5.18898e-07	6.07389e-07	5.07836e-07	4.90026e-07
310	KTYL	2.70587e-05	3.74663e-05	2.84245e-05	6.08333e-05	7.41691e-05	0.000122577	4.04713e-05	5.23129e-05	7.44649e-05	4.55422e-05	3.00041e-05	3.62913e-05	7.16968e-05	7.40549e-05	0.00010889	1.75205e-05	1.69374e-05	3.09609e-05	6.68128e-06	7.83137e-06	4.65525e-06
311	KTYE	5.65773e-05	4.60601e-05	7.84897e-05	5.78786e-06	4.87728e-06	3.1178e-06	1.76856e-06	2.62789e-06	4.16199e-07	1.23185e-06	2.64073e-06	6.88204e-07	1.10876e-05	1.47237e-06	4.60098e-06	5.88926e-07	4.89251e-07	1.47021e-06	3.03695e-07	5.61293e-07	5.71697e-07
312	KTYD	9.2015e-05	8.78743e-05	0.000147953	1.65946e-05	5.76406e-06	4.69806e-06	1.89195e-06	2.13822e-06	6.93665e-07	1.19562e-06	2.95944e-06	7.34085e-07	1.55133e-05	7.79812e-06	1.20577e-05	1.7177e-06	1.37456e-06	1.64318e-06	8.50345e-07	1.14931e-06	8.1671e-07
313	KTYA	6.2112e-05	4.85058e-05	6.53146e-05	1.6716e-05	1.1134e-05	2.69498e-05	3.37261e-06	5.72912e-06	2.73998e-06	2.71731e-06	3.16432e-06	2.89046e-06	1.81222e-05	7.77086e-06	7.19234e-06	3.23909e-06	3.47135e-06	1.72966e-06	6.07389e-07	1.47005e-06	9.80052e-07
314	KTYG	6.08052e-05	6.10059e-05	9.41316e-05	6.71878e-06	4.80338e-06	4.95432e-06	1.89195e-06	1.95867e-06	9.36448e-07	1.66662e-06	2.11714e-06	9.63486e-07	9.13098e-06	4.14446e-06	1.05241e-05	5.88926e-07	1.21148e-06	1.55669e-06	2.42956e-07	1.01567e-06	6.53368e-07
315	KTYV	0.000127683	0.000164268	9.29542e-05	0.000414743	0.000398262	0.000332964	0.000315586	0.00030823	0.000340347	0.000251551	0.000181618	0.000198753	0.000520978	0.000452891	0.000334391	0.000114252	0.000137852	0.000159734	4.07558e-05	5.58085e-05	2.69514e-05
316	KTYY	8.35591e-05	7.3506e-05	8.90298e-05	2.06016e-05	1.07645e-05	1.37952e-05	7.36215e-06	4.45598e-06	2.91339e-06	6.05055e-06	6.96606e-06	2.29401e-06	7.87314e-06	8.42524e-06	6.24041e-06	1.96309e-06	1.77062e-06	1.81614e-06	2.61177e-06	1.57697e-06	2.36846e-06
317	KTYS	0.00011131	0.000113622	9.15526e-05	1.82945e-05	2.88203e-05	2.30205e-05	4.40084e-06	5.61486e-06	1.49138e-06	2.89847e-06	5.48634e-06	1.83521e-06	1.76563e-05	1.2706e-05	1.4702e-05	1.52139e-06	2.79572e-06	2.50801e-06	9.11084e-07	1.44332e-06	1.71509e-06
318	KTYC	9.08619e-05	7.80577e-05	6.78936e-05	0.00020302	0.000232237	0.000207142	7.61304e-05	0.00012782	6.69387e-05	5.45637e-05	4.60762e-05	3.22997e-05	0.000195897	0.000116508	0.000189962	3.563e-05	2.87726e-05	3.22582e-05	8.86788e-06	1.16535e-05	1.17606e-05
319	KTYW	0.000121764	0.000124356	0.000112128	2.27062e-05	1.25381e-05	9.99405e-06	7.73232e-06	3.37871e-06	1.4567e-06	2.9347e-06	3.20985e-06	1.55993e-06	9.36391e-06	1.18062e-05	1.13702e-05	6.8708e-07	3.37816e-06	2.68097e-06	4.25172e-07	2.0848e-06	2.94015e-06
320	KTYF	0.000132372	7.5612e-05	7.41167e-05	0.000137533	0.000144397	0.00014013	6.81102e-05	1.8232e-05	2.2995e-05	9.92726e-06	1.47972e-05	7.66201e-06	0.000167013	0.000101894	0.000143635	2.90046e-05	2.48353e-05	5.36195e-05	1.33626e-05	1.07982e-05	1.38024e-05
321	KTSK	4.27405e-05	5.47898e-05	7.29954e-05	1.13734e-05	6.42914e-06	6.06477e-06	4.56536e-06	3.63987e-06	5.20249e-06	9.23887e-06	5.03104e-06	2.38578e-06	5.63698e-06	5.5623e-06	3.70194e-06	1.57047e-06	2.77242e-06	3.89173e-06	3.15842e-06	3.76868e-06	3.67519e-06
322	KTSN	8.87864e-05	7.70047e-05	7.40606e-05	1.8254e-05	8.17806e-06	6.61999e-06	3.74277e-06	5.81073e-06	9.71131e-07	6.73894e-06	4.30257e-06	1.55993e-06	1.91471e-05	5.88949e-06	3.70194e-06	3.63171e-06	3.54125e-06	1.21076e-06	5.4665e-07	1.81752e-06	1.14339e-06
323	KTST	2.67512e-05	3.96403e-05	2.22014e-05	6.47593e-05	7.4046e-05	4.98421e-05	7.62949e-05	9.05886e-05	7.69621e-05	8.18817e-05	8.24317e-05	7.19862e-05	3.92259e-05	7.03467e-05	6.02358e-05	5.0255e-05	9.68251e-05	7.22133e-05	6.12856e-05	8.41405e-05	0.000111318
324	KTSI	0.000145441	0.000159954	0.000146888	0.000180314	0.000163019	0.000216922	8.0778e-05	6.06535e-05	4.599e-05	7.10487e-05	3.28042e-05	5.36799e-05	0.000142695	0.000133631	0.000169655	6.91988e-05	8.09594e-05	9.78987e-05	3.35886e-05	4.41016e-05	4.4429e-05
325	KTSM	2.09859e-05	4.44637e-05	2.98822e-05	0.000103979	9.30378e-05	0.000101307	0.000122771	0.000131574	0.000160757	0.00010449	0.000101372	0.00015035	7.85451e-05	9.9167e-05	0.000107674	0.000117883	0.000123035	0.000142437	0.000141704	0.00013479	0.000175838
326	KTSQ	5.36562e-05	5.55032e-05	4.88879e-05	4.16888e-06	6.67547e-06	6.36373e-06	4.72988e-06	4.04792e-06	7.97715e-07	2.9347e-06	3.39197e-06	9.17606e-07	8.99122e-06	2.99928e-06	2.22116e-06	1.17785e-06	9.08609e-07	4.32415e-07	5.4665e-07	3.74195e-07	5.71697e-07
327	KTSH	3.45152e-05	4.18482e-05	4.51316e-05	7.97349e-06	3.05446e-06	2.648e-06	1.60404e-06	1.89338e-06	4.85565e-07	2.02893e-06	2.64073e-06	6.42324e-07	3.86669e-06	3.19014e-06	3.91348e-06	7.85235e-07	7.92121e-07	2.59449e-07	2.42956e-07	7.21662e-07	1.63342e-07
328	KTSP	9.49361e-05	7.68348e-05	6.33524e-05	2.02373e-05	8.59682e-06	9.52425e-06	1.93308e-06	2.10557e-06	6.58982e-07	1.9927e-06	2.18543e-06	9.17606e-07	1.05286e-05	4.93517e-06	7.61542e-06	5.39849e-07	1.18818e-06	6.91864e-07	3.64433e-07	5.07836e-07	5.71697e-07
329	KTSR	5.41943e-05	5.3567e-05	6.1222e-05	6.07118e-06	3.64564e-06	1.75109e-06	1.43953e-06	1.37107e-06	4.50882e-07	1.413e-06	1.34313e-06	3.21162e-07	3.68034e-06	3.51733e-06	2.96155e-06	4.90772e-08	3.9606e-07	2.59449e-07	3.03695e-07	4.27652e-07	1.63342e-07
330	KTSL	1.81416e-05	2.67325e-05	1.46327e-05	3.80461e-06	9.31117e-06	8.07212e-06	1.31614e-06	1.79545e-06	4.30072e-06	1.01446e-06	2.1399e-06	1.42229e-06	1.05286e-05	6.57114e-06	1.02068e-05	2.1594e-06	9.08609e-07	7.78347e-07	6.07389e-07	1.28296e-06	1.22506e-06
331	KTSE	7.37965e-06	1.5727e-05	8.85812e-06	1.41661e-06	2.46327e-06	8.54193e-07	1.06936e-06	1.07727e-06	2.42783e-07	7.24617e-07	1.52525e-06	4.58803e-07	6.52213e-07	2.72662e-07	2.64424e-07	2.45386e-07	2.09679e-07	2.59449e-07	4.25172e-07	2.67282e-08	0
332	KTSD	0.000108927	9.31053e-05	9.8897e-05	1.20209e-05	6.30598e-06	5.63767e-06	2.83793e-06	1.81177e-06	1.00581e-06	1.19562e-06	2.75455e-06	7.79965e-07	1.83551e-05	4.49892e-06	5.12983e-06	1.52139e-06	1.39786e-06	3.0269e-06	4.85911e-07	1.14931e-06	4.90026e-07
333	KTSA	3.01336e-05	3.13861e-05	2.79199e-05	6.11166e-06	6.47841e-06	8.07212e-06	1.56292e-06	2.77479e-06	7.28348e-07	1.48547e-06	1.84396e-06	5.96444e-07	1.32772e-05	2.80841e-06	2.64424e-06	3.92617e-07	5.82442e-07	8.6483e-07	6.68128e-07	5.34565e-07	4.08355e-07
334	KTSG	2.57519e-05	1.79689e-05	2.22574e-05	5.34264e-06	4.65558e-06	2.69071e-06	2.75567e-06	4.06424e-06	1.00581e-06	2.39124e-06	4.62127e-06	8.25845e-07	5.5904e-06	4.25352e-06	4.1779e-06	1.47231e-06	4.35666e-06	2.42152e-06	6.68128e-07	5.45256e-06	1.22506e-06
335	KTSV	8.88633e-05	0.000107168	0.000104616	0.000161048	0.000153117	0.000143077	0.000125445	9.09477e-05	3.48567e-05	1.91661e-05	2.91846e-05	2.06461e-05	0.00010659	0.000134722	0.000156962	3.04769e-05	4.96706e-05	7.69699e-05	1.07508e-05	3.01227e-05	4.17339e-05
336	KTSY	7.65638e-05	6.76296e-05	0.000116894	1.59875e-05	5.51773e-06	4.31367e-06	7.73232e-06	4.24379e-06	1.90758e-06	3.65932e-06	2.70902e-06	8.71726e-07	1.31374e-05	3.92633e-06	6.08176e-06	6.8708e-07	1.957e-06	6.05381e-07	7.89606e-07	1.20277e-06	1.63342e-07
337	KTSS	8.84789e-05	5.86282e-05	8.07323e-05	1.21019e-05	1.00009e-05	1.11899e-05	1.97421e-06	2.4157e-06	1.76885e-06	1.30431e-06	3.52856e-06	8.30433e-06	1.70973e-05	6.08035e-06	1.0577e-05	5.39849e-07	1.9803e-06	3.89173e-06	4.25172e-07	9.88945e-07	5.71697e-07
338	KTSC	1.93716e-05	3.11823e-05	1.72677e-05	7.2328e-05	6.74198e-05	6.24415e-05	5.10827e-05	5.12846e-05	3.33653e-05	5.20275e-05	3.20302e-05	1.38558e-05	5.03136e-05	5.89494e-05	5.2832e-05	5.36413e-05	3.96992e-05	5.12844e-05	3.79011e-05	3.22075e-05	3.02183e-05
339	KTSW	4.90439e-05	8.59042e-05	7.12014e-05	6.88068e-06	7.66078e-06	6.44915e-06	1.27501e-06	5.45164e-06	3.50301e-06	1.63039e-06	2.84561e-06	1.60581e-06	7.22093e-06	8.99783e-06	8.46158e-06	3.92617e-07	7.24557e-06	4.41063e-06	1.63995e-06	4.81108e-06	2.69514e-06
340	KTSF	0.000158278	0.000135939	0.000151037	3.61033e-05	1.64793e-05	1.71266e-05	4.03068e-06	4.92932e-06	1.63011e-06	3.65932e-06	5.03104e-06	2.47754e-06	1.60258e-05	1.85137e-05	1.57597e-05	8.83389e-07	3.05199e-06	1.81614e-06	1.0933e-06	2.32536e-06	1.47008e-06
341	KTCK	5.48861e-05	5.18346e-05	7.91625e-05	7.77112e-06	6.50304e-06	2.94696e-06	3.04357e-06	4.08057e-06	1.94226e-06	4.52886e-06	4.23427e-06	1.00937e-06	1.15069e-05	4.22625e-06	4.33656e-06	2.74832e-06	2.84232e-06	2.16207e-06	2.06512e-06	3.15393e-06	1.63342e-06
342	KTCN	3.1056e-05	3.33562e-05	2.16407e-05	2.95464e-06	4.43389e-06	2.09277e-06	1.48066e-06	2.49731e-06	8.67081e-07	2.02893e-06	2.75455e-06	6.88204e-07	1.95664e-06	4.98971e-06	3.17309e-06	6.38003e-07	2.63264e-06	1.38373e-06	6.07389e-07	1.55024e-06	1.71509e-06
343	KTCT	5.8576e-05	7.70386e-05	7.49016e-05	0.000181488	0.000212531	0.000274666	0.000152384	0.000169425	0.000320022	0.000119707	0.00014977	0.000189944	0.000123641	0.000148546	0.000220741	0.000150372	0.000157096	0.00028548	0.000159743	0.000155505	0.000285277
344	KTCI	6.3342e-05	6.62709e-05	6.45858e-05	0.000257985	0.000233715	0.000342446	0.000179859	0.000184931	0.000213788	0.00014159	0.000105014	0.000130162	0.00016119	0.000175839	0.000224972	0.000179083	0.00016122	0.000233158	0.000215016	0.000136367	0.00019356
345	KTCM	1.32219e-05	1.8852e-05	8.12929e-06	3.54152e-05	2.91898e-05	2.25934e-05	5.12472e-05	2.18555e-05	2.81281e-05	4.17742e-05	2.4791e-05	3.09692e-05	1.72836e-05	2.90112e-05	1.86155e-05	2.21338e-05	3.60415e-05	1.49616e-05	3.68078e-05	3.61633e-05	3.36484e-05
346	KTCQ	0.000106467	9.86421e-05	0.000114203	2.44871e-05	7.83321e-06	7.00438e-06	2.7968e-06	2.92169e-06	9.01764e-07	2.64485e-06	3.64238e-06	1.33053e-06	6.80165e-06	3.57187e-06	1.07356e-05	4.41694e-07	8.62014e-07	9.51313e-07	6.68128e-07	1.44332e-06	1.30674e-06
347	KTCH	5.22725e-05	5.8764e-05	4.78787e-05	6.71878e-06	4.40926e-06	2.86155e-06	1.6863e-06	1.43636e-06	6.58982e-07	1.37677e-06	2.66349e-06	7.34085e-07	7.36069e-06	3.08108e-06	2.96155e-06	3.92617e-07	6.52335e-07	1.0378e-06	4.25172e-07	8.01847e-07	4.90026e-07
348	KTCP	5.8576e-05	3.96742e-05	8.16854e-05	1.24662e-05	5.17287e-06	2.23371e-05	1.12283e-05	1.7628e-06	1.21391e-06	1.73908e-06	1.82119e-06	8.71726e-07	1.11342e-05	5.67136e-06	6.71638e-06	5.39849e-07	5.59144e-07	6.91864e-07	4.25172e-07	8.82032e-07	7.35039e-07
349	KTCR	5.28106e-05	5.12572e-05	7.37243e-05	1.44494e-05	7.63614e-06	3.16051e-06	7.15651e-06	2.25247e-06	2.18504e-06	9.42002e-06	2.43584e-06	1.78933e-06	9.03781e-06	2.04496e-06	9.30773e-06	3.72986e-06	1.32797e-06	2.16207e-06	1.94364e-06	6.94934e-07	2.85848e-06
350	KTCL	6.64937e-05	5.17327e-05	5.97082e-05	3.92603e-05	8.81113e-05	6.45343e-05	1.06114e-05	2.87925e-05	4.99439e-06	2.24631e-06	1.24752e-05	3.34926e-06	5.3761e-05	6.29576e-05	4.24136e-05	1.77659e-05	2.97511e-05	1.72101e-05	2.00438e-06	7.69773e-06	7.5954e-06
351	KTCE	3.98962e-05	4.7215e-05	5.34291e-05	4.65457e-06	1.01733e-05	3.50219e-06	1.89195e-06	4.45598e-06	7.28348e-07	1.92024e-06	3.30091e-06	6.42324e-07	3.494e-06	5.42597e-06	7.19234e-06	6.8708e-07	7.45525e-07	6.05381e-07	7.89606e-07	9.62216e-07	6.53368e-07
352	KTCD	0.000141136	0.000136822	0.00020256	2.31919e-05	1.07645e-05	1.09337e-05	4.11294e-06	5.95763e-06	2.35846e-06	2.78978e-06	6.35141e-06	3.4869e-06	1.36499e-05	1.73685e-05	8.14427e-06	1.37416e-06	1.23245e-05	3.28635e-06	8.50345e-07	1.88969e-05	1.14339e-06
353	KTCA	0.000119612	7.94164e-05	0.000135227	1.50565e-05	9.45897e-06	1.63151e-05	1.19275e-06	2.72582e-06	1.80353e-06	2.21008e-06	3.18709e-06	1.74345e-06	1.63985e-05	7.171e-06	1.70289e-05	1.17785e-06	1.14159e-06	2.42152e-06	6.68128e-07	1.55024e-06	1.30674e-06
354	KTCG	3.84357e-05	3.91987e-05	3.26854e-05	4.00698e-06	4.55705e-06	2.05006e-06	1.11049e-06	1.06095e-06	4.50882e-07	1.19562e-06	1.2293e-06	3.67042e-07	7.45386e-06	9.54316e-07	2.32693e-06	4.90772e-07	6.9893e-07	3.45932e-07	4.85911e-07	5.88021e-07	5.71697e-07
355	KTCV	5.22725e-05	5.18686e-05	4.97288e-05	0.000118105	0.000113286	0.00015337	6.1694e-05	5.40267e-05	5.41059e-05	4.73175e-05	2.95033e-05	7.27203e-05	7.30478e-05	8.71972e-05	0.000131102	7.38121e-05	6.32765e-05	0.000117357	4.82874e-05	6.05127e-05	7.26872e-05
356	KTCY	9.13231e-05	7.06867e-05	7.56304e-05	7.40684e-06	5.567e-06	6.1929e-06	2.30324e-06	2.35041e-06	5.20249e-07	2.49993e-06	2.95944e-06	1.05525e-06	4.00645e-06	3.87179e-06	4.97118e-06	3.4354e-07	5.82442e-07	5.18898e-07	9.11084e-07	6.68206e-07	7.35039e-07
357	KTCS	0.000102854	8.41039e-05	7.57986e-05	1.34376e-05	1.16266e-05	1.35817e-05	2.71454e-06	2.30144e-06	1.42201e-06	1.84777e-06	3.41473e-06	1.42229e-06	1.02491e-05	5.97129e-06	1.49135e-05	1.12877e-06	1.0018e-06	2.07559e-06	7.28867e-07	1.33641e-06	9.80052e-07
358	KTCC	7.48727e-05	8.06392e-05	7.95549e-05	9.6289e-05	0.000136145	7.23928e-05	4.34737e-05	5.15457e-05	2.82668e-05	3.56874e-05	1.82119e-05	7.93729e-06	7.19763e-05	9.63313e-05	5.87551e-05	5.18746e-05	5.74986e-05	3.90038e-05	2.50244e-05	5.05164e-05	2.11528e-05
359	KTCW	2.6905e-05	3.84854e-05	6.13902e-05	7.36637e-06	4.16293e-06	6.40644e-06	1.15162e-06	9.63014e-07	3.12149e-07	1.48547e-06	1.20654e-06	4.12923e-07	5.12453e-06	4.98971e-06	2.69713e-06	9.32466e-07	6.75632e-07	3.45932e-07	2.42956e-07	5.07836e-07	5.71697e-07
360	KTCF	0.000134832	8.02656e-05	0.000129003	3.497e-05	2.24897e-05	2.21236e-05	6.70408e-06	5.37003e-06	3.39896e-06	3.51439e-06	4.75786e-06	1.92697e-06	3.28902e-05	1.60325e-05	2.13655e-05	1.86493e-06	2.60934e-06	6.57271e-06	1.0933e-06	2.96683e-06	2.45013e-06
361	KTWK	1.16076e-05	1.2568e-05	1.05961e-05	1.41661e-06	1.82282e-06	6.40644e-07	1.3984e-06	1.35475e-06	4.50882e-07	9.42002e-07	1.7529e-06	9.63486e-07	1.11808e-06	1.28151e-06	4.23079e-07	3.4354e-07	9.78502e-07	2.59449e-07	3.64433e-07	1.09586e-06	8.1671e-07
362	KTWN	4.02806e-05	2.4151e-05	4.63089e-05	1.61089e-05	4.40926e-06	1.34108e-05	2.42663e-06	4.913e-06	5.89615e-06	1.48547e-06	2.39031e-06	4.17511e-06	4.05304e-06	2.15403e-06	3.01444e-06	5.39849e-07	4.56634e-06	1.81614e-06	7.28867e-07	2.0848e-06	2.04177e-06
363	KTWT	4.63534e-05	5.82885e-05	5.26442e-05	0.000111791	0.000101807	0.000103913	0.00022399	0.000148924	0.000178203	0.000165865	0.000197872	0.00019256	0.000146841	0.000133113	0.000130044	0.000266096	0.00023936	0.000200381	0.000337162	0.000296309	0.00028593
364	KTWI	4.06649e-05	5.68619e-05	7.14817e-05	0.000215487	0.000212038	0.000191638	0.000353301	0.000323671	0.000358174	0.0003672	0.000389143	0.000360986	0.000264565	0.000249894	0.000224761	0.000489054	0.000466536	0.000382514	0.000632596	0.000622153	0.000594238
365	KTWM	3.88969e-05	6.04624e-05	5.36533e-05	0.000212734	0.00014723	0.000119288	0.00029646	0.000259802	0.000227245	0.000273652	0.000337694	0.000231925	0.000273929	0.000282968	0.00019139	0.00050947	0.000639102	0.0003263	0.000695521	0.000835204	0.000426159
366	KTWQ	8.6019e-05	5.60806e-05	5.99886e-05	1.21828e-05	6.28134e-06	3.71574e-06	2.34437e-06	1.90971e-06	3.12149e-07	1.12316e-06	2.00331e-06	5.96444e-07	7.17434e-06	8.09805e-06	6.02887e-06	1.12877e-06	1.28137e-06	9.51313e-07	5.4665e-07	9.0876e-07	6.53368e-07
367	KTWH	2.43682e-05	1.61346e-05	1.81087e-05	2.46895e-06	2.41401e-06	1.11045e-06	1.15162e-06	1.15888e-06	3.46832e-07	9.42002e-07	1.52525e-06	5.50563e-07	1.86347e-06	5.72589e-07	5.28848e-07	3.4354e-07	3.49465e-07	3.45932e-07	1.82217e-07	3.20739e-07	3.26684e-07
368	KTWP	4.44316e-05	3.60397e-05	3.08352e-05	1.70398e-05	1.25627e-05	8.20025e-06	1.52179e-06	1.64855e-06	6.93665e-07	1.26808e-06	1.98055e-06	4.12923e-07	1.02491e-05	7.52546e-06	1.20577e-05	3.4354e-07	7.22228e-07	4.23767e-06	1.82217e-07	7.4839e-07	8.1671e-07
369	KTWR	1.16844e-05	1.48439e-05	9.64302e-06	1.53803e-06	1.77356e-06	3.41677e-07	1.56292e-06	8.6508e-07	3.81516e-07	1.26808e-06	1.36589e-06	1.83521e-07	4.1928e-07	6.54388e-07	6.34618e-07	2.94463e-07	2.32977e-08	1.72966e-07	1.82217e-07	1.33641e-07	0
370	KTWL	6.99529e-06	1.72216e-05	5.15789e-06	7.85206e-06	8.1288e-06	5.72309e-06	2.63228e-06	3.42768e-06	2.73998e-06	1.70285e-06	4.41639e-06	1.83521e-06	9.69002e-06	1.40148e-05	7.82696e-06	4.36787e-06	7.52515e-06	3.71877e-06	1.39699e-06	2.88665e-06	1.55175e-06
371	KTWE	1.09157e-05	1.60327e-05	1.08204e-05	3.52129e-06	2.24158e-06	4.27096e-07	1.02823e-06	1.20785e-06	3.46832e-07	1.30431e-06	1.41142e-06	3.67042e-07	1.77029e-06	2.53575e-06	8.46158e-07	4.90772e-07	2.56274e-07	1.72966e-07	3.03695e-07	2.94011e-07	8.1671e-08
372	KTWD	4.50466e-05	4.14405e-05	6.49222e-05	1.15352e-05	5.22214e-06	2.47716e-06	1.85082e-06	1.27314e-06	5.54932e-07	9.78233e-07	2.07161e-06	5.50563e-07	1.37896e-05	2.89021e-06	4.49521e-06	5.39849e-07	6.75632e-07	2.59449e-07	6.07389e-07	4.81108e-07	4.08355e-07
373	KTWA	1.09926e-05	6.21608e-06	6.95195e-06	2.78465e-05	2.44603e-05	2.31486e-05	4.05947e-05	2.68338e-05	2.42089e-05	2.62311e-05	1.73696e-05	1.83521e-05	2.11037e-05	1.32786e-05	1.48606e-05	2.95445e-05	1.15556e-05	2.13613e-05	3.42567e-05	1.32037e-05	1.20056e-05
374	KTWG	4.23561e-05	4.4158e-05	4.22162e-05	1.02805e-05	9.97625e-06	4.31367e-06	9.54201e-06	4.71714e-06	1.52606e-06	1.9927e-06	5.75952e-06	1.10113e-06	1.59326e-05	1.06611e-05	9.67793e-06	2.45386e-06	1.84052e-06	1.12428e-06	6.07389e-07	1.55024e-06	7.35039e-07
375	KTWV	2.95186e-05	7.98919e-05	4.7206e-05	0.000170398	0.000187677	0.000162425	0.000336315	0.000343518	0.000324184	0.000320498	0.000512392	0.000392552	0.000178893	0.000248258	0.000197366	0.000439486	0.000545096	0.000330279	0.000601437	0.000708753	0.000511832
376	KTWY	7.02604e-05	5.08156e-05	7.35e-05	7.04257e-06	6.5523e-06	1.1617e-05	2.0976e-06	4.96197e-06	5.02907e-06	1.95647e-06	4.57574e-06	2.98222e-06	4.56549e-06	3.49007e-06	5.34137e-06	1.57047e-06	2.70253e-06	2.42152e-06	1.15404e-06	2.88665e-06	2.77681e-06
377	KTWS	2.58288e-05	3.02652e-05	2.62941e-05	0.000110779	7.75192e-05	6.71395e-05	0.00013729	6.12738e-05	5.89268e-05	0.000107171	3.62417e-05	4.50086e-05	8.19459e-05	9.5677e-05	6.98609e-05	0.000109687	0.000121521	9.1326e-05	0.000123421	9.38963e-05	8.10176e-05
378	KTWC	3.78976e-05	6.77994e-05	5.53352e-05	0.000184078	0.000177159	0.000144401	0.000311226	0.000263752	0.000242956	0.000295426	0.000296057	0.000256196	0.000234843	0.000219193	0.000183881	0.000397427	0.000430867	0.000271643	0.000502007	0.000525156	0.000354452
379	KTWW	3.7667e-05	4.94909e-05	2.43879e-05	3.56176e-06	2.29084e-06	1.53755e-06	7.40328e-07	1.55062e-06	5.20249e-07	7.24617e-07	1.45695e-06	5.04683e-07	4.37914e-06	3.381e-06	2.32693e-06	2.45386e-07	5.35846e-07	8.6483e-08	3.64433e-07	7.75119e-07	2.45013e-07
380	KTWF	0.00011254	9.84043e-05	9.44119e-05	0.000356581	0.00024315	0.000212267	0.000232381	0.000108347	0.000121738	0.000213943	7.24834e-05	6.45077e-05	0.000321028	0.000251503	0.000258025	0.000333774	0.000220652	0.00023091	0.000215562	0.000158873	0.000149213
381	KTFK	2.31383e-05	3.26769e-05	2.06876e-05	4.6141e-06	6.10892e-06	2.13548e-06	3.53712e-06	5.71279e-06	1.31796e-06	4.02163e-06	6.26035e-06	1.88109e-06	3.63376e-06	4.98971e-06	2.48559e-06	1.81586e-06	5.82442e-06	1.81614e-06	2.42956e-06	5.31892e-06	1.9601e-06
382	KTFN	5.21188e-05	3.23032e-05	4.87757e-05	7.73064e-06	7.14349e-06	4.82619e-06	2.67341e-06	4.58656e-06	1.4567e-06	3.4057e-06	5.71399e-06	2.24813e-06	8.80487e-06	5.18057e-06	5.97599e-06	1.81586e-06	4.31007e-06	2.68097e-06	1.94364e-06	4.24979e-06	2.36846e-06
383	KTFT	8.47891e-05	0.000134478	0.000103494	0.000198649	0.000218443	0.000193432	0.000379418	0.000378579	0.000471449	0.000369048	0.000608141	0.000500416	0.000249471	0.000341945	0.000246708	0.000548585	0.000806961	0.00050705	0.00077272	0.00113036	0.000766809
384	KTFI	8.61728e-05	0.000105096	8.36476e-05	0.000310966	0.00029478	0.000269498	0.000479363	0.000413982	0.000379088	0.000458465	0.00045894	0.000460822	0.000323498	0.000336464	0.000272727	0.000609048	0.000585144	0.000430166	0.000813476	0.000773087	0.000675501
385	KTFM	3.11329e-05	4.23237e-05	4.27208e-05	4.90956e-05	2.81306e-05	3.33135e-05	8.01611e-05	4.92932e-05	4.20708e-05	8.52874e-05	5.85285e-05	6.07914e-05	8.61853e-05	4.20444e-05	4.57454e-05	0.000176874	0.000102999	8.57911e-05	0.000243502	0.000141232	0.000125365
386	KTFQ	0.000100778	6.33836e-05	7.10892e-05	3.31082e-05	1.52969e-05	1.88349e-05	5.1823e-06	4.04792e-06	1.17923e-06	2.9347e-06	3.98386e-06	1.28465e-06	2.33865e-05	1.94953e-05	1.68174e-05	1.91401e-06	7.19898e-06	2.07559e-06	1.0933e-06	2.64609e-06	1.38841e-06
387	KTFH	2.22158e-05	2.79214e-05	3.80114e-05	4.24983e-06	3.96587e-06	2.648e-06	5.8815e-06	2.20351e-06	1.97695e-06	3.26078e-06	2.48137e-06	8.25845e-07	4.79842e-06	2.15403e-06	2.69713e-06	3.72986e-06	9.08609e-07	3.19987e-06	4.25172e-06	1.2295e-06	8.1671e-07
388	KTFP	1.65273e-05	3.59378e-05	1.20538e-05	3.64271e-06	2.98056e-06	5.46683e-06	9.87104e-07	1.09359e-06	5.89615e-07	1.23185e-06	1.41142e-06	6.42324e-07	4.5189e-06	2.67208e-06	1.48078e-06	2.45386e-07	6.05739e-07	2.59449e-07	3.03695e-07	6.41478e-07	1.55175e-06
389	KTFR	7.23359e-05	5.45521e-05	7.64714e-05	1.1859e-05	4.48316e-06	3.03238e-06	2.05647e-06	1.59958e-06	3.81516e-07	1.84777e-06	1.73013e-06	6.42324e-07	4.79842e-06	2.94475e-06	2.85578e-06	3.4354e-07	5.82442e-07	2.59449e-07	3.03695e-07	4.5438e-07	4.90026e-07
390	KTFL	4.61228e-06	1.29756e-05	3.30778e-06	4.2903e-06	1.12572e-05	3.92929e-06	3.33148e-06	1.00708e-05	4.26604e-06	2.06516e-06	9.33361e-06	2.7987e-06	4.33256e-06	3.27194e-06	5.12983e-06	2.1594e-06	3.44805e-06	3.45932e-06	2.24734e-06	4.24979e-06	2.69514e-06
391	KTFE	3.1671e-05	3.44772e-05	2.33227e-05	6.8402e-06	7.93174e-06	1.45213e-06	4.93552e-06	2.88904e-06	6.24298e-07	3.98539e-06	3.57409e-06	6.88204e-07	3.35424e-06	2.48122e-06	1.21635e-06	1.81586e-06	1.51435e-06	4.32415e-07	1.39699e-06	6.14749e-07	8.1671e-08
392	KTFD	8.00231e-05	6.21948e-05	9.31224e-05	8.13539e-06	6.05965e-06	4.01471e-06	1.85082e-06	1.89338e-06	6.24298e-07	1.5217e-06	3.02773e-06	6.88204e-07	4.8916e-06	2.37216e-06	7.87984e-06	1.17785e-06	8.38716e-07	2.42152e-06	2.42956e-07	6.41478e-07	9.80052e-07
393	KTFA	3.69751e-05	2.70043e-05	2.37712e-05	6.14809e-05	3.68506e-05	6.84635e-05	3.29035e-05	5.82705e-06	1.29022e-05	6.73894e-06	6.96606e-06	1.81227e-05	6.74574e-05	3.32374e-05	5.16685e-05	3.47466e-05	1.63783e-05	3.62364e-05	2.20482e-05	1.52885e-05	2.18061e-05
394	KTFG	2.71356e-05	3.16239e-05	2.66304e-05	0.000100822	9.55503e-05	0.000130051	6.53957e-05	6.1029e-05	6.45802e-05	5.81143e-05	4.28208e-05	3.1061e-05	9.07508e-05	9.19415e-05	9.11735e-05	6.47819e-05	7.76744e-05	0.00010672	7.90213e-05	4.91532e-05	9.93119e-05
395	KTFV	6.42644e-05	9.77929e-05	6.29039e-05	0.000255921	0.000329192	0.000300975	0.000345404	0.00041026	0.000371527	0.000297455	0.000350875	0.00032419	0.000211131	0.00028624	0.000235814	0.000351589	0.000447339	0.00041287	0.000429303	0.000462719	0.000505543
396	KTFY	7.91775e-05	8.67874e-05	9.99062e-05	1.13734e-05	9.13874e-06	9.39612e-06	6.33392e-06	3.80309e-06	1.80353e-06	3.69555e-06	4.7351e-06	1.88109e-06	7.64021e-06	4.36259e-06	6.02887e-06	1.32508e-06	1.07169e-06	6.05381e-07	7.89606e-07	1.28296e-06	1.06172e-06
397	KTFS	8.29442e-05	5.09855e-05	4.91682e-05	9.58842e-05	9.15106e-05	6.50895e-05	4.90673e-05	1.9701e-05	8.46271e-06	3.24991e-05	1.61858e-05	1.92697e-05	0.000116513	6.04491e-05	9.29716e-05	2.88574e-05	3.22673e-05	5.88084e-05	1.2087e-05	2.4002e-05	2.66247e-05
398	KTFC	5.48093e-05	8.58702e-05	6.04371e-05	0.000258916	0.000222015	0.00025724	0.000222181	0.000232821	0.00026609	0.000233943	0.000148882	0.000210132	0.000119961	0.000194217	0.00018589	0.000190567	0.000206511	0.000246649	0.00025401	0.000228206	0.00027711
399	KTFW	1.99865e-05	2.28602e-05	1.88375e-05	3.23796e-06	2.43864e-06	2.26361e-06	2.67341e-06	1.24049e-06	6.58982e-07	7.97079e-07	1.18377e-06	2.52342e-06	1.21125e-06	7.90719e-07	9.51927e-07	3.92617e-07	1.86381e-07	5.18898e-07	1.21478e-07	2.67282e-07	2.45013e-07
400	KTFF	4.99664e-05	6.21608e-05	5.14108e-05	0.000133687	8.39976e-05	8.92204e-05	0.000101219	3.87164e-05	4.03019e-05	4.32596e-05	2.27421e-05	2.06461e-05	0.000106544	8.32163e-05	8.16013e-05	6.9984e-05	6.2461e-05	5.67328e-05	5.08992e-05	3.6778e-05	3.14433e-05
401	KSKK	2.18315e-05	1.8886e-05	2.44439e-05	2.50942e-06	4.75412e-06	1.02503e-06	9.45975e-07	3.80309e-06	8.67081e-07	1.01446e-06	3.55132e-06	6.42324e-07	5.9165e-06	1.66324e-06	3.64905e-06	5.88926e-07	9.55204e-07	2.59449e-07	4.85911e-07	8.28575e-07	2.45013e-07
402	KSKN	5.41174e-05	6.44366e-05	6.57071e-05	9.91627e-06	6.15818e-06	4.01471e-06	1.56292e-06	3.32974e-06	9.36448e-07	1.37677e-06	4.12045e-06	9.63486e-07	9.31733e-06	6.78927e-06	8.83177e-06	6.8708e-07	1.44446e-06	1.38373e-06	1.82217e-07	1.12259e-06	8.98381e-07
403	KSKT	3.71289e-05	2.81932e-05	2.56773e-05	1.01996e-05	4.33536e-06	3.50219e-06	2.01534e-06	2.08925e-06	1.0405e-06	1.73908e-06	3.34644e-06	8.25845e-07	2.98154e-06	1.71777e-06	1.53366e-06	4.41694e-07	1.09499e-06	8.6483e-07	3.64433e-07	6.68206e-07	5.71697e-07
404	KSKI	1.62199e-05	2.37434e-05	1.79966e-05	5.90929e-06	9.6314e-06	6.61999e-06	4.19519e-06	7.58985e-06	3.08681e-06	3.11585e-06	7.262e-06	2.75282e-06	4.93818e-06	5.45323e-06	5.9231e-06	1.27601e-06	3.42476e-06	2.68097e-06	1.94364e-06	2.40554e-06	3.26684e-07
405	KSKM	2.96723e-05	2.64608e-05	1.45767e-05	7.3259e-06	6.18281e-06	4.91161e-06	1.85082e-06	6.65949e-06	1.90758e-06	1.95647e-06	4.2798e-06	1.74345e-06	5.07794e-06	5.18057e-06	5.02406e-06	9.32466e-07	2.42296e-06	2.07559e-06	9.11084e-07	1.95116e-06	1.22506e-06
406	KSKQ	4.91977e-05	5.12232e-05	6.66041e-05	6.79973e-06	4.08903e-06	6.53457e-06	1.97421e-06	1.73016e-06	6.93665e-07	1.55793e-06	2.77732e-06	7.34085e-07	9.45709e-06	4.11719e-06	3.33175e-06	4.90772e-07	7.45525e-07	8.6483e-08	6.07389e-07	8.82032e-07	4.08355e-07
407	KSKH	1.22225e-05	2.68344e-05	3.10034e-05	1.98325e-06	3.02983e-06	1.75109e-06	1.27501e-06	2.05661e-06	7.97715e-07	1.15939e-06	2.39031e-06	7.79965e-07	2.0964e-06	1.7723e-06	3.17309e-06	2.94463e-07	4.65953e-07	4.32415e-07	3.03695e-07	5.07836e-07	1.63342e-07
408	KSKP	8.10993e-05	6.89883e-05	9.72712e-05	6.75925e-06	6.10892e-06	6.23561e-06	1.85082e-06	1.43636e-06	1.07518e-06	9.05771e-07	1.77566e-06	3.67042e-07	1.23455e-05	5.18057e-06	6.55772e-06	1.96309e-07	1.0018e-06	4.32415e-07	4.25172e-07	9.35488e-07	2.45013e-07
409	KSKR	4.1818e-05	5.10534e-05	5.01773e-05	6.92115e-06	3.9905e-06	2.30632e-06	1.15162e-06	1.14256e-06	4.16199e-07	1.55793e-06	1.54801e-06	3.67042e-07	5.03136e-06	2.69935e-06	3.59617e-06	1.96309e-07	4.89251e-07	2.59449e-07	1.21478e-07	4.27652e-07	2.45013e-07
410	KSKL	6.18814e-05	4.44976e-05	6.97998e-05	1.12924e-05	8.67072e-06	9.65238e-06	2.59115e-06	6.39833e-06	3.26023e-06	2.06516e-06	5.25869e-06	2.43166e-06	1.3976e-05	7.171e-06	1.45962e-05	3.04278e-06	1.65413e-06	3.80525e-06	2.55103e-06	1.14931e-06	4.98193e-06
411	KSKE	3.59758e-05	2.50002e-05	2.51167e-05	1.9023e-06	2.75887e-06	6.27832e-06	1.11049e-06	1.35475e-06	4.85565e-07	7.24617e-07	1.91225e-06	9.63486e-07	2.4225e-06	7.36186e-07	7.93273e-07	3.4354e-07	2.09679e-07	8.6483e-08	3.03695e-07	2.67282e-07	1.63342e-07
412	KSKD	1.21457e-05	1.83425e-05	3.38627e-05	1.21424e-06	2.19231e-06	9.82322e-07	1.43953e-06	1.22417e-06	3.81516e-07	5.43463e-07	1.20654e-06	6.88204e-07	1.11808e-06	1.33604e-06	7.93273e-07	1.22693e-06	2.56274e-07	2.16207e-06	2.42956e-07	1.33641e-07	3.26684e-07
413	KSKA	8.99395e-06	1.72895e-05	9.41876e-06	2.5499e-06	1.62576e-06	6.40644e-07	1.02823e-06	6.20246e-07	6.93665e-08	2.89847e-07	7.96771e-07	9.17606e-08	2.7952e-07	5.72589e-07	2.64424e-07	4.90772e-08	1.63084e-07	0	0	5.34565e-08	0
414	KSKG	1.86029e-05	2.00069e-05	1.64828e-05	2.95464e-06	2.61107e-06	8.96902e-07	1.48066e-06	7.34502e-07	3.12149e-07	7.97079e-07	8.42301e-07	5.50563e-07	5.17112e-06	1.44511e-06	6.34618e-07	3.4354e-07	2.79572e-07	1.72966e-07	1.21478e-07	3.74195e-07	1.63342e-07
415	KSKV	5.74229e-05	5.57409e-05	5.92037e-05	5.70691e-06	1.06413e-05	7.47419e-06	2.13873e-06	2.79111e-06	9.36448e-07	2.02893e-06	2.86838e-06	9.17606e-07	9.08439e-06	6.54388e-06	7.61542e-06	4.90772e-07	1.18818e-06	2.85394e-06	1.82217e-07	1.28296e-06	8.98381e-07
416	KSKY	6.40338e-05	8.76026e-05	8.60023e-05	7.73064e-06	6.6262e-06	8.49922e-06	3.16696e-06	2.90536e-06	5.89615e-07	2.53616e-06	3.4375e-06	8.25845e-07	3.86669e-06	3.81726e-06	5.65868e-06	4.12248e-06	1.21148e-06	5.18898e-07	1.21478e-06	6.68206e-07	1.22506e-06
417	KSKS	6.91073e-05	6.90562e-05	0.000106073	7.97349e-06	4.95118e-06	8.62735e-06	1.19275e-06	1.469e-06	4.85565e-07	1.08693e-06	1.79843e-06	7.34085e-07	7.50045e-06	3.79e-06	6.02887e-06	3.92617e-07	3.09859e-06	1.12428e-06	1.21478e-07	9.35488e-07	2.45013e-07
418	KSKC	4.16643e-05	3.63794e-05	3.96934e-05	8.41871e-06	6.6262e-06	4.39909e-06	1.35727e-06	1.74648e-06	5.20249e-07	1.55793e-06	1.63907e-06	9.17606e-07	5.5904e-06	2.69935e-06	3.33175e-06	9.81543e-07	6.9893e-07	8.6483e-08	4.25172e-07	5.61293e-07	1.63342e-07
419	KSKW	5.94215e-05	6.98715e-05	9.65984e-05	9.43057e-06	1.10601e-05	9.60967e-06	2.26211e-06	2.44834e-06	4.85565e-07	1.70285e-06	1.27483e-06	2.7987e-06	1.11808e-05	1.04975e-05	5.07695e-06	8.34312e-07	3.23838e-06	5.53491e-06	1.45773e-06	2.37881e-06	1.22506e-06
420	KSKF	4.07418e-05	7.01432e-05	4.84954e-05	7.3259e-06	5.78869e-06	5.63767e-06	2.22098e-06	2.31776e-06	7.63031e-07	1.884e-06	2.39031e-06	7.79965e-07	7.08117e-06	2.23583e-06	2.16828e-06	4.90772e-07	7.92121e-07	9.51313e-07	7.28867e-07	8.28575e-07	4.90026e-07
421	KSNK	5.05813e-05	4.37503e-05	3.99737e-05	7.0021e-06	5.91185e-06	2.13548e-06	2.26211e-06	4.12953e-06	1.07518e-06	1.48547e-06	4.84892e-06	1.51405e-06	9.64343e-06	3.13561e-06	4.75964e-06	1.03062e-06	1.79392e-06	1.0378e-06	8.50345e-07	1.36314e-06	6.53368e-07
422	KSNN	2.30614e-05	1.51156e-05	2.43318e-05	4.04746e-06	5.46846e-06	6.15019e-06	1.3984e-06	3.31342e-06	3.08681e-06	1.59416e-06	4.25704e-06	1.60581e-06	2.60885e-06	3.59913e-06	3.64905e-06	8.34312e-07	1.81722e-06	1.72966e-06	6.07389e-08	1.47005e-06	6.53368e-07
423	KSNT	3.2286e-06	1.01563e-05	3.86842e-06	2.388e-06	4.03977e-06	2.00735e-06	2.59115e-06	3.60722e-06	2.11568e-06	1.5217e-06	3.11879e-06	1.60581e-06	1.81688e-06	2.91748e-06	1.69232e-06	8.34312e-07	3.14519e-06	1.81614e-06	6.07389e-07	2.75301e-06	1.06172e-06
424	KSNI	4.39704e-05	5.42124e-05	4.00297e-05	0.000186871	0.000161714	0.000197617	0.00018792	0.000194219	0.000215626	0.000171263	0.000157647	0.000163288	0.0002873	0.000241196	0.000260775	7.54316e-05	8.1868e-05	0.000127649	1.53062e-05	3.19402e-05	2.28679e-05
425	KSNM	1.0762e-05	2.4117e-05	1.61465e-05	4.66267e-05	7.23709e-05	8.40526e-05	3.52479e-05	8.04688e-05	6.86728e-05	3.28614e-05	3.8154e-05	4.02829e-05	5.40871e-05	0.000101539	7.60484e-05	2.42441e-05	3.79053e-05	3.25176e-05	6.5598e-06	2.09015e-05	1.24957e-05
426	KSNQ	4.1818e-05	2.89744e-05	2.6238e-05	5.86881e-06	3.27615e-06	1.83651e-06	1.6863e-06	1.82809e-06	5.89615e-07	1.34054e-06	2.00331e-06	7.79965e-07	2.46909e-06	2.56302e-06	5.81733e-06	2.94463e-07	9.78502e-07	6.91864e-07	1.82217e-07	7.75119e-07	4.08355e-07
427	KSNH	3.62064e-05	3.35261e-05	5.04016e-05	4.04746e-06	3.37468e-06	1.03784e-05	1.15162e-06	2.67685e-06	3.29491e-06	1.63039e-06	2.27649e-06	1.19289e-06	4.56549e-06	1.8541e-06	5.2356e-06	8.34312e-07	8.38716e-07	2.94042e-06	6.07389e-07	6.94934e-07	1.38841e-06
428	KSNP	4.1203e-05	3.51226e-05	5.10183e-05	6.55688e-06	2.19231e-06	8.37109e-06	1.76856e-06	6.69213e-07	1.00581e-06	8.3331e-07	9.33361e-07	4.12923e-07	1.12274e-05	4.98971e-06	3.96636e-06	8.34312e-07	6.52335e-07	3.45932e-07	4.85911e-07	6.41478e-07	3.26684e-07
429	KSNR	1.79879e-05	2.77176e-05	1.81648e-05	5.30217e-06	3.00519e-06	1.66568e-06	6.1694e-07	4.66817e-06	1.00581e-06	2.64485e-06	1.06995e-06	7.79965e-07	2.46909e-06	2.0177e-06	8.99042e-07	1.96309e-07	3.72763e-07	0	1.21478e-07	3.20739e-07	1.63342e-07
430	KSNL	4.005e-05	2.49662e-05	2.6238e-05	5.63001e-05	6.2173e-05	6.65416e-05	2.63639e-05	2.54464e-05	2.42089e-05	2.20646e-05	2.34023e-05	1.42229e-05	4.22075e-05	3.8418e-05	4.22021e-05	3.19002e-06	1.79159e-05	7.6105e-06	2.30808e-06	5.88021e-06	4.08355e-06
431	KSNE	4.06649e-05	7.05508e-05	5.80263e-05	6.39498e-06	4.16293e-06	3.80116e-06	1.19275e-06	1.73016e-06	5.20249e-07	1.34054e-06	1.84396e-06	3.21162e-07	1.28579e-05	2.29036e-06	1.63943e-06	2.94463e-07	5.82442e-07	5.18898e-07	4.85911e-07	4.81108e-07	4.90026e-07
432	KSND	2.73662e-05	2.24866e-05	9.02632e-06	3.84508e-06	1.94599e-06	2.77613e-06	7.81458e-07	1.14256e-06	2.42783e-07	6.52155e-07	1.16101e-06	4.12923e-07	6.56871e-06	1.28151e-06	1.48078e-06	3.92617e-07	1.63084e-07	1.72966e-07	4.25172e-07	1.87098e-07	1.63342e-07
433	KSNA	2.5675e-05	1.28737e-05	1.08764e-05	2.67132e-06	2.11841e-06	1.324e-06	6.5807e-07	9.79336e-07	7.28348e-07	7.97079e-07	1.2293e-06	3.21162e-07	1.63053e-06	1.03611e-06	2.69713e-06	2.45386e-07	2.32977e-07	2.59449e-07	3.64433e-07	1.33641e-07	1.63342e-07
434	KSNG	3.92044e-06	8.25414e-06	2.07437e-06	1.41661e-06	1.57649e-06	3.84387e-07	9.87104e-07	6.69213e-07	3.81516e-07	9.78233e-07	9.78891e-07	2.75282e-07	1.3976e-06	6.54388e-07	2.64424e-07	4.90772e-07	5.59144e-07	3.45932e-07	6.07389e-08	5.07836e-07	8.1671e-08
435	KSNV	3.57452e-05	3.93685e-05	5.37094e-05	0.000109929	0.000111833	0.000185146	0.000109486	7.55395e-05	7.61297e-05	6.85488e-05	4.18874e-05	6.02408e-05	0.000144838	9.794e-05	0.000144005	1.79132e-05	2.57439e-05	3.26041e-05	8.13901e-06	9.30142e-06	1.33124e-05
436	KSNY	5.68079e-05	5.95113e-05	5.3373e-05	7.28542e-06	7.48835e-06	4.4418e-06	1.35727e-06	2.80743e-06	7.63031e-07	1.55793e-06	3.34644e-06	5.96444e-07	7.03458e-06	4.30805e-06	3.80771e-06	1.22693e-06	9.31907e-07	2.59449e-07	6.68128e-07	7.21662e-07	4.08355e-07
437	KSNS	5.0197e-05	4.25275e-05	4.31693e-05	6.6783e-06	4.82801e-06	2.00735e-06	7.40328e-07	1.51797e-06	4.16199e-07	1.23185e-06	1.7529e-06	5.04683e-07	6.66189e-06	2.26309e-06	1.32212e-06	4.90772e-07	3.26167e-07	8.6483e-08	7.28867e-07	4.81108e-07	3.26684e-07
438	KSNC	0.000133141	9.41923e-05	0.000109213	7.74278e-05	7.31592e-05	0.000100325	9.33636e-06	1.2356e-05	3.81516e-06	3.22455e-06	8.12707e-06	4.31275e-06	5.26429e-05	4.14718e-05	6.30916e-05	4.12248e-06	7.31547e-06	1.44427e-05	4.98059e-06	4.86454e-06	3.18517e-06
439	KSNW	3.33622e-05	3.13861e-05	2.31545e-05	1.69993e-06	5.64089e-06	2.00735e-06	4.11294e-07	1.0283e-06	1.38733e-07	3.62309e-07	8.19536e-07	5.04683e-07	2.98154e-06	3.24467e-06	2.48559e-06	9.81543e-08	2.18998e-06	2.59449e-07	2.42956e-07	1.71061e-06	3.26684e-07
440	KSNF	6.38801e-05	6.11418e-05	5.29806e-05	5.50454e-06	9.70529e-06	1.03784e-05	1.80969e-06	5.68015e-06	5.06375e-06	1.30431e-06	6.46523e-06	3.34926e-06	1.22057e-05	9.07963e-06	9.62504e-06	5.88926e-07	2.70253e-06	3.89173e-06	9.11084e-07	4.57053e-06	1.30674e-06
441	KSTK	2.84424e-05	3.48168e-05	3.99737e-05	2.75227e-06	4.26146e-06	1.09764e-05	1.52179e-06	2.12189e-06	5.89615e-07	1.23185e-06	2.70902e-06	5.96444e-07	1.81688e-06	3.10834e-06	1.16347e-06	2.45386e-07	6.75632e-07	2.59449e-07	3.64433e-07	5.88021e-07	3.26684e-07
442	KSTN	6.50331e-05	4.86757e-05	6.34085e-05	5.09979e-06	5.567e-06	2.51987e-06	1.11049e-06	2.02396e-06	5.54932e-07	9.78233e-07	2.5269e-06	8.25845e-07	2.56226e-06	5.5623e-06	1.53366e-06	4.41694e-07	7.45525e-07	2.59449e-07	6.07389e-07	1.09586e-06	4.90026e-07
443	KSTT	0.000118612	9.16447e-05	0.000102709	2.20586e-05	1.56664e-05	2.3234e-05	1.27501e-05	3.50929e-06	1.21391e-06	5.47086e-06	3.50579e-06	3.0281e-06	1.52804e-05	1.46965e-05	2.47501e-05	1.0797e-06	1.44446e-06	2.33504e-06	4.85911e-07	1.65715e-06	1.22506e-06
444	KSTI	0.000102085	9.05917e-05	8.06201e-05	2.07634e-05	2.51746e-05	1.75537e-05	4.97665e-06	9.56485e-06	1.90758e-06	2.97093e-06	6.78394e-06	2.38578e-06	1.85415e-05	2.25764e-05	2.51732e-05	3.63171e-06	3.68103e-06	6.91864e-06	2.1866e-06	4.67744e-06	4.08355e-06
445	KSTM	8.32517e-05	6.94639e-05	6.98558e-05	0.000181286	0.000160753	0.000172718	8.85926e-05	5.79277e-05	9.66622e-05	4.29698e-05	3.20757e-05	4.08335e-05	0.000139247	8.54521e-05	0.000117087	3.93108e-05	2.69321e-05	3.45067e-05	7.9568e-06	1.5636e-05	1.15973e-05
446	KSTQ	3.42846e-05	3.77041e-05	5.5111e-05	9.51152e-06	7.09422e-06	7.60231e-06	1.52179e-06	1.81177e-06	4.50882e-07	1.23185e-06	1.98055e-06	4.58803e-07	4.33256e-06	6.32575e-06	2.48559e-06	1.96309e-07	2.32977e-06	8.6483e-08	4.85911e-07	8.28575e-07	3.26684e-07
447	KSTH	2.02172e-05	3.29826e-05	3.54886e-05	2.91417e-06	3.94124e-06	2.39174e-06	9.87104e-07	1.69752e-06	7.28348e-07	8.3331e-07	1.50248e-06	4.58803e-07	3.16789e-06	1.30878e-06	1.53366e-06	2.45386e-07	3.26167e-07	4.32415e-07	0	2.94011e-07	4.08355e-07
448	KSTP	6.84155e-05	4.4158e-05	7.27712e-05	9.67342e-06	4.53242e-06	1.90058e-05	4.4831e-06	1.77913e-06	4.54351e-06	2.49993e-06	2.00331e-06	1.19289e-06	1.78893e-05	1.55417e-06	6.66349e-06	1.37416e-06	3.0287e-07	3.11339e-06	2.61177e-06	3.74195e-07	2.28679e-06
449	KSTR	3.32084e-05	2.99934e-05	3.35824e-05	4.65457e-06	2.38937e-06	7.47419e-06	1.35727e-06	9.63014e-07	9.01764e-07	7.24617e-07	1.43419e-06	1.74345e-06	5.73016e-06	1.03611e-06	1.53366e-06	1.27601e-06	1.39786e-07	5.18898e-07	6.68128e-07	2.13826e-07	8.1671e-08
450	KSTL	1.84491e-05	2.15015e-05	1.72117e-05	1.98325e-06	3.89197e-06	1.53755e-06	1.31614e-06	1.6159e-06	5.20249e-07	1.15939e-06	1.34313e-06	2.75282e-07	6.10285e-06	1.17244e-06	3.54328e-06	4.41694e-07	5.12549e-07	2.59449e-07	1.33626e-06	2.13826e-07	8.1671e-08
451	KSTE	9.92409e-05	0.000120653	0.000108372	1.05639e-05	7.14349e-06	7.0898e-06	3.37261e-06	2.67685e-06	5.54932e-07	2.24631e-06	2.89114e-06	5.96444e-07	1.44884e-05	7.11647e-06	4.49521e-06	3.4354e-07	1.0251e-06	1.81614e-06	1.0933e-06	9.62216e-07	9.80052e-07
452	KSTD	1.99097e-05	2.75138e-05	3.70023e-05	2.10468e-06	2.04452e-06	3.80116e-06	1.48066e-06	1.0283e-06	2.77466e-07	1.12316e-06	1.43419e-06	5.50563e-07	1.35101e-06	1.36331e-06	3.33175e-06	1.96309e-07	1.63084e-07	3.71877e-06	1.21478e-07	4.5438e-07	2.45013e-07
453	KSTA	3.98193e-05	5.71336e-05	4.00297e-05	1.62303e-05	7.04496e-06	4.4418e-06	2.71454e-06	1.55062e-06	1.38733e-06	1.59416e-06	1.77566e-06	1.33053e-06	7.22093e-06	2.75388e-06	2.37982e-06	1.37416e-06	1.23478e-06	1.38373e-06	3.03695e-07	4.00923e-07	1.06172e-06
454	KSTG	1.52974e-05	2.46945e-05	1.27826e-05	2.2261e-06	2.14305e-06	4.69806e-07	9.04846e-07	7.83469e-07	2.77466e-07	6.15925e-07	9.33361e-07	9.17606e-08	1.07149e-06	9.81582e-07	1.0577e-07	9.81543e-08	2.56274e-07	8.6483e-08	1.82217e-07	8.01847e-08	0
455	KSTV	3.02873e-05	3.31864e-05	2.81442e-05	8.45918e-06	6.67547e-06	5.59496e-06	3.00244e-06	2.17086e-06	1.0405e-06	1.92024e-06	2.41308e-06	8.71726e-07	4.98477e-06	1.41784e-06	7.50965e-06	3.92617e-07	1.14159e-06	1.12428e-06	4.25172e-07	2.40554e-07	1.06172e-06
456	KSTY	6.89536e-05	9.64002e-05	0.000104784	1.27495e-05	6.6262e-06	5.46683e-06	3.00244e-06	2.23615e-06	5.54932e-07	2.06516e-06	2.5952e-06	8.25845e-07	1.03422e-05	4.88064e-06	7.08657e-06	7.36157e-07	9.08609e-07	7.78347e-07	4.25172e-07	1.0424e-06	4.90026e-07
457	KSTS	6.48025e-05	5.33292e-05	7.49577e-05	1.97516e-05	7.46372e-06	1.13608e-05	5.10004e-06	3.0033e-06	7.00602e-06	6.77517e-06	3.07326e-06	1.05525e-06	1.50009e-05	6.13489e-06	8.51446e-06	7.06711e-06	4.63624e-06	7.35105e-06	2.49029e-06	1.14931e-06	7.35039e-06
458	KSTC	5.11963e-05	3.71606e-05	3.64416e-05	9.14725e-06	4.65558e-06	8.58464e-06	1.23388e-06	1.69752e-06	1.17923e-06	1.15939e-06	1.73013e-06	2.11049e-06	7.82655e-06	5.50776e-06	1.15818e-05	4.90772e-07	1.0484e-06	5.01601e-06	2.42956e-07	7.4839e-07	2.04177e-06
459	KSTW	2.82886e-05	2.56456e-05	4.44027e-05	1.66755e-05	2.68497e-06	9.65238e-06	9.45975e-07	9.95658e-07	4.16199e-07	8.69541e-07	1.45695e-06	4.58803e-07	4.23938e-06	3.73546e-06	5.71156e-06	9.81543e-08	6.05739e-07	3.45932e-07	1.21478e-07	5.88021e-07	1.63342e-07
460	KSTF	5.26569e-05	5.15289e-05	5.6008e-05	6.5164e-06	7.78394e-06	5.85122e-06	2.92018e-06	3.93367e-06	5.30654e-06	3.18832e-06	7.05712e-06	8.71726e-07	8.94463e-06	3.76273e-06	8.62023e-06	3.92617e-07	5.35846e-07	1.12428e-06	2.42956e-07	8.01847e-07	3.26684e-07
461	KSIK	8.57115e-05	7.0381e-05	7.36121e-05	9.71389e-06	9.38507e-06	4.91161e-06	5.1823e-06	5.3537e-06	2.28909e-06	3.55062e-06	5.89611e-06	2.61518e-06	6.6153e-06	5.88949e-06	1.01539e-05	1.76678e-06	3.37816e-06	1.81614e-06	1.70069e-06	2.96683e-06	1.87843e-06
462	KSIN	0.000140982	0.00014032	0.000172789	3.7439e-05	2.02974e-05	1.72974e-05	9.2541e-06	7.19812e-06	2.08099e-06	5.79694e-06	8.83278e-06	2.01873e-06	1.938e-05	1.53781e-05	1.35914e-05	5.30033e-06	5.28857e-06	2.76746e-06	3.15842e-06	4.32997e-06	4.4919e-06
463	KSIT	8.10224e-05	0.000114165	0.000104447	0.000249283	0.000339882	0.00030768	0.000188002	0.000245715	0.000262691	0.000214559	0.000164112	0.000133741	0.000217839	0.000339518	0.000245333	0.000220455	0.000339657	0.000297674	0.000171952	0.000281368	0.000217163
464	KSII	0.000105391	0.000138486	9.41316e-05	0.00023536	0.000231548	0.000201504	0.000233574	0.000261972	0.000250482	0.000251007	0.000213694	0.000262022	0.000214205	0.000237352	0.000204717	0.000250343	0.000252407	0.000278129	0.00024745	0.00022596	0.000274823
465	KSIM	3.1056e-05	5.69638e-05	4.12071e-05	0.000164772	0.000156984	0.00015794	0.000199518	0.000178304	0.000219996	0.000225211	0.00015981	0.000151864	0.000156158	0.000155199	0.000181501	0.000208774	0.000245581	0.000270778	0.000251945	0.00026918	0.000306266
466	KSIQ	0.00011008	8.09449e-05	7.84336e-05	1.80112e-05	8.99094e-06	7.38877e-06	3.7839e-06	4.57023e-06	2.84403e-06	4.96363e-06	4.91722e-06	4.31275e-06	9.50367e-06	8.67064e-06	1.39087e-05	3.09186e-06	3.14519e-06	3.45932e-06	2.55103e-06	3.04702e-06	2.61347e-06
467	KSIH	7.89469e-05	5.71676e-05	6.86785e-05	1.28304e-05	9.08948e-06	9.05444e-06	3.45487e-06	2.7095e-06	8.32398e-07	2.06516e-06	3.73344e-06	1.28465e-06	9.4105e-06	8.01625e-06	7.19234e-06	9.81543e-07	1.51435e-06	1.0378e-06	9.71822e-07	1.49678e-06	5.71697e-07
468	KSIP	3.12098e-05	3.9946e-05	4.27208e-05	1.66755e-05	1.80558e-05	1.62297e-05	8.47265e-06	1.26498e-05	4.89034e-06	1.18475e-05	1.22247e-05	4.90919e-06	8.75829e-06	1.24334e-05	1.38558e-05	8.93204e-06	1.44213e-05	1.17617e-05	8.01754e-06	1.12526e-05	7.0237e-06
469	KSIR	6.00365e-05	6.2976e-05	7.50698e-05	6.15213e-06	5.567e-06	2.69071e-06	1.48066e-06	2.30144e-06	4.50882e-07	1.23185e-06	2.11714e-06	5.04683e-07	1.27647e-05	4.44438e-06	5.12983e-06	5.88926e-07	3.49465e-07	1.21076e-06	6.07389e-07	5.61293e-07	3.26684e-07
470	KSIL	7.51033e-05	0.000118173	0.000109605	0.000382282	0.000388089	0.000441105	0.000535751	0.000506056	0.000640357	0.000553535	0.000558537	0.000636497	0.000364587	0.000424425	0.000471839	0.000582644	0.000584445	0.000767796	0.000592933	0.000595532	0.000785266
471	KSIE	2.59825e-05	3.75682e-05	2.46682e-05	4.57363e-06	7.14349e-06	3.41677e-06	1.3984e-06	1.69752e-06	4.16199e-07	1.19562e-06	1.82119e-06	6.88204e-07	3.02813e-06	3.05381e-06	3.33175e-06	2.45386e-07	6.9893e-07	5.18898e-07	3.03695e-07	6.41478e-07	2.45013e-07
472	KSID	8.19448e-05	5.90358e-05	8.97586e-05	1.97516e-05	1.28336e-05	1.6614e-05	2.63228e-06	3.41135e-06	7.28348e-07	2.60862e-06	3.46026e-06	1.23877e-06	1.67246e-05	1.00067e-05	1.66058e-05	7.3125e-06	2.77242e-06	4.32415e-06	8.50345e-07	1.2295e-06	6.53368e-07
473	KSIA	5.38868e-05	6.15154e-05	5.66808e-05	1.38423e-05	7.981e-06	8.15754e-06	1.09815e-05	3.2971e-06	2.25441e-06	9.67364e-06	4.05215e-06	2.20225e-06	1.02956e-05	8.12532e-06	7.87984e-06	3.23909e-06	1.72403e-06	2.76746e-06	3.21916e-06	1.4166e-06	4.24689e-06
474	KSIG	4.48929e-05	6.4097e-05	4.0254e-05	0.000134173	0.000177528	0.000113949	8.92918e-05	6.24e-05	4.01632e-05	5.17014e-05	3.41246e-05	2.5693e-05	0.000109339	0.000112555	9.43994e-05	9.12835e-05	9.04182e-05	0.000103607	0.000103803	6.43081e-05	6.13349e-05
475	KSIV	3.68982e-05	5.91037e-05	4.99531e-05	0.000132959	0.00013011	0.000203896	0.000158718	0.000130252	0.000244586	0.00015938	9.11734e-05	0.000190908	0.000103562	0.000109555	0.000164207	0.000141931	0.000117211	0.000194846	0.000108783	0.000104534	0.000201482
476	KSIY	0.000188027	0.000142562	0.000140553	3.19344e-05	1.25873e-05	1.70839e-05	5.75811e-06	4.50495e-06	4.02326e-06	2.82601e-06	5.21316e-06	1.42229e-06	2.12435e-05	9.54316e-06	1.71347e-05	7.16527e-06	2.46955e-06	7.00512e-06	1.39699e-06	2.03135e-06	2.20512e-06
477	KSIS	2.18315e-05	2.44567e-05	2.05195e-05	2.36371e-05	1.06413e-05	4.27096e-06	2.50889e-06	4.34172e-06	8.67081e-07	1.95647e-06	3.11879e-06	1.00937e-06	1.27181e-05	1.46692e-05	2.01491e-05	2.11032e-06	3.19178e-06	6.22678e-06	4.85911e-07	1.84425e-06	1.01272e-05
478	KSIC	4.47391e-05	6.64747e-05	4.36739e-05	0.000132797	0.000176124	0.000185189	9.83814e-05	0.00017282	0.000188157	0.000110504	0.000100917	0.000105846	9.67604e-05	0.000151873	0.000169919	0.000113368	0.000167394	0.000213094	0.000113825	0.000128536	0.000218797
479	KSIW	7.35659e-05	5.80168e-05	8.19657e-05	1.07662e-05	4.72948e-06	4.18554e-06	1.19275e-06	1.74648e-06	3.12149e-07	8.69541e-07	1.66184e-06	6.42324e-07	6.10285e-06	3.02654e-06	6.18753e-06	2.45386e-07	3.9606e-07	7.78347e-07	1.82217e-07	6.41478e-07	8.98381e-07
480	KSIF	4.005e-05	5.54692e-05	3.3246e-05	7.67398e-05	0.000113384	0.00013949	1.44364e-05	3.87164e-05	2.53188e-05	5.14478e-06	1.60037e-05	1.02772e-05	5.27826e-05	7.77086e-05	9.57745e-05	1.69807e-05	4.88785e-05	6.47758e-05	1.7918e-05	3.53615e-05	4.83492e-05
481	KSMK	8.07149e-06	1.50816e-05	9.13844e-06	1.57851e-06	2.41401e-06	8.54193e-07	8.63716e-07	1.99132e-06	7.28348e-07	1.12316e-06	2.45861e-06	5.96444e-07	6.05626e-07	1.28151e-06	2.64424e-07	6.38003e-07	9.78502e-07	4.32415e-07	2.42956e-07	8.28575e-07	4.90026e-07
482	KSMN	4.12799e-05	2.96877e-05	5.53913e-05	6.88068e-06	5.22214e-06	4.01471e-06	1.06936e-06	1.97499e-06	5.54932e-07	1.70285e-06	3.11879e-06	3.67042e-07	4.00645e-06	1.63597e-06	1.58655e-06	3.92617e-07	9.08609e-07	7.78347e-07	2.42956e-07	7.75119e-07	3.26684e-07
483	KSMT	3.73595e-05	3.57e-05	4.79348e-05	0.000143239	0.000108606	0.000202017	0.000130874	0.000100072	0.000225025	0.000140322	7.12314e-05	0.000182282	0.000124107	9.00056e-05	0.000186155	0.000133637	8.97426e-05	0.00025132	0.000107386	7.42243e-05	0.000223778
484	KSMI	1.58355e-05	3.12842e-05	4.1095e-05	8.49966e-06	1.18237e-05	2.18246e-05	4.31858e-06	1.14093e-05	1.09599e-05	3.15208e-06	9.60679e-06	1.10113e-05	8.19925e-06	1.15336e-05	7.45676e-06	3.82802e-06	9.78502e-06	6.57271e-06	2.73325e-06	1.10388e-05	3.75686e-06
485	KSMM	3.03642e-05	4.94229e-05	4.76545e-05	0.000138949	0.000148831	0.000165756	0.000212269	0.000213887	0.000247118	0.000218907	0.000223392	0.000250873	0.000152758	0.000127251	0.000149505	0.000228062	0.00019174	0.000207905	0.000289299	0.000202333	0.00028103
486	KSMQ	0.000153896	0.000108119	0.000101252	2.33538e-05	1.19715e-05	1.51619e-05	1.31614e-05	5.12519e-06	2.60124e-06	4.27524e-06	8.26366e-06	3.57866e-06	2.61817e-05	1.08519e-05	2.05193e-05	5.25126e-06	3.40146e-06	3.71877e-06	5.89167e-06	4.38343e-06	2.5318e-06
487	KSMH	7.11829e-05	3.53943e-05	5.71854e-05	1.5097e-05	7.46372e-06	5.7658e-06	4.64762e-06	1.71384e-06	2.01163e-06	4.71001e-06	2.09437e-06	6.42324e-07	1.33704e-05	4.19899e-06	1.68703e-05	6.2328e-06	7.22228e-07	2.42152e-06	3.52286e-06	5.34565e-07	9.80052e-07
488	KSMP	1.26069e-05	2.06863e-05	2.57334e-05	8.70203e-06	8.54756e-06	3.71574e-06	1.31614e-06	4.94565e-06	1.0405e-06	1.37677e-06	3.18709e-06	6.42324e-07	1.25784e-06	3.5446e-06	3.4904e-06	7.36157e-07	9.78502e-07	6.91864e-06	1.03256e-06	7.4839e-07	4.08355e-07
489	KSMR	5.14269e-05	6.03266e-05	7.21545e-05	9.83532e-06	4.01513e-06	3.37406e-06	1.97421e-06	1.73016e-06	6.93665e-07	9.05771e-07	2.11714e-06	8.71726e-07	6.00968e-06	3.4628e-06	5.76445e-06	3.4354e-07	1.77062e-06	7.78347e-07	2.42956e-07	7.75119e-07	4.08355e-07
490	KSML	1.88335e-05	2.85668e-05	2.52849e-05	8.47942e-05	8.35542e-05	7.86711e-05	0.000129393	0.00012813	0.000129056	0.00013554	0.00014244	0.000140027	0.000107429	7.41094e-05	8.98514e-05	0.000203032	0.000129954	0.000142697	0.000177601	0.000135779	0.000130184
491	KSME	2.84424e-05	3.02652e-05	2.9714e-05	4.12841e-06	2.88203e-06	7.26064e-07	1.43953e-06	1.3221e-06	4.50882e-07	9.78233e-07	1.61631e-06	5.50563e-07	3.494e-06	3.27194e-06	2.85578e-06	4.41694e-07	6.29037e-07	2.59449e-07	3.03695e-07	7.4839e-07	2.45013e-07
492	KSMD	5.12732e-05	4.14405e-05	7.29394e-05	5.82834e-06	5.51773e-06	3.67303e-06	2.0976e-06	1.7628e-06	3.12149e-07	1.92024e-06	2.5952e-06	8.71726e-07	2.46909e-06	3.76273e-06	2.8029e-06	3.92617e-07	1.07169e-06	2.59449e-07	2.42956e-07	6.68206e-07	1.63342e-07
493	KSMA	2.95186e-05	4.23577e-05	4.01419e-05	1.9104e-05	3.13575e-05	3.25874e-05	8.30813e-06	1.53593e-05	2.01857e-05	3.55062e-06	4.55298e-06	3.39514e-06	1.48611e-05	1.96044e-05	3.05674e-05	1.0797e-06	3.28497e-06	3.63229e-06	1.45773e-06	2.88665e-06	2.20512e-06
494	KSMG	2.90574e-05	2.80573e-05	3.5881e-05	1.09281e-05	1.42377e-05	1.40515e-05	5.63472e-06	5.27209e-06	9.22574e-06	4.56509e-06	2.34478e-06	3.2575e-06	1.42555e-05	3.35374e-06	1.64472e-05	7.85235e-06	1.18818e-06	1.66047e-05	3.34064e-06	9.0876e-07	4.32856e-06
495	KSMV	3.1056e-05	4.46675e-05	5.19714e-05	6.49212e-05	5.2246e-05	7.39304e-05	7.17296e-05	4.73835e-05	7.2592e-05	7.20994e-05	4.10451e-05	8.24469e-05	5.95377e-05	4.19626e-05	5.66397e-05	6.44383e-05	4.14233e-05	5.45708e-05	6.32899e-05	2.83052e-05	3.11166e-05
496	KSMY	9.72422e-05	9.95592e-05	0.000109605	1.63517e-05	9.53286e-06	1.13181e-05	1.87961e-05	3.85206e-06	1.2486e-06	2.02893e-06	3.87003e-06	2.11049e-06	1.43953e-05	8.67064e-06	1.36443e-05	1.22693e-06	3.9606e-06	5.96733e-06	1.15404e-06	2.59264e-06	8.98381e-07
497	KSMS	0.000107236	7.38457e-05	8.77403e-05	9.12297e-05	7.9342e-05	0.000108482	2.55825e-05	1.64855e-05	2.94114e-05	1.413e-05	8.05877e-06	9.63486e-06	9.35925e-05	5.89494e-05	8.26061e-05	1.94836e-05	1.60987e-05	4.54901e-05	4.31246e-06	6.33459e-06	5.30861e-06
498	KSMC	2.41376e-05	2.12298e-05	2.05755e-05	0.000106327	8.98602e-05	6.79083e-05	9.57903e-05	5.97069e-05	6.05223e-05	5.87302e-05	5.74814e-05	5.6708e-05	8.75363e-05	8.08714e-05	5.9707e-05	7.11619e-05	7.04521e-05	5.84625e-05	5.72768e-05	6.72215e-05	4.58991e-05
499	KSMW	8.75564e-05	7.21133e-05	6.75011e-05	8.86393e-06	5.71479e-06	1.32827e-05	2.30324e-06	2.77479e-06	7.63031e-07	1.08693e-06	1.61631e-06	6.42324e-07	1.52804e-05	5.80769e-06	6.55772e-06	3.4354e-07	7.22228e-07	2.76746e-06	2.42956e-07	7.4839e-07	9.80052e-07
500	KSMF	8.03305e-05	0.000122012	0.000113137	0.000251671	0.000181445	0.000171864	0.000249779	0.000181438	0.000204319	0.000263797	0.000137318	0.000155718	0.000221613	0.000170686	0.000200434	0.000275716	0.000179345	0.000257287	0.000274175	0.000162748	0.000278988
501	KSQK	1.49899e-05	1.90219e-05	1.95664e-05	2.95464e-06	2.58644e-06	8.11483e-07	1.15162e-06	1.66487e-06	3.81516e-07	1.84777e-06	1.82119e-06	4.12923e-07	2.00323e-06	1.19971e-06	2.53847e-06	4.41694e-07	4.19358e-07	3.45932e-07	3.64433e-07	4.00923e-07	8.1671e-08
502	KSQN	3.05179e-05	2.75817e-05	5.25881e-05	5.78786e-06	4.38462e-06	1.11045e-06	1.15162e-06	1.73016e-06	2.42783e-07	1.15939e-06	1.54801e-06	2.75282e-07	4.37914e-06	1.6087e-06	7.40388e-07	5.88926e-07	6.52335e-07	1.72966e-07	2.42956e-07	5.88021e-07	3.26684e-07
503	KSQT	9.29374e-05	7.78878e-05	0.00011409	1.24257e-05	1.31046e-05	1.35817e-05	4.52423e-06	3.41135e-06	1.14455e-06	3.58686e-06	3.50579e-06	1.10113e-06	1.25784e-05	7.44366e-06	1.24808e-05	7.85235e-07	3.65773e-06	7.26457e-06	9.71822e-07	1.95116e-06	1.22506e-06
504	KSQI	7.83319e-05	6.12777e-05	7.7032e-05	9.71389e-06	1.17252e-05	1.7212e-05	2.96131e-06	4.63552e-06	2.49719e-06	1.30431e-06	4.23427e-06	1.23877e-06	2.1523e-05	8.12532e-06	9.04331e-06	1.17785e-06	1.93371e-06	2.07559e-06	1.39699e-06	2.29863e-06	8.98381e-07
505	KSQM	4.31248e-05	2.93141e-05	3.34142e-05	2.49728e-05	2.19724e-05	3.53209e-05	3.61938e-06	5.94131e-06	2.67061e-06	4.67378e-06	7.67177e-06	2.89046e-06	1.16932e-05	1.01703e-05	1.02068e-05	3.23909e-06	4.61294e-06	2.59449e-06	4.73763e-06	4.81108e-06	1.71509e-06
506	KSQQ	8.49428e-05	0.000103703	9.0151e-05	1.32352e-05	1.14788e-05	7.60231e-06	2.92018e-06	2.39937e-06	1.10986e-06	1.59416e-06	2.82285e-06	9.63486e-07	1.22057e-05	1.00612e-05	1.08414e-05	7.85235e-07	1.81722e-06	2.33504e-06	1.70069e-06	1.17604e-06	1.87843e-06
507	KSQH	5.07351e-05	4.88115e-05	6.04371e-05	6.55688e-06	2.61107e-06	1.62297e-06	1.64517e-06	1.28946e-06	4.16199e-07	7.97079e-07	1.45695e-06	5.04683e-07	5.45064e-06	4.06266e-06	8.99042e-06	1.96309e-07	7.68823e-07	3.45932e-07	3.64433e-07	7.4839e-07	7.35039e-07
508	KSQP	5.84222e-05	5.43822e-05	5.61762e-05	6.19261e-06	4.38462e-06	1.08482e-05	9.87104e-07	3.52561e-06	9.78068e-06	1.63039e-06	1.82119e-06	1.70216e-05	2.18957e-06	1.71777e-06	7.77407e-06	3.92617e-07	4.42656e-07	6.91864e-07	3.64433e-07	5.61293e-07	4.08355e-07
509	KSQR	2.29077e-05	1.3621e-05	4.27769e-05	2.18563e-06	1.13311e-06	1.36671e-06	9.87104e-07	6.03924e-07	2.42783e-07	2.53616e-07	8.65066e-07	3.21162e-07	3.44741e-06	2.18129e-07	1.85097e-06	4.41694e-07	1.86381e-07	5.18898e-07	1.21478e-07	1.87098e-07	1.63342e-07
510	KSQL	4.55847e-05	4.01837e-05	4.15435e-05	1.43685e-05	1.88933e-05	2.9128e-05	3.12583e-06	2.20351e-06	1.4567e-06	1.15939e-06	3.30091e-06	1.28465e-06	1.10876e-05	1.19971e-05	7.77407e-06	6.8708e-07	2.79572e-06	2.16207e-06	2.42956e-07	3.92905e-06	8.1671e-07
511	KSQE	4.70453e-05	6.45725e-05	5.66808e-05	9.79484e-06	5.1975e-06	7.00438e-06	1.85082e-06	2.48098e-06	7.28348e-07	1.15939e-06	1.91225e-06	6.42324e-07	9.31733e-06	1.8541e-06	5.97599e-06	1.96309e-07	5.82442e-07	6.05381e-07	5.4665e-07	5.88021e-07	2.45013e-07
512	KSQD	3.77438e-05	5.91717e-05	5.65126e-05	4.49268e-06	4.23683e-06	3.37406e-06	2.26211e-06	1.99132e-06	5.20249e-07	2.53616e-06	2.29925e-06	5.96444e-07	2.37592e-06	1.63597e-06	2.27405e-06	5.39849e-07	5.82442e-07	4.32415e-07	3.03695e-07	6.94934e-07	8.1671e-08
513	KSQA	2.54444e-05	4.45995e-05	4.56362e-05	4.73552e-06	4.95118e-06	3.07509e-06	1.48066e-06	1.79545e-06	7.28348e-07	8.3331e-07	1.38866e-06	8.25845e-07	3.54058e-06	2.64482e-06	2.22116e-06	7.36157e-07	6.9893e-07	7.78347e-07	5.4665e-07	8.01847e-07	4.90026e-07
514	KSQG	2.98261e-05	3.7806e-05	4.43467e-05	5.05932e-06	4.85265e-06	2.648e-06	1.11049e-06	1.38739e-06	5.54932e-07	1.08693e-06	2.00331e-06	6.88204e-07	4.84501e-06	2.75388e-06	4.49521e-06	3.4354e-07	8.38716e-07	9.51313e-07	5.4665e-07	7.75119e-07	6.53368e-07
515	KSQV	5.78841e-05	7.93145e-05	8.72918e-05	1.56232e-05	9.5575e-06	1.31546e-05	7.03312e-06	4.34172e-06	1.76885e-06	2.53616e-06	4.53021e-06	2.11049e-06	1.19728e-05	1.01157e-05	8.726e-06	1.52139e-06	2.9588e-06	2.16207e-06	1.76143e-06	2.29863e-06	1.79676e-06
516	KSQY	5.35793e-05	5.86961e-05	4.48513e-05	1.194e-05	5.567e-06	4.48451e-06	1.89195e-06	2.25247e-06	9.01764e-07	2.31877e-06	2.57243e-06	1.05525e-06	1.20194e-05	4.60798e-06	8.25004e-06	4.90772e-07	7.45525e-07	1.12428e-06	1.21478e-06	8.01847e-07	1.06172e-06
517	KSQS	4.50466e-05	4.27313e-05	8.11808e-05	7.60922e-06	5.51773e-06	6.74812e-06	1.93308e-06	3.06859e-06	7.28348e-07	1.77531e-06	2.5952e-06	7.79965e-07	5.45064e-06	1.96316e-06	5.9231e-06	1.47231e-06	3.33157e-06	6.05381e-07	7.89606e-07	1.01567e-06	3.26684e-07
518	KSQC	3.05179e-05	3.77041e-05	3.61613e-05	1.60684e-05	5.4931e-06	1.28556e-05	8.63716e-06	2.72582e-06	6.31235e-06	7.68094e-06	2.66349e-06	4.31275e-06	1.77495e-05	2.53575e-06	8.25004e-06	1.02571e-05	1.86381e-06	8.73478e-06	7.47088e-06	1.63042e-06	6.28866e-06
519	KSQW	2.26002e-05	3.55641e-05	2.8032e-05	3.56176e-06	3.37468e-06	1.96464e-06	1.23388e-06	1.09359e-06	2.08099e-07	8.3331e-07	1.06995e-06	6.88204e-07	1.22057e-05	1.88136e-06	4.86541e-06	1.96309e-07	2.56274e-07	1.55669e-06	8.50345e-07	3.20739e-07	5.71697e-07
520	KSQF	7.92543e-05	8.66175e-05	8.52735e-05	1.109e-05	9.97625e-06	9.13986e-06	3.66051e-06	3.70515e-06	2.28909e-06	2.39124e-06	4.09768e-06	1.37641e-06	7.91973e-06	1.16699e-05	1.58126e-05	1.86493e-06	3.0054e-06	2.68097e-06	1.03256e-06	2.88665e-06	1.9601e-06
521	KSHK	4.96589e-05	4.7215e-05	6.37449e-05	6.27356e-06	4.53242e-06	9.43883e-06	6.1694e-06	2.46466e-06	8.67081e-07	1.48547e-06	3.23262e-06	8.71726e-07	3.91328e-06	1.47237e-06	3.96636e-06	8.83389e-07	7.68823e-07	2.59449e-07	7.89606e-07	7.21662e-07	4.90026e-07
522	KSHN	3.68982e-05	4.03875e-05	4.34497e-05	7.28542e-06	3.25152e-06	3.07509e-06	2.83793e-06	2.00764e-06	1.38733e-06	1.12316e-06	2.80008e-06	5.96444e-07	3.30765e-06	1.90863e-06	2.90867e-06	1.66862e-06	6.05739e-07	4.32415e-07	3.64433e-07	5.61293e-07	1.63342e-07
523	KSHT	0.000103161	7.48987e-05	8.00034e-05	2.80489e-05	1.96323e-05	9.7378e-06	1.72743e-06	3.31342e-06	5.82679e-06	2.02893e-06	4.6668e-06	7.79965e-07	2.00788e-05	1.94408e-05	2.11539e-05	3.38632e-06	1.05305e-05	9.94554e-06	6.07389e-07	3.20739e-06	1.14339e-06
524	KSHI	7.80244e-05	6.16513e-05	5.15229e-05	8.53204e-05	7.69526e-05	7.64075e-05	2.53357e-05	1.864e-05	1.2486e-05	2.23182e-05	2.49503e-05	5.87268e-06	7.4492e-05	4.18263e-05	6.63705e-05	1.15822e-05	7.64163e-06	7.69699e-06	2.97621e-06	4.06269e-06	2.28679e-06
525	KSHM	2.28308e-05	3.37639e-05	2.02391e-05	8.62108e-05	9.66095e-05	0.000115401	5.42907e-05	7.07244e-05	0.000116293	3.91293e-05	5.07657e-05	5.93232e-05	0.00010878	0.000115472	9.54043e-05	5.84018e-05	5.71259e-05	6.90134e-05	2.4417e-05	3.66444e-05	3.8712e-05
526	KSHQ	3.58989e-05	3.47149e-05	1.99588e-05	6.27356e-06	2.58644e-06	2.34903e-06	1.31614e-06	1.15888e-06	3.12149e-07	9.05771e-07	1.2976e-06	5.04683e-07	2.28274e-06	1.30878e-06	1.0577e-06	4.41694e-07	9.78502e-07	8.6483e-08	1.82217e-07	4.81108e-07	0
527	KSHH	7.39502e-05	6.81731e-05	0.000107587	8.94488e-06	5.2714e-06	1.02503e-05	1.15162e-06	1.56694e-06	6.24298e-07	1.19562e-06	1.86672e-06	5.50563e-07	7.91973e-06	3.7082e-06	5.02406e-06	3.92617e-07	1.21148e-06	1.47021e-06	4.25172e-07	8.55303e-07	4.90026e-07
528	KSHP	4.25098e-05	2.95179e-05	2.10801e-05	3.92603e-06	3.05446e-06	1.7938e-06	1.80969e-06	8.48758e-07	3.12149e-07	1.34054e-06	8.65066e-07	2.75282e-07	6.84823e-06	1.5269e-06	5.07695e-06	1.32508e-06	2.56274e-07	1.72966e-07	3.64433e-07	1.87098e-07	3.26684e-07
529	KSHR	1.38368e-06	3.94025e-06	1.17735e-06	5.26169e-07	8.1288e-07	1.28129e-07	2.87905e-07	4.40701e-07	1.0405e-07	4.3477e-07	4.55298e-07	1.83521e-07	4.65866e-08	5.45323e-08	0	0	2.32977e-08	0	0	0	0
530	KSHL	2.30614e-06	8.69572e-06	2.13043e-06	9.71389e-07	2.09378e-06	6.83354e-07	2.59115e-06	8.97725e-07	5.20249e-07	1.01446e-06	1.04719e-06	4.12923e-07	6.52213e-07	9.27049e-07	1.0577e-06	1.47231e-07	2.79572e-07	2.59449e-07	2.42956e-07	2.40554e-07	8.1671e-08
531	KSHE	4.23561e-05	3.95044e-05	6.22872e-05	5.38312e-06	3.00519e-06	2.98967e-06	9.04846e-07	9.79336e-07	3.46832e-07	1.55793e-06	1.73013e-06	3.67042e-07	5.03136e-06	1.74503e-06	2.8029e-06	9.81543e-08	4.42656e-07	9.51313e-07	3.03695e-07	3.47467e-07	3.26684e-07
532	KSHD	4.60459e-05	3.40696e-05	6.26236e-05	1.08067e-05	3.67028e-06	1.07628e-05	1.64517e-06	2.66053e-06	3.46832e-07	1.15939e-06	1.79843e-06	8.71726e-07	4.79842e-06	1.58144e-06	6.45195e-06	4.90772e-08	3.26167e-07	5.18898e-06	3.64433e-07	2.94011e-07	6.53368e-07
533	KSHA	2.45988e-05	2.39472e-05	2.51167e-05	2.2261e-06	2.38937e-06	1.02503e-06	6.5807e-07	7.01857e-07	2.77466e-07	7.24617e-07	8.87831e-07	3.67042e-07	3.77352e-06	2.23583e-06	1.63943e-06	2.94463e-07	4.42656e-07	7.78347e-07	4.25172e-07	2.40554e-07	3.26684e-07
534	KSHG	2.65975e-05	2.98576e-05	3.70584e-05	3.15702e-06	3.9905e-06	1.40942e-06	1.06936e-06	7.1818e-07	3.12149e-07	6.88386e-07	1.04719e-06	5.04683e-07	4.75184e-06	1.14518e-06	2.00962e-06	1.47231e-07	1.63084e-07	2.59449e-07	3.64433e-07	2.40554e-07	3.26684e-07
535	KSHV	5.71923e-05	5.30235e-05	3.95812e-05	1.21424e-05	1.46811e-05	2.00308e-05	5.55246e-06	3.05226e-06	2.28909e-06	4.16655e-06	2.91391e-06	8.25845e-07	7.40727e-06	8.99783e-06	1.22693e-05	1.52139e-06	1.49105e-06	1.0378e-06	4.25172e-07	1.12259e-06	1.06172e-06
536	KSHY	0.000136139	0.000111244	0.000154569	2.04397e-05	1.43609e-05	1.55036e-05	7.5678e-06	5.38635e-06	7.63031e-07	5.36217e-06	4.50745e-06	1.19289e-06	1.49077e-05	6.81654e-06	7.61542e-06	2.69924e-06	1.56094e-06	1.21076e-06	3.03695e-06	1.84425e-06	8.98381e-07
537	KSHS	2.36764e-05	3.18956e-05	3.62735e-05	8.13539e-06	2.73423e-06	4.14283e-06	1.23388e-06	1.14256e-06	2.94808e-06	1.70285e-06	1.04719e-06	6.42324e-07	1.35101e-06	1.33604e-06	2.59136e-06	9.81543e-08	2.09679e-07	6.91864e-07	3.64433e-07	2.40554e-07	3.26684e-07
538	KSHC	3.7052e-05	3.66511e-05	2.13604e-05	1.43685e-05	1.36465e-05	5.08245e-06	2.42663e-06	1.92603e-06	4.50882e-07	2.9347e-06	5.94164e-06	2.75282e-07	1.27647e-05	7.06194e-06	1.04712e-05	1.12877e-06	6.29037e-07	9.51313e-07	1.15404e-06	1.20277e-06	5.71697e-07
539	KSHW	3.45921e-06	6.7256e-06	2.57895e-06	4.04746e-07	1.207e-06	3.41677e-07	7.40328e-07	5.54957e-07	1.73416e-07	3.98539e-07	7.96771e-07	1.37641e-07	2.32933e-07	2.18129e-07	5.28848e-08	0	9.31907e-08	8.6483e-08	1.21478e-07	5.34565e-08	0
540	KSHF	8.17142e-05	4.4124e-05	5.53352e-05	1.54208e-05	4.45852e-06	1.25993e-05	1.35727e-06	1.74648e-06	6.24298e-07	1.34054e-06	1.7529e-06	1.05525e-06	6.66189e-06	5.61683e-06	1.13702e-05	5.39849e-07	9.31907e-07	1.0378e-06	6.07389e-07	1.17604e-06	5.71697e-07
541	KSPK	2.91342e-05	3.97761e-05	3.81236e-05	7.64969e-06	2.38937e-06	3.37406e-06	1.49711e-05	1.01198e-06	2.77466e-07	1.08693e-06	1.61631e-06	5.50563e-07	2.23616e-06	1.28151e-06	2.8029e-06	3.92617e-07	6.75632e-07	1.98911e-06	1.82217e-07	4.00923e-07	4.90026e-07
542	KSPN	3.88969e-05	4.57205e-05	6.10538e-05	3.48081e-06	3.25152e-06	5.72309e-06	9.04846e-07	9.95658e-07	4.50882e-07	9.42002e-07	1.20654e-06	5.04683e-07	4.8916e-06	2.0177e-06	3.86059e-06	1.47231e-07	3.72763e-07	8.6483e-08	1.82217e-07	4.27652e-07	3.26684e-07
543	KSPT	6.78005e-05	6.94639e-05	6.45298e-05	8.42276e-05	0.00011905	0.000142437	4.53657e-05	4.70408e-05	4.13424e-05	1.76807e-05	1.7529e-05	1.29382e-05	9.2521e-05	8.07896e-05	0.000121001	5.38867e-05	4.21455e-05	0.000104471	3.29812e-05	2.21577e-05	2.74414e-05
544	KSPI	3.96656e-05	3.09785e-05	3.43112e-05	1.78088e-05	1.96323e-05	1.50338e-05	2.63228e-06	2.74214e-06	5.89615e-07	1.23185e-06	2.73179e-06	7.79965e-07	9.13098e-06	1.04702e-05	1.41203e-05	3.38632e-06	3.9839e-06	2.16207e-06	4.25172e-07	1.44332e-06	8.98381e-07
545	KSPM	1.3145e-05	1.40286e-05	1.41842e-05	1.81326e-05	2.51007e-05	2.853e-05	5.01778e-06	8.66712e-06	5.44527e-06	1.59416e-06	1.14052e-05	2.06461e-06	5.12453e-06	1.53236e-05	3.85531e-05	1.17785e-06	3.93731e-06	3.16528e-05	1.03256e-06	2.05807e-06	4.24689e-06
546	KSPQ	5.96522e-05	9.04898e-05	7.91064e-05	6.27356e-06	7.11886e-06	4.95432e-06	2.59115e-06	1.77913e-06	9.36448e-07	1.19562e-06	1.7529e-06	7.34085e-07	7.3141e-06	6.81654e-06	7.61542e-06	1.96309e-07	8.62014e-07	1.38373e-06	1.21478e-07	9.62216e-07	8.98381e-07
547	KSPH	2.96723e-05	3.72625e-05	6.71648e-05	4.97837e-06	3.20225e-06	1.92193e-06	8.63716e-07	7.50824e-07	2.08099e-07	7.97079e-07	1.09272e-06	4.12923e-07	1.63053e-06	3.21741e-06	2.4327e-06	2.94463e-07	3.72763e-07	8.6483e-08	2.42956e-07	4.27652e-07	1.63342e-07
548	KSPP	2.95186e-05	2.28263e-05	2.51728e-05	4.81647e-06	1.62576e-06	4.10012e-06	2.55002e-06	1.01198e-06	9.36448e-07	9.78233e-07	1.20654e-06	1.83521e-06	8.38559e-06	1.06338e-06	1.79808e-06	5.39849e-07	3.9606e-07	1.72966e-07	1.82217e-07	1.60369e-07	0
549	KSPR	2.25233e-05	4.52449e-05	3.8516e-05	3.23796e-06	2.8574e-06	3.03238e-06	2.67341e-06	1.01198e-06	1.07518e-06	1.08693e-06	1.11548e-06	4.12923e-07	1.58395e-06	2.97201e-06	3.06732e-06	1.96309e-07	4.42656e-07	2.59449e-07	1.82217e-07	3.74195e-07	8.1671e-08
550	KSPL	2.06784e-05	2.07203e-05	1.70995e-05	3.07607e-06	3.10372e-06	2.2209e-06	3.70164e-07	6.52891e-07	1.73416e-07	5.43463e-07	7.51242e-07	1.83521e-07	1.09479e-05	1.25424e-06	2.11539e-06	3.4354e-07	2.32977e-07	4.32415e-07	7.28867e-07	2.13826e-07	3.26684e-07
551	KSPE	5.07351e-05	2.90763e-05	3.82357e-05	4.89742e-06	2.51254e-06	9.82322e-06	5.75811e-07	1.12624e-06	9.36448e-07	5.43463e-07	8.19536e-07	5.50563e-07	7.45386e-07	1.00885e-06	3.4904e-06	3.4354e-07	1.86381e-07	2.59449e-07	2.42956e-07	2.67282e-07	8.1671e-08
552	KSPD	4.84289e-05	4.59243e-05	8.34794e-05	3.72366e-06	4.92654e-06	3.20322e-06	2.75567e-06	1.82809e-06	6.58982e-07	1.37677e-06	2.07161e-06	5.96444e-07	9.4105e-06	3.79e-06	7.72119e-06	3.4354e-07	1.39786e-06	1.29724e-06	7.89606e-07	5.34565e-07	2.45013e-07
553	KSPA	1.29144e-05	1.5795e-05	1.30629e-05	1.09281e-06	1.67503e-06	8.96902e-07	4.11294e-07	6.52891e-07	4.16199e-07	5.07232e-07	7.96771e-07	2.75282e-07	1.86347e-06	6.81654e-07	1.63943e-06	3.92617e-07	4.19358e-07	4.32415e-07	3.03695e-07	2.13826e-07	7.35039e-07
554	KSPG	4.5431e-05	2.18752e-05	2.23696e-05	6.35451e-06	6.15818e-06	7.81586e-06	3.74277e-06	5.19048e-06	7.14475e-06	2.60862e-06	7.30753e-06	1.83521e-06	7.87314e-06	6.95287e-06	4.91829e-06	1.32508e-06	4.0072e-06	6.48622e-06	1.57921e-06	3.63504e-06	1.16789e-05
555	KSPV	8.00231e-05	6.24326e-05	5.69611e-05	2.27062e-05	3.0446e-05	1.69557e-05	3.49599e-06	8.43861e-06	1.21391e-06	7.78963e-06	4.59851e-06	5.45975e-06	3.15857e-05	1.52418e-05	2.62838e-05	3.97525e-06	2.72583e-06	7.69699e-06	1.27552e-06	1.97789e-06	2.28679e-06
556	KSPY	4.04343e-05	6.5082e-05	7.52941e-05	6.71878e-06	7.34055e-06	4.56993e-06	1.97421e-06	2.61156e-06	4.50882e-07	1.63039e-06	3.87003e-06	5.50563e-07	4.33256e-06	4.49892e-06	2.59136e-06	3.92617e-07	1.88711e-06	3.45932e-07	9.71822e-07	1.17604e-06	8.1671e-08
557	KSPS	6.18814e-05	9.35469e-05	7.09211e-05	1.32352e-05	1.20947e-05	1.04639e-05	4.15406e-06	5.41899e-06	1.11333e-05	4.20278e-06	4.07492e-06	6.0562e-06	9.96954e-06	1.08792e-05	7.45676e-06	4.12248e-06	9.73842e-06	6.65919e-06	1.70069e-06	6.46823e-06	8.90214e-06
558	KSPC	4.15105e-05	4.44297e-05	4.18799e-05	2.83727e-05	2.95346e-05	4.32221e-05	5.75811e-06	5.54957e-06	2.56656e-06	2.42747e-06	3.52856e-06	1.92697e-06	1.71905e-05	2.56575e-05	3.46396e-05	3.82802e-06	7.0126e-06	8.47533e-06	1.0933e-06	3.1272e-06	6.61535e-06
559	KSPW	2.84424e-06	6.96337e-06	7.73684e-06	8.09491e-07	1.05921e-06	2.56258e-07	4.93552e-07	6.52891e-07	1.73416e-07	2.89847e-07	5.91887e-07	3.21162e-07	2.32933e-07	2.18129e-07	1.0577e-07	4.90772e-08	0	8.6483e-08	2.42956e-07	1.33641e-07	0
560	KSPF	6.61862e-05	3.37639e-05	5.02895e-05	1.3559e-05	1.17005e-05	1.45213e-05	4.35971e-06	8.63448e-06	7.07538e-06	6.77517e-06	8.19536e-06	2.89046e-06	1.02491e-05	1.58962e-05	1.66058e-05	5.69295e-06	5.82442e-06	8.47533e-06	6.31685e-06	7.91156e-06	2.04177e-06
561	KSRK	5.71923e-05	8.4002e-05	9.89531e-05	6.43546e-06	4.50779e-06	3.37406e-06	1.19275e-06	1.64855e-06	7.63031e-07	1.19562e-06	1.91225e-06	6.42324e-07	6.98799e-06	2.53575e-06	4.60098e-06	6.38003e-07	3.30827e-06	1.21076e-06	3.03695e-07	9.88945e-07	3.26684e-07
562	KSRN	5.07351e-05	7.81596e-05	8.88055e-05	7.73064e-06	4.0644e-06	4.14283e-06	1.52179e-06	2.07293e-06	5.54932e-07	1.77531e-06	2.18543e-06	5.96444e-07	3.44741e-06	3.5446e-06	4.5481e-06	6.38003e-07	8.38716e-07	1.12428e-06	1.21478e-07	4.27652e-07	1.14339e-06
563	KSRT	1.76804e-06	7.81256e-06	1.85011e-06	8.49966e-07	1.23164e-06	1.70839e-07	7.40328e-07	8.97725e-07	1.73416e-07	6.88386e-07	7.74006e-07	1.37641e-07	2.7952e-07	3.27194e-07	1.58655e-07	2.94463e-07	1.16488e-07	8.6483e-08	1.21478e-07	1.60369e-07	0
564	KSRI	5.98059e-05	6.03266e-05	4.2889e-05	7.08305e-06	5.1975e-06	3.75845e-06	1.48066e-06	2.61156e-06	1.49138e-06	1.59416e-06	2.73179e-06	1.28465e-06	6.00968e-06	4.03539e-06	4.91829e-06	5.39849e-07	1.14159e-06	4.32415e-07	8.50345e-07	7.21662e-07	4.08355e-07
565	KSRM	8.3021e-05	6.43687e-05	7.46773e-05	2.08444e-05	1.40899e-05	1.23004e-05	3.70164e-06	3.05226e-06	2.87871e-06	1.5217e-06	2.75455e-06	1.88109e-06	1.29045e-05	6.10762e-06	1.15818e-05	1.17785e-06	1.81722e-06	1.55669e-06	1.51847e-06	2.19172e-06	3.26684e-07
566	KSRQ	3.1056e-05	4.07272e-05	4.1992e-05	5.46407e-06	4.75412e-06	2.34903e-06	1.31614e-06	1.43636e-06	4.85565e-07	1.30431e-06	1.93502e-06	5.04683e-07	2.98154e-06	1.55417e-06	3.06732e-06	4.90772e-07	2.72583e-06	5.18898e-07	1.03256e-06	3.47467e-07	4.08355e-07
567	KSRH	5.05813e-05	5.42124e-05	8.14611e-05	6.27356e-06	3.57175e-06	1.70839e-06	2.34437e-06	1.10991e-06	2.42783e-07	7.60848e-07	1.59354e-06	3.21162e-07	3.68034e-06	3.32647e-06	5.18271e-06	3.4354e-07	5.82442e-07	5.18898e-07	4.85911e-07	4.5438e-07	3.26684e-07
568	KSRP	5.94215e-05	4.80642e-05	8.67872e-05	1.0402e-05	1.22917e-05	8.71276e-06	3.66051e-06	1.22417e-05	9.36448e-07	4.71001e-06	9.81167e-06	6.88204e-07	9.92295e-06	1.0143e-05	6.45195e-06	2.20847e-06	1.0484e-05	2.59449e-06	2.67251e-06	1.00498e-05	2.45013e-07
569	KSRR	2.38301e-05	3.49527e-05	3.22368e-05	6.79973e-06	1.72429e-06	2.39174e-06	1.06936e-06	8.48758e-07	2.42783e-07	9.42002e-07	8.65066e-07	3.67042e-07	2.98154e-06	8.72517e-07	3.12021e-06	4.90772e-08	3.26167e-07	3.45932e-07	4.85911e-07	2.13826e-07	6.53368e-07
570	KSRL	1.96791e-05	1.83086e-05	2.0127e-05	1.11305e-05	6.28134e-06	1.56317e-05	2.34437e-06	4.04792e-06	3.50301e-06	1.5217e-06	3.73344e-06	3.30338e-06	7.03458e-06	3.87179e-06	1.1e-05	4.76049e-06	2.28317e-06	1.42697e-05	2.85473e-06	1.44332e-06	3.02183e-06
571	KSRE	2.35226e-05	2.07882e-05	2.50046e-05	6.35451e-06	1.23164e-06	1.66568e-06	6.1694e-07	6.36568e-07	4.16199e-07	5.43463e-07	9.56126e-07	4.58803e-08	1.49077e-06	3.27194e-07	9.51927e-07	4.90772e-08	6.9893e-08	8.6483e-08	1.21478e-07	5.34565e-08	2.45013e-07
572	KSRD	4.78908e-05	7.40495e-05	0.0001054	6.07118e-06	3.35005e-06	5.55225e-06	2.13873e-06	1.28946e-06	2.08099e-07	1.08693e-06	1.88949e-06	7.34085e-07	5.07794e-06	1.90863e-06	9.4135e-06	4.90772e-07	6.29037e-07	7.78347e-07	5.4665e-07	5.34565e-07	4.90026e-07
573	KSRA	1.98328e-05	1.49797e-05	2.58455e-05	2.63085e-06	1.79819e-06	3.20322e-06	3.29035e-07	6.03924e-07	2.08099e-07	4.71001e-07	9.10596e-07	5.04683e-07	2.0964e-06	1.9359e-06	2.75001e-06	3.4354e-07	2.79572e-07	8.6483e-08	6.07389e-08	2.67282e-07	2.45013e-07
574	KSRG	2.04478e-05	1.73235e-05	3.34142e-05	2.83322e-06	1.3548e-06	1.49484e-06	7.81458e-07	6.52891e-07	2.08099e-07	5.79694e-07	5.23593e-07	1.37641e-07	3.16789e-06	1.49964e-06	5.28848e-07	1.96309e-07	4.89251e-07	3.45932e-07	1.82217e-07	1.87098e-07	1.63342e-07
575	KSRV	2.92111e-05	2.74119e-05	2.70789e-05	5.90929e-06	5.567e-06	3.84387e-06	2.34437e-06	2.39937e-06	4.85565e-07	1.81154e-06	1.95778e-06	8.71726e-07	7.17434e-06	5.09877e-06	1.69232e-06	9.32466e-07	7.92121e-07	3.45932e-07	3.64433e-07	9.62216e-07	1.63342e-07
576	KSRY	3.13635e-05	3.10125e-05	2.30423e-05	3.11654e-06	5.02508e-06	3.07509e-06	1.60404e-06	9.14047e-07	3.81516e-07	7.24617e-07	1.73013e-06	3.67042e-07	2.84178e-06	2.45395e-06	5.81733e-07	9.81543e-08	4.89251e-07	8.6483e-08	1.82217e-07	7.21662e-07	2.45013e-07
577	KSRS	1.57586e-05	3.02312e-05	2.12483e-05	2.0642e-06	2.73423e-06	1.19587e-06	6.5807e-07	8.97725e-07	2.77466e-07	7.60848e-07	1.43419e-06	2.75282e-07	1.44419e-06	1.06338e-06	1.00481e-06	1.96309e-07	3.49465e-07	1.72966e-07	2.42956e-07	3.74195e-07	3.26684e-07
578	KSRC	4.75834e-05	5.15969e-05	5.56156e-05	5.46407e-06	3.30079e-06	3.37406e-06	2.22098e-06	1.19153e-06	2.42783e-07	9.42002e-07	1.54801e-06	4.58803e-07	5.82333e-06	2.86295e-06	5.2356e-06	1.96309e-07	3.0287e-07	5.18898e-07	6.07389e-08	5.61293e-07	4.90026e-07
579	KSRW	3.63601e-05	5.10874e-05	3.91888e-05	3.11654e-06	1.3548e-06	2.43445e-06	1.52179e-06	5.87602e-07	3.81516e-07	1.44923e-06	1.04719e-06	4.12923e-07	3.95986e-06	3.13561e-06	1.69232e-06	1.0797e-06	3.49465e-07	1.72966e-07	2.42956e-07	4.27652e-07	2.45013e-07
580	KSRF	7.63332e-05	5.7813e-05	7.28833e-05	1.36399e-05	6.23208e-06	6.15019e-06	1.48066e-06	1.97499e-06	5.06375e-06	1.5217e-06	2.29925e-06	2.24813e-06	3.68034e-06	5.04424e-06	5.50002e-06	2.94463e-07	1.67743e-06	1.29724e-06	3.03695e-07	6.94934e-07	5.71697e-07
581	KSLK	2.06784e-05	1.71537e-05	1.54176e-05	2.67132e-06	2.73423e-06	1.324e-06	1.76856e-06	1.69752e-06	1.10986e-06	1.23185e-06	1.70737e-06	1.28465e-06	2.14298e-06	1.30878e-06	3.06732e-06	2.45386e-07	1.28137e-06	1.0378e-06	3.64433e-07	6.14749e-07	2.45013e-07
582	KSLN	7.37196e-05	6.7256e-05	5.02334e-05	1.48542e-05	2.04205e-05	2.43445e-05	6.33392e-06	5.30474e-06	3.98857e-06	4.16655e-06	8.19536e-06	3.80806e-06	2.9303e-05	2.32853e-05	2.12068e-05	3.23909e-06	1.24177e-05	3.11339e-06	2.06512e-06	3.95578e-06	4.90026e-07
583	KSLT	5.33487e-05	5.23442e-05	5.67368e-05	8.09491e-05	9.46389e-05	8.10629e-05	0.000136056	0.000113211	0.000118929	0.00012583	0.000150954	0.000113829	8.34832e-05	0.000105575	9.56158e-05	0.000174126	0.000179741	0.000142697	0.000191996	0.000207999	0.000171591
584	KSLI	6.45719e-06	1.30096e-05	4.26087e-06	2.1492e-05	4.8354e-05	1.2215e-05	4.63116e-05	7.04306e-05	2.20932e-05	4.84407e-05	6.10099e-05	2.28484e-05	4.03906e-05	6.63113e-05	1.08414e-05	5.68314e-05	0.00010258	1.51345e-05	5.24177e-05	8.90317e-05	1.82126e-05
585	KSLM	2.28308e-05	3.89269e-05	3.35824e-05	0.00015526	0.000146294	0.000161656	0.000299463	0.000253256	0.000297825	0.000281985	0.000312767	0.000279962	0.000152199	0.00017922	0.000199164	0.000351098	0.00036391	0.00030909	0.000462709	0.000442566	0.000505298
586	KSLQ	3.08254e-05	2.731e-05	4.77105e-05	9.63295e-06	4.23683e-06	8.96902e-06	9.87104e-07	1.45268e-06	5.54932e-07	1.23185e-06	1.93502e-06	6.42324e-07	1.43953e-05	6.48935e-06	9.09619e-06	6.38003e-07	3.37816e-06	8.6483e-07	6.68128e-07	1.4166e-06	4.90026e-07
587	KSLH	2.6905e-06	6.45385e-06	1.96224e-06	8.09491e-07	1.52723e-06	9.82322e-07	8.22587e-07	5.22313e-07	4.16199e-07	7.24617e-07	7.51242e-07	3.21162e-07	1.81688e-06	5.99855e-07	4.75964e-07	2.45386e-07	3.0287e-07	6.05381e-07	3.03695e-07	4.5438e-07	8.1671e-08
588	KSLP	7.38733e-05	6.86826e-05	0.00011908	1.12115e-05	8.17806e-06	4.4418e-06	2.75567e-06	1.64855e-06	6.58982e-07	1.59416e-06	2.04884e-06	1.23877e-06	1.43021e-05	6.9256e-06	7.35099e-06	1.37416e-06	1.44446e-06	8.6483e-07	7.89606e-07	9.88945e-07	9.80052e-07
589	KSLR	5.1965e-05	3.8893e-05	5.63444e-05	4.04746e-06	4.0644e-06	3.28864e-06	1.19275e-06	3.06859e-06	3.46832e-07	9.05771e-07	1.79843e-06	3.67042e-07	3.16789e-06	2.80841e-06	4.38944e-06	3.92617e-07	4.65953e-07	7.78347e-07	2.42956e-07	3.20739e-07	3.26684e-07
590	KSLL	2.31383e-05	3.42054e-05	3.11716e-05	3.62652e-05	3.87965e-05	2.63518e-05	7.51022e-05	5.71279e-05	5.68458e-05	6.48895e-05	9.38369e-05	8.37774e-05	4.73786e-05	3.48734e-05	3.4428e-05	6.91988e-05	6.74467e-05	7.00512e-05	8.30301e-05	8.81497e-05	0.000106009
591	KSLE	2.35995e-05	2.66306e-05	4.22723e-05	2.95464e-06	2.88203e-06	6.74812e-06	1.06936e-06	1.07727e-06	6.24298e-07	1.30431e-06	1.6846e-06	6.88204e-07	2.32933e-06	1.11791e-06	9.94235e-06	4.41694e-07	7.22228e-07	3.45932e-07	7.89606e-07	4.81108e-07	3.26684e-07
592	KSLD	8.82483e-05	5.65901e-05	5.46625e-05	6.17642e-05	3.58652e-05	2.07996e-05	1.95776e-05	4.68449e-06	1.59543e-06	1.28982e-05	4.25704e-06	3.44102e-06	6.25193e-05	4.71432e-05	2.97742e-05	1.26619e-05	1.61453e-05	2.28315e-05	1.45773e-06	1.4754e-05	3.43018e-06
593	KSLA	2.82118e-05	3.40016e-05	2.24817e-05	0.000143199	0.000153339	0.000110618	0.000184506	0.000187527	0.000147334	0.000183038	0.000164818	0.00017485	0.000119402	0.000128914	0.000142842	0.000159059	0.000152274	0.000183084	0.000174989	0.000156788	0.0001564
594	KSLG	3.5822e-05	3.50207e-05	4.73181e-05	0.000221315	0.000174153	0.000175366	0.000171551	9.62198e-05	0.000214169	0.00014159	8.73717e-05	0.000150304	0.000155413	0.000146828	0.000153525	0.000206762	0.000152343	0.000222521	0.000232387	0.000116749	0.000257182
595	KSLV	4.85058e-05	4.86757e-05	3.88524e-05	0.00020302	0.000170926	0.000212523	0.000387562	0.000265824	0.000321548	0.000387851	0.000249093	0.000378512	0.000330765	0.00031487	0.000337194	0.000435511	0.000478511	0.000554356	0.000430214	0.000470257	0.000754558
596	KSLY	5.07351e-05	3.71266e-05	5.85309e-05	2.59037e-05	1.11586e-05	1.64432e-05	2.96131e-06	2.75846e-06	1.8729e-06	2.10139e-06	2.70902e-06	1.00937e-06	2.34331e-05	7.96172e-06	3.36348e-05	2.40478e-06	4.05379e-06	1.88533e-05	1.82217e-06	2.91338e-06	2.45013e-06
597	KSLS	4.12799e-05	4.38522e-05	5.57838e-05	0.000170519	0.00011432	0.000101734	0.000212515	0.000115496	0.000135612	0.000181517	0.0001016	9.53392e-05	0.000125365	0.000104729	0.000117827	0.000195082	0.000143141	0.000252011	0.000245871	0.000133962	0.000239051
598	KSLC	4.09724e-05	7.26568e-05	6.25114e-05	0.000173029	0.000225808	0.000213505	0.000380282	0.000377518	0.000391851	0.000412923	0.000492063	0.000355848	0.000228601	0.000252403	0.000250304	0.000503384	0.000463437	0.00047384	0.000618869	0.000565088	0.000659248
599	KSLW	4.23561e-05	4.0965e-05	4.40664e-05	6.39498e-06	3.42395e-06	6.32103e-06	7.23877e-06	1.51797e-06	4.85565e-07	9.05771e-07	1.32036e-06	5.50563e-07	6.33578e-06	1.44511e-06	1.58655e-06	3.4354e-07	3.9606e-07	5.18898e-07	2.42956e-07	3.20739e-07	2.45013e-07
600	KSLF	8.62496e-05	9.51434e-05	0.000100355	0.000183674	0.000152797	0.000121295	0.000262734	0.000216711	0.000200851	0.000260427	0.000208367	0.000171088	0.000229812	0.000219056	0.000184462	0.000372103	0.000413277	0.000252444	0.00044716	0.000433398	0.000398146
601	KSEK	2.27539e-05	2.54418e-05	3.12277e-05	2.50942e-06	3.25152e-06	2.26361e-06	1.23388e-06	1.64855e-06	4.50882e-07	9.78233e-07	1.32036e-06	3.21162e-07	4.56549e-06	5.94402e-06	5.65868e-06	4.41694e-07	6.75632e-07	6.48622e-06	1.21478e-07	9.0876e-07	4.90026e-07
602	KSEN	2.2677e-05	4.35465e-05	2.37151e-05	5.30217e-06	2.46327e-06	3.50219e-06	1.52179e-06	1.40371e-06	4.16199e-07	7.24617e-07	1.63907e-06	5.96444e-07	6.98799e-07	2.45395e-06	2.16828e-06	6.38003e-07	4.42656e-07	2.59449e-07	4.85911e-07	4.27652e-07	1.63342e-07
603	KSET	2.93648e-05	2.01428e-05	3.72826e-05	3.60224e-06	3.35005e-06	2.648e-06	1.06936e-06	7.99791e-07	4.50882e-07	1.05069e-06	1.6846e-06	6.88204e-07	2.37592e-06	1.28151e-06	2.48559e-06	1.47231e-07	1.44446e-06	4.32415e-07	2.42956e-07	3.74195e-07	1.63342e-07
604	KSEI	8.45585e-06	1.71537e-05	8.746e-06	1.9023e-06	7.34055e-06	1.45213e-06	2.26211e-06	2.18718e-06	4.85565e-07	1.48547e-06	2.5269e-06	7.79965e-07	2.46909e-06	1.11791e-06	1.69232e-06	1.96309e-07	4.42656e-07	6.05381e-07	6.07389e-07	8.01847e-08	8.1671e-08
605	KSEM	6.07284e-05	5.93075e-05	6.88467e-05	8.98535e-06	1.07645e-05	9.65238e-06	2.22098e-06	4.96197e-06	1.42201e-06	2.06516e-06	3.25538e-06	5.04683e-07	1.40226e-05	7.19827e-06	8.25004e-06	2.89555e-06	4.14698e-06	4.32415e-07	6.07389e-07	1.30968e-06	3.26684e-07
606	KSEQ	6.72624e-05	5.85942e-05	9.74394e-05	1.279e-05	4.45852e-06	6.1929e-06	3.0847e-06	1.63223e-06	3.46832e-06	2.35501e-06	1.98055e-06	5.32211e-06	7.87314e-06	2.83568e-06	5.55291e-06	6.38003e-07	4.89251e-07	1.29724e-06	2.42956e-07	6.14749e-07	7.51373e-06
607	KSEH	3.66676e-05	3.91987e-05	4.52998e-05	6.71878e-06	3.02983e-06	4.99703e-06	1.56292e-06	1.01198e-06	2.77466e-07	1.15939e-06	1.2976e-06	7.34085e-07	4.14621e-06	3.35374e-06	1.7452e-06	0	3.26167e-07	8.6483e-08	1.82217e-07	4.27652e-07	2.45013e-07
608	KSEP	5.09657e-05	3.21334e-05	4.7262e-05	6.96162e-06	3.54711e-06	2.60529e-06	1.72743e-06	1.68119e-06	3.12149e-07	1.30431e-06	1.7529e-06	4.12923e-07	5.73016e-06	2.34489e-06	4.97118e-06	5.88926e-07	9.55204e-07	1.72966e-07	6.07389e-08	4.27652e-07	6.53368e-07
609	KSER	4.9582e-05	6.1923e-05	5.99325e-05	8.9044e-06	4.85265e-06	4.56993e-06	1.60404e-06	1.40371e-06	4.85565e-07	1.44923e-06	1.95778e-06	1.83521e-07	5.17112e-06	1.8541e-06	6.24041e-06	3.4354e-07	3.9606e-07	8.6483e-08	7.89606e-07	2.67282e-07	3.26684e-07
610	KSEL	2.39839e-05	2.3132e-05	2.79199e-05	3.15702e-06	3.00519e-06	2.56258e-06	8.63716e-07	9.63014e-07	3.12149e-07	6.88386e-07	1.2293e-06	3.67042e-07	2.4225e-06	1.19971e-06	1.7452e-06	2.45386e-07	4.42656e-07	3.45932e-07	3.03695e-07	2.13826e-07	2.45013e-07
611	KSEE	3.45921e-05	4.53129e-05	2.84806e-05	5.34264e-06	1.99525e-06	1.53755e-06	1.60404e-06	1.10991e-06	3.46832e-07	9.42002e-07	1.57078e-06	4.58803e-07	2.93496e-06	2.29036e-06	2.16828e-06	5.39849e-07	6.05739e-07	8.6483e-07	1.82217e-07	4.5438e-07	8.1671e-08
612	KSED	3.14404e-05	2.45586e-05	3.66659e-05	2.42847e-06	1.97062e-06	2.81884e-06	2.87905e-07	8.97725e-07	3.46832e-07	6.88386e-07	9.78891e-07	5.96444e-07	2.46909e-06	1.25424e-06	2.11539e-06	0	2.79572e-07	2.59449e-07	6.07389e-08	2.94011e-07	1.63342e-07
613	KSEA	2.58288e-05	1.62365e-05	1.76041e-05	1.78088e-06	1.5026e-06	7.68773e-07	4.52423e-07	5.22313e-07	6.93665e-08	6.88386e-07	9.33361e-07	1.37641e-07	1.72371e-06	1.14518e-06	5.28848e-07	9.81543e-08	6.9893e-08	1.72966e-07	0	1.87098e-07	1.63342e-07
614	KSEG	8.91707e-06	4.95928e-06	7.9611e-06	3.64271e-07	7.14349e-07	1.28129e-07	3.29035e-07	2.93801e-07	1.73416e-07	2.53616e-07	2.73179e-07	1.37641e-07	6.98799e-07	8.17985e-08	5.81733e-07	4.90772e-08	4.65953e-08	0	2.42956e-07	8.01847e-08	0
615	KSEV	4.22792e-05	4.17802e-05	7.92185e-05	9.3901e-06	6.74937e-06	2.47716e-06	1.97421e-06	2.35041e-06	7.28348e-07	2.49993e-06	2.48137e-06	3.21162e-07	8.24583e-06	2.64482e-06	3.91348e-06	5.88926e-07	6.52335e-07	4.32415e-07	5.4665e-07	4.81108e-07	3.02183e-06
616	KSEY	6.45719e-05	6.69163e-05	9.94577e-05	6.47593e-06	9.06484e-06	3.75845e-06	1.60404e-06	7.19812e-06	3.19086e-06	1.66662e-06	3.00497e-06	2.24813e-06	6.38237e-06	5.34417e-06	7.13945e-06	1.96309e-07	1.21148e-06	4.32415e-07	1.21478e-07	7.4839e-07	4.08355e-07
617	KSES	2.99798e-06	5.50276e-06	4.59725e-06	6.88068e-07	1.18237e-06	2.98967e-07	8.63716e-07	6.85535e-07	1.38733e-07	9.42002e-07	8.19536e-07	9.17606e-08	3.72693e-07	3.27194e-07	1.0577e-07	2.45386e-07	1.39786e-07	0	3.64433e-07	2.67282e-08	0
618	KSEC	1.39906e-05	1.76632e-05	9.64302e-06	1.49756e-06	2.09378e-06	9.39612e-07	1.06936e-06	1.33843e-06	2.77466e-07	1.34054e-06	1.13824e-06	3.21162e-07	1.16467e-06	6.54388e-07	3.70194e-07	1.96309e-07	1.39786e-07	0	1.21478e-07	8.01847e-08	0
619	KSEW	1.8526e-05	2.22828e-05	2.22574e-05	4.04746e-06	1.97062e-06	3.58761e-06	1.31614e-06	5.54957e-07	1.38733e-07	7.60848e-07	6.82947e-07	3.67042e-07	6.33578e-06	1.22698e-06	8.46158e-07	4.90772e-08	1.63084e-07	0	1.21478e-07	1.60369e-07	0
620	KSEF	5.08119e-05	3.90288e-05	5.01213e-05	1.16567e-05	3.59638e-06	5.29599e-06	1.97421e-06	1.58326e-06	5.89615e-07	1.08693e-06	1.59354e-06	6.88204e-07	6.56871e-06	2.61755e-06	1.53366e-06	4.90772e-07	4.19358e-07	2.59449e-07	3.03695e-07	3.74195e-07	8.1671e-08
621	KSDK	7.764e-06	1.01903e-05	1.48009e-05	1.25471e-06	2.04452e-06	1.49484e-06	6.5807e-07	1.37107e-06	3.12149e-07	1.12316e-06	1.47972e-06	4.58803e-07	4.1928e-07	2.99928e-07	2.64424e-07	5.88926e-07	1.63084e-07	0	1.82217e-07	2.13826e-07	0
622	KSDN	4.01268e-05	3.72286e-05	5.05137e-05	6.92115e-06	2.80813e-06	1.53755e-06	6.5807e-07	1.28946e-06	2.77466e-07	6.15925e-07	1.6846e-06	3.21162e-07	3.77352e-06	1.6905e-06	5.12983e-06	2.94463e-07	4.89251e-07	4.32415e-07	1.21478e-07	3.47467e-07	8.1671e-08
623	KSDT	5.03507e-05	4.04894e-05	5.89794e-05	8.9044e-06	6.6262e-06	4.91161e-06	2.67341e-06	1.63223e-06	4.50882e-07	2.64485e-06	2.07161e-06	6.88204e-07	3.16789e-06	3.7082e-06	2.32693e-06	6.8708e-07	9.31907e-07	5.18898e-07	7.28867e-07	5.88021e-07	2.45013e-07
624	KSDI	0.000145133	0.000134987	0.000172285	3.63866e-05	2.30809e-05	1.5888e-05	1.25856e-05	1.04626e-05	2.42783e-06	3.4057e-06	7.7173e-06	1.83521e-06	2.40387e-05	2.50031e-05	2.27405e-05	4.85864e-06	8.38716e-06	3.63229e-06	9.11084e-07	6.49496e-06	4.4919e-06
625	KSDM	4.77371e-05	3.35261e-05	3.66659e-05	2.50133e-05	1.93121e-05	3.14343e-05	5.22343e-06	4.74978e-06	1.21391e-06	4.85494e-06	3.34644e-06	1.42229e-06	1.75166e-05	8.28891e-06	1.87741e-05	3.38632e-06	1.28137e-06	3.45932e-06	1.0933e-06	1.01567e-06	2.5318e-06
626	KSDQ	4.26636e-05	6.20249e-05	7.54062e-05	5.78786e-06	3.47321e-06	6.15019e-06	1.43953e-06	1.74648e-06	1.73416e-07	1.44923e-06	1.66184e-06	5.04683e-07	5.49722e-06	4.74431e-06	1.79808e-06	6.38003e-07	1.53765e-06	2.59449e-07	0	6.94934e-07	3.26684e-07
627	KSDH	3.69751e-05	5.8832e-05	5.09062e-05	1.69993e-06	2.58644e-06	3.28864e-06	1.23388e-06	9.63014e-07	3.46832e-07	1.08693e-06	1.04719e-06	4.12923e-07	4.8916e-06	2.75388e-06	1.53366e-06	1.47231e-07	9.08609e-07	2.59449e-07	4.25172e-07	2.94011e-07	2.45013e-07
628	KSDP	6.64168e-05	4.67395e-05	7.71442e-05	6.43546e-06	2.73423e-06	1.24285e-05	1.23388e-06	7.99791e-07	5.54932e-07	6.15925e-07	1.25207e-06	1.10113e-06	3.494e-06	4.63525e-06	4.38944e-06	2.94463e-07	6.75632e-07	1.64318e-06	3.03695e-07	4.5438e-07	3.26684e-07
629	KSDR	9.22456e-06	8.89953e-06	5.32609e-06	6.88068e-07	1.3548e-06	2.98967e-07	6.1694e-07	5.38635e-07	2.42783e-07	5.43463e-07	9.33361e-07	1.83521e-07	6.05626e-07	4.36259e-07	4.23079e-07	1.96309e-07	1.39786e-07	0	2.42956e-07	0	2.45013e-07
630	KSDL	8.04074e-05	4.75547e-05	5.24199e-05	1.18995e-05	5.96112e-06	7.13251e-06	1.27501e-06	1.66487e-06	1.07518e-06	1.08693e-06	2.5952e-06	4.58803e-07	1.92403e-05	9.59769e-06	6.13464e-06	1.12877e-06	3.35486e-06	9.51313e-07	3.64433e-07	1.65715e-06	1.14339e-06
631	KSDE	7.12597e-05	6.38592e-05	7.38364e-05	1.14138e-05	5.44383e-06	3.88658e-06	2.22098e-06	1.6159e-06	3.12149e-07	1.73908e-06	2.02608e-06	1.00937e-06	8.15266e-06	1.82683e-06	6.71638e-06	9.32466e-07	5.59144e-07	4.32415e-07	5.4665e-07	4.27652e-07	5.71697e-07
632	KSDD	1.19919e-05	1.58969e-05	2.85927e-05	6.15213e-06	2.11841e-06	5.55225e-07	9.45975e-07	9.79336e-07	3.46832e-07	1.15939e-06	1.09272e-06	3.21162e-07	6.52213e-07	6.27122e-07	6.34618e-07	4.90772e-08	2.32977e-07	0	6.07389e-07	5.34565e-08	1.63342e-07
633	KSDA	7.61795e-05	5.7745e-05	8.93661e-05	8.82345e-06	4.60632e-06	8.45651e-06	1.48066e-06	1.30578e-06	6.93665e-07	1.70285e-06	1.50248e-06	3.21162e-07	5.68357e-06	2.75388e-06	4.33656e-06	6.8708e-07	4.65953e-07	5.18898e-07	5.4665e-07	3.47467e-07	3.26684e-07
634	KSDG	1.76804e-06	5.53673e-06	1.73799e-06	2.83322e-07	7.88247e-07	2.56258e-07	5.75811e-07	4.89668e-07	1.38733e-07	5.07232e-07	8.65066e-07	9.17606e-08	4.65866e-08	2.18129e-07	0	0	4.65953e-08	8.6483e-08	3.03695e-07	2.67282e-08	0
635	KSDV	5.26569e-05	7.09245e-05	7.6079e-05	1.28304e-05	6.52767e-06	6.57728e-06	1.52179e-06	3.28078e-06	9.71131e-07	1.77531e-06	1.84396e-06	6.42324e-07	8.52535e-06	1.15881e-05	4.33656e-06	2.45386e-07	2.18998e-06	9.51313e-07	3.64433e-07	2.19172e-06	4.90026e-07
636	KSDY	3.02104e-05	3.47489e-05	4.64211e-05	4.00698e-06	4.60632e-06	2.77613e-06	2.05647e-06	2.49731e-06	1.38733e-06	1.23185e-06	2.02608e-06	9.63486e-07	6.66189e-06	4.41712e-06	7.98561e-06	2.45386e-07	1.67743e-06	1.98911e-06	1.21478e-07	1.49678e-06	2.77681e-06
637	KSDS	7.46421e-05	7.15019e-05	0.000106354	4.53315e-06	3.86734e-06	1.59307e-05	1.43953e-06	1.48533e-06	1.76885e-06	1.19562e-06	1.77566e-06	9.63486e-07	4.8916e-06	6.35301e-06	1.08414e-05	4.90772e-07	6.52335e-07	1.21076e-06	1.82217e-07	9.62216e-07	1.30674e-06
638	KSDC	3.29009e-05	3.72286e-05	3.41991e-05	6.07118e-06	1.92135e-06	1.45213e-06	1.31614e-06	1.10991e-06	4.16199e-07	9.78233e-07	1.00166e-06	2.29401e-07	5.26429e-06	1.36331e-06	1.63943e-06	3.92617e-07	1.63084e-07	3.45932e-07	1.82217e-07	3.47467e-07	1.63342e-07
639	KSDW	6.13433e-05	4.71471e-05	5.78021e-05	8.09491e-06	3.64564e-06	7.90128e-06	1.64517e-06	1.35475e-06	5.89615e-07	1.26808e-06	1.47972e-06	6.88204e-07	1.36499e-05	4.33532e-06	5.39425e-06	3.92617e-07	1.49105e-06	2.42152e-06	4.25172e-07	5.34565e-07	8.1671e-07
640	KSDF	7.57183e-05	6.51839e-05	8.55538e-05	8.98535e-06	4.95118e-06	4.99703e-06	5.79924e-06	1.92603e-06	6.58982e-07	1.44923e-06	1.7529e-06	8.71726e-07	9.36391e-06	1.24061e-05	1.06827e-05	4.41694e-07	1.0018e-06	1.38373e-06	9.11084e-07	1.20277e-06	2.45013e-07
641	KSAK	2.34458e-05	2.27244e-05	4.30011e-05	3.03559e-06	3.02983e-06	8.54193e-07	5.34682e-07	1.15888e-06	3.12149e-07	4.3477e-07	1.36589e-06	3.67042e-07	1.44419e-06	1.25424e-06	2.11539e-06	1.47231e-07	3.0287e-07	6.05381e-07	6.07389e-08	2.13826e-07	2.45013e-07
642	KSAN	5.31181e-05	3.62775e-05	5.4214e-05	3.11654e-06	2.93129e-06	2.81884e-06	1.48066e-06	8.97725e-07	1.0405e-07	8.3331e-07	1.25207e-06	4.58803e-07	2.28274e-06	6.54388e-07	3.75482e-06	3.4354e-07	2.09679e-07	3.45932e-07	1.21478e-07	3.47467e-07	0
643	KSAT	3.65908e-05	4.89474e-05	3.96934e-05	1.57446e-05	1.45579e-05	1.27275e-05	2.34437e-06	2.05661e-06	4.85565e-07	9.42002e-07	1.61631e-06	6.42324e-07	1.30908e-05	1.91954e-05	1.62885e-05	1.7177e-06	1.79392e-06	6.14029e-06	3.64433e-07	4.11615e-06	1.22506e-06
644	KSAI	4.17411e-05	4.48373e-05	2.47243e-05	4.61005e-05	4.39448e-05	4.88598e-05	4.03068e-06	1.73016e-05	3.08681e-06	2.75355e-06	7.51242e-06	2.33989e-06	2.78588e-05	8.47978e-06	3.23655e-05	9.32466e-07	1.35126e-06	3.63229e-06	1.27552e-06	1.06913e-06	8.98381e-07
645	KSAM	4.83521e-05	4.00139e-05	4.78787e-05	0.000119845	0.000133041	0.0001447	5.45375e-05	5.70463e-05	3.91921e-05	3.88395e-05	2.16722e-05	1.16077e-05	8.43684e-05	8.44706e-05	9.19139e-05	1.20239e-05	1.18818e-05	1.08969e-05	3.82655e-06	6.06731e-06	2.77681e-06
646	KSAQ	7.42577e-05	8.02995e-05	8.68993e-05	1.04829e-05	6.94643e-06	4.52722e-06	2.01534e-06	1.66487e-06	5.89615e-07	1.63039e-06	2.07161e-06	8.71726e-07	5.82333e-06	6.32575e-06	4.07213e-06	2.94463e-07	6.75632e-07	1.72966e-06	7.89606e-07	6.41478e-07	1.63342e-07
647	KSAH	4.08955e-05	3.79079e-05	5.1635e-05	5.86881e-06	4.85265e-06	6.57728e-06	1.64517e-06	1.0283e-06	1.14455e-06	1.01446e-06	1.2976e-06	8.71726e-07	1.15535e-05	4.58071e-06	2.27405e-06	1.37416e-06	4.89251e-07	4.32415e-07	6.07389e-08	8.55303e-07	3.26684e-07
648	KSAP	1.99865e-06	6.69163e-06	1.02597e-05	4.04746e-07	8.37513e-07	1.02503e-06	6.1694e-07	4.24379e-07	1.73416e-07	6.52155e-07	9.56126e-07	3.21162e-07	4.65866e-07	2.72662e-08	1.0577e-07	4.90772e-08	0	1.72966e-07	1.82217e-07	2.67282e-08	0
649	KSAR	3.5822e-05	2.74798e-05	4.04783e-05	2.79274e-06	2.53717e-06	4.4418e-06	7.40328e-07	9.63014e-07	2.42783e-07	9.78233e-07	1.13824e-06	4.58803e-07	2.98154e-06	3.84453e-06	3.12021e-06	4.41694e-07	1.30467e-06	1.72966e-07	2.42956e-07	6.14749e-07	2.45013e-07
650	KSAL	3.35159e-05	3.85193e-05	3.14519e-05	1.73636e-05	3.6752e-05	1.17451e-05	1.48066e-06	7.9163e-06	4.50882e-07	1.12316e-06	5.69122e-06	4.58803e-07	1.53736e-05	1.52963e-05	1.1476e-05	1.32508e-06	3.05199e-06	1.0378e-06	6.68128e-07	2.11153e-06	3.26684e-07
651	KSAE	5.04276e-05	3.0503e-05	4.88879e-05	3.15702e-06	4.2122e-06	1.36671e-06	1.6863e-06	1.06095e-06	2.42783e-07	5.07232e-07	9.33361e-07	1.83521e-07	3.72693e-06	1.6087e-06	2.37982e-06	3.92617e-07	3.49465e-07	1.72966e-07	0	6.94934e-07	4.08355e-07
652	KSAD	4.29711e-05	6.00208e-05	6.90709e-05	8.33776e-06	6.89716e-06	5.21057e-06	3.7839e-06	1.19153e-06	5.89615e-07	4.85494e-06	1.73013e-06	3.67042e-07	1.12274e-05	2.48122e-06	2.16828e-06	7.21434e-06	2.12009e-06	4.32415e-07	7.47088e-06	1.12259e-06	4.08355e-07
653	KSAA	9.89334e-05	5.94434e-05	0.000140721	1.44494e-05	8.64609e-06	1.20868e-05	2.17986e-06	2.87272e-06	1.83821e-06	1.19562e-06	2.54967e-06	3.85394e-06	1.36965e-05	1.02793e-05	2.18414e-05	1.7177e-06	2.12009e-06	2.94042e-06	4.85911e-07	1.14931e-06	7.35039e-07
654	KSAG	1.00701e-05	4.92531e-06	6.61556e-06	7.28542e-07	7.14349e-07	2.98967e-07	1.27912e-05	3.26445e-07	6.93665e-08	4.3477e-07	4.09768e-07	2.75282e-07	1.49077e-06	3.27194e-07	2.64424e-07	0	1.86381e-07	0	1.82217e-07	5.34565e-08	8.1671e-08
655	KSAV	5.59623e-05	4.85058e-05	4.56922e-05	1.42875e-05	1.50506e-05	1.0592e-05	4.64762e-06	2.21983e-06	1.59543e-06	5.61578e-06	2.45861e-06	1.05525e-06	1.21591e-05	5.97129e-06	1.06299e-05	7.36157e-07	7.22228e-07	1.0378e-06	7.89606e-07	9.88945e-07	5.71697e-07
656	KSAY	1.24532e-05	1.49797e-05	1.24462e-05	1.41661e-06	2.95593e-06	7.26064e-07	1.3984e-06	1.19153e-06	2.77466e-07	1.15939e-06	1.50248e-06	6.42324e-07	3.02813e-06	1.33604e-06	6.87503e-07	5.39849e-07	2.79572e-07	1.72966e-07	2.42956e-07	3.20739e-07	8.1671e-08
657	KSAS	2.16777e-05	1.74933e-05	2.22014e-05	3.27844e-06	9.43433e-06	2.77613e-06	2.92018e-06	4.1785e-06	2.21973e-06	1.84777e-06	3.00497e-06	9.63486e-07	2.28274e-06	3.68093e-06	1.32741e-05	1.0797e-06	8.38716e-07	1.51345e-05	1.03256e-06	2.48573e-06	9.06548e-06
658	KSAC	7.35659e-05	6.10059e-05	6.50343e-05	1.84159e-05	1.35973e-05	3.35271e-05	5.55246e-06	2.2688e-06	1.14455e-06	2.82601e-06	1.84396e-06	1.14701e-06	1.88676e-05	1.15609e-05	1.70818e-05	3.38632e-06	4.51975e-06	1.90263e-06	3.64433e-07	1.17604e-06	8.98381e-07
659	KSAW	4.15105e-05	3.43073e-05	6.20069e-05	4.85695e-06	5.07434e-06	5.72309e-06	1.35727e-06	1.15888e-06	2.77466e-07	9.05771e-07	9.10596e-07	4.58803e-07	1.16467e-06	2.99928e-06	5.28848e-06	6.8708e-07	8.15418e-07	7.78347e-07	4.85911e-07	4.27652e-07	1.14339e-06
660	KSAF	8.98626e-05	7.50346e-05	9.87288e-05	1.47327e-05	9.53286e-06	1.49484e-05	4.93552e-06	2.18718e-06	9.01764e-07	2.21008e-06	2.39031e-06	9.63486e-07	9.45709e-06	8.28891e-06	9.46639e-06	2.50294e-06	1.35126e-06	7.78347e-07	1.39699e-06	1.14931e-06	6.53368e-07
661	KSGK	2.63669e-05	3.22693e-05	3.70584e-05	8.17586e-06	3.62101e-06	2.09277e-06	1.19275e-06	1.94235e-06	3.46832e-07	1.44923e-06	2.18543e-06	6.42324e-07	3.16789e-06	1.99043e-06	1.37501e-06	1.96309e-07	9.55204e-07	6.91864e-07	1.82217e-07	7.75119e-07	8.1671e-08
662	KSGN	9.63966e-05	5.80507e-05	0.000113025	1.70398e-05	1.31785e-05	1.21295e-05	3.57825e-06	1.3221e-05	4.05794e-06	2.4637e-06	1.34313e-05	7.61613e-06	1.8262e-05	1.12337e-05	6.55772e-06	4.5151e-06	4.68283e-06	3.19987e-06	2.85473e-06	2.96683e-06	2.36846e-06
663	KSGT	1.34525e-05	2.22488e-05	2.01831e-05	7.05876e-05	9.45158e-05	6.0605e-05	7.03723e-05	8.42882e-05	0.000104952	6.61938e-05	8.64155e-05	8.77231e-05	6.5594e-05	6.88471e-05	7.60484e-05	1.16313e-05	1.97331e-05	2.30045e-05	2.49029e-06	8.39266e-06	2.77681e-06
664	KSGI	4.47391e-05	2.59853e-05	3.08913e-05	0.00030449	0.000142525	0.000177843	0.000296707	0.000324699	0.000395493	0.000599838	0.000426113	0.000402462	0.000236474	0.000279396	0.000291554	0.000165439	0.000166672	0.000266973	5.65479e-05	6.87985e-05	0.000106907
665	KSGM	1.96791e-05	2.55097e-05	2.70229e-05	0.000122638	7.33316e-05	7.19657e-05	0.000175622	0.000109392	0.000143658	0.00019456	0.000149178	0.000165398	0.000168597	0.000128424	0.000135385	0.00015209	7.97246e-05	0.000162588	4.68297e-05	3.86223e-05	5.65163e-05
666	KSGQ	6.74162e-05	5.87301e-05	6.69405e-05	1.96302e-05	1.15281e-05	7.64502e-06	4.31858e-06	4.12953e-06	2.39314e-06	3.69555e-06	3.18709e-06	8.25845e-07	1.14137e-05	3.43554e-06	5.02406e-06	1.47231e-06	1.32797e-06	1.98911e-06	2.91547e-06	7.4839e-07	2.45013e-06
667	KSGH	2.33689e-05	1.33153e-05	1.79405e-05	5.14027e-06	5.73942e-06	3.58761e-06	7.81458e-07	9.14047e-07	2.08099e-07	6.52155e-07	1.16101e-06	3.67042e-07	9.78319e-07	6.02582e-06	7.40388e-07	9.81543e-08	6.05739e-07	2.59449e-07	6.07389e-08	5.61293e-07	8.1671e-08
668	KSGP	2.629e-05	2.25206e-05	2.59016e-05	5.34264e-06	2.31548e-06	2.77613e-06	6.1694e-07	7.50824e-07	2.08099e-07	1.30431e-06	1.20654e-06	2.29401e-07	4.65866e-06	1.82683e-06	2.16828e-06	2.94463e-07	7.22228e-07	7.78347e-07	1.82217e-07	8.01847e-08	0
669	KSGR	2.6905e-06	3.70247e-06	6.33524e-06	4.04746e-07	6.65084e-07	1.45213e-06	4.93552e-07	3.10123e-07	1.38733e-07	2.53616e-07	5.00828e-07	4.58803e-08	6.52213e-07	1.36331e-07	1.0577e-07	9.81543e-08	4.65953e-08	1.72966e-07	1.82217e-07	8.01847e-08	0
670	KSGL	2.16777e-05	2.95519e-05	2.21453e-05	4.30245e-05	2.951e-05	2.67362e-05	6.54368e-05	5.07296e-05	3.34e-05	6.36938e-05	6.27173e-05	6.13419e-05	7.01129e-05	6.69112e-05	2.50674e-05	1.0797e-05	2.66758e-05	6.22678e-06	6.31685e-06	1.21613e-05	1.55175e-06
671	KSGE	1.96022e-05	3.45111e-05	2.85366e-05	1.98325e-06	2.24158e-06	4.31367e-06	1.27501e-06	1.06095e-06	8.67081e-07	7.97079e-07	1.18377e-06	5.04683e-07	2.7952e-06	2.0177e-06	4.5481e-06	1.96309e-07	6.29037e-07	4.32415e-07	1.21478e-07	4.00923e-07	3.26684e-07
672	KSGD	6.43413e-05	4.86757e-05	8.38158e-05	1.77683e-05	7.43908e-06	9.90863e-06	2.71454e-06	3.86838e-06	4.37009e-06	1.70285e-06	4.2798e-06	1.74345e-06	8.47877e-06	7.22553e-06	1.24808e-05	5.05495e-06	2.63264e-06	4.67008e-06	9.71822e-07	3.6885e-06	3.83854e-06
673	KSGA	5.99596e-06	6.14815e-06	3.41991e-06	1.60684e-05	4.40926e-06	1.29837e-05	1.35316e-05	4.86404e-06	7.97715e-07	1.70285e-06	3.02773e-06	1.10113e-06	1.78893e-05	7.90719e-06	1.66058e-05	5.39849e-06	1.63084e-06	8.47533e-06	4.85911e-07	3.47467e-07	1.06172e-06
674	KSGG	2.5675e-05	1.96333e-05	3.56007e-05	4.16888e-06	2.09378e-06	2.69071e-06	1.27501e-06	7.01857e-07	3.81516e-07	7.97079e-07	7.74006e-07	9.17606e-08	3.02813e-06	1.19971e-06	1.11058e-06	2.45386e-07	3.26167e-07	3.45932e-07	2.42956e-07	3.20739e-07	8.1671e-08
675	KSGV	1.23763e-05	1.5727e-05	1.44085e-05	9.77865e-05	4.58661e-05	4.20263e-05	0.000108993	0.000107858	8.5737e-05	0.000158111	0.000108042	0.000102864	8.44616e-05	6.43209e-05	7.34042e-05	5.65369e-05	3.84412e-05	6.86675e-05	2.466e-05	1.7801e-05	2.28679e-05
676	KSGY	5.87297e-05	5.97831e-05	5.23078e-05	0.000125835	0.000184425	0.000129581	2.64873e-05	4.19645e-05	3.4163e-05	1.32605e-05	2.5565e-05	1.00019e-05	0.000137198	9.96033e-05	0.000111058	2.33607e-05	2.11543e-05	4.53171e-05	1.21478e-05	1.60369e-05	5.30861e-06
677	KSGS	5.21956e-05	4.84379e-05	4.65892e-05	2.67537e-05	6.27149e-05	5.51808e-05	1.24211e-05	5.19048e-06	2.56656e-06	9.2751e-06	5.37252e-06	2.15637e-06	2.21286e-05	3.05926e-05	4.6856e-05	1.0797e-06	6.73303e-06	5.18898e-06	3.64433e-07	2.43227e-06	1.47008e-06
678	KSGC	7.99462e-06	1.26699e-05	6.50343e-06	3.10845e-05	3.18255e-05	3.42104e-05	4.02656e-05	3.65292e-05	4.20708e-05	4.51799e-05	4.41867e-05	5.25329e-05	5.79072e-05	4.3026e-05	6.13464e-05	1.79622e-05	6.80292e-06	2.75881e-05	3.2799e-06	3.95578e-06	1.29857e-05
679	KSGW	0.000117997	0.000100306	7.34439e-05	1.41661e-05	9.80382e-06	5.85122e-06	1.02823e-06	2.2688e-06	5.54932e-07	1.44923e-06	2.5269e-06	1.00937e-06	6.75506e-06	8.20711e-06	5.71156e-06	2.11032e-06	1.0018e-06	1.0378e-06	1.82217e-07	9.35488e-07	3.26684e-07
680	KSGF	5.75766e-05	8.93689e-05	6.7333e-05	0.000127495	0.000190485	0.000158965	6.61771e-05	6.5893e-05	6.12159e-05	3.01441e-05	2.63618e-05	1.45441e-05	9.47106e-05	9.51316e-05	8.32407e-05	1.13368e-05	2.07349e-05	2.06694e-05	3.88729e-06	1.00231e-05	6.69702e-06
681	KSVK	3.49765e-05	3.62095e-05	4.68696e-05	7.69017e-06	4.18756e-06	4.39909e-06	2.05647e-06	2.38305e-06	8.32398e-07	2.35501e-06	3.00497e-06	5.50563e-07	5.9165e-06	1.96316e-06	1.58655e-06	4.90772e-07	7.22228e-07	6.91864e-07	1.82217e-07	7.21662e-07	3.26684e-07
682	KSVN	6.24964e-05	6.85128e-05	4.3786e-05	6.6783e-06	4.65558e-06	2.34903e-06	1.60404e-06	2.13822e-06	7.97715e-07	1.19562e-06	2.57243e-06	1.05525e-06	4.98477e-06	4.00813e-06	3.4904e-06	2.94463e-07	6.29037e-07	5.18898e-07	5.4665e-07	8.55303e-07	4.08355e-07
683	KSVT	0.000106851	0.000107677	7.53501e-05	0.000207513	0.000259284	0.000259717	7.85982e-05	8.17746e-05	6.132e-05	4.8187e-05	4.78746e-05	3.81724e-05	0.000211131	0.00013554	0.000160981	3.69551e-05	2.43228e-05	4.67873e-05	8.07827e-06	1.22148e-05	7.84041e-06
684	KSVI	6.38801e-05	8.04014e-05	8.78524e-05	0.000154046	0.000164842	0.000186855	7.29223e-05	9.17148e-05	3.92961e-05	3.10861e-05	3.52173e-05	1.52781e-05	0.000143673	8.00262e-05	0.00010852	2.42441e-05	1.79159e-05	1.2713e-05	4.19098e-06	7.59082e-06	5.71697e-06
685	KSVM	6.92611e-05	8.59042e-05	5.33169e-05	0.000238031	0.000279015	0.00025425	0.00012672	0.0001872	0.000140953	9.25698e-05	8.43439e-05	9.6211e-05	0.000199158	0.000160107	0.000189592	0.000104731	6.81457e-05	9.99743e-05	2.3506e-05	4.07071e-05	5.7578e-05
686	KSVQ	3.4054e-05	3.72286e-05	3.57689e-05	6.5164e-06	7.88247e-06	1.40942e-06	2.01534e-06	6.7411e-06	6.93665e-07	1.77531e-06	2.89114e-06	9.17606e-07	6.28919e-06	2.53575e-06	2.59136e-06	2.94463e-07	3.54125e-06	2.76746e-06	4.25172e-07	5.88021e-07	1.63342e-07
687	KSVH	5.29643e-05	5.06458e-05	0.000101868	1.42875e-05	4.80338e-06	3.67303e-06	2.87905e-06	2.2688e-06	7.28348e-07	3.47816e-06	1.98055e-06	1.05525e-06	9.87637e-06	3.92633e-06	2.64424e-06	2.45386e-06	1.49105e-06	3.45932e-07	1.15404e-06	4.81108e-07	1.47008e-06
688	KSVP	1.48362e-05	2.86687e-05	1.1381e-05	3.68319e-06	3.17762e-06	1.7938e-06	1.11049e-06	1.1752e-06	4.50882e-07	8.69541e-07	1.09272e-06	2.75282e-07	3.95986e-06	4.06266e-06	2.16828e-06	1.47231e-07	4.65953e-07	3.45932e-07	6.07389e-08	3.47467e-07	0
689	KSVR	3.80513e-05	4.79284e-05	4.47391e-05	5.86881e-06	3.79344e-06	1.96464e-06	1.60404e-06	1.15888e-06	3.12149e-07	1.55793e-06	1.57078e-06	3.67042e-07	3.77352e-06	2.83568e-06	4.33656e-06	7.85235e-07	8.62014e-07	2.68097e-06	4.25172e-07	5.34565e-07	5.71697e-07
690	KSVL	7.61026e-05	5.5707e-05	5.40458e-05	0.00015441	0.000144126	0.000138251	9.87927e-05	7.90814e-05	6.68346e-05	6.99256e-05	5.21544e-05	2.75741e-05	0.000150335	0.000122016	0.00011402	2.95445e-05	3.02171e-05	4.3155e-05	9.17157e-06	1.01567e-05	5.96198e-06
691	KSVE	1.96022e-05	2.12298e-05	2.65744e-05	1.94278e-06	4.75412e-06	1.66568e-06	1.72743e-06	1.97499e-06	4.85565e-07	1.59416e-06	2.34478e-06	9.17606e-07	1.02491e-06	2.53575e-06	1.42789e-06	1.17785e-06	6.05739e-07	2.59449e-07	1.82217e-07	3.20739e-07	4.90026e-07
692	KSVD	4.5431e-05	5.15629e-05	4.25526e-05	8.09491e-06	7.75931e-06	1.05066e-05	3.7839e-06	4.4723e-06	1.31103e-05	3.65932e-06	3.09603e-06	2.38578e-06	9.4105e-06	7.0892e-06	1.1952e-05	2.89555e-06	5.47495e-06	4.23767e-06	3.21916e-06	2.77974e-06	2.5318e-06
693	KSVA	1.32219e-05	2.10939e-05	1.62025e-05	5.01885e-06	5.61626e-06	3.972e-06	2.55002e-06	6.08821e-06	7.63031e-07	4.60132e-06	3.55132e-06	9.17606e-07	6.94141e-06	3.24467e-06	8.46158e-06	1.22693e-06	3.68103e-06	6.05381e-07	8.50345e-07	2.03135e-06	4.08355e-07
694	KSVG	4.51235e-05	4.50071e-05	5.15789e-05	1.25876e-05	1.86716e-05	1.84933e-05	2.0976e-06	2.51363e-06	6.97133e-06	4.31147e-06	2.20819e-06	2.93634e-06	1.07149e-05	1.61416e-05	3.72838e-05	1.66862e-06	8.64343e-06	1.08104e-05	4.85911e-07	2.21844e-06	6.69702e-06
695	KSVV	6.88767e-05	5.48238e-05	6.28478e-05	0.000131664	9.35551e-05	0.000164219	9.14717e-05	6.75742e-05	9.95756e-05	6.62662e-05	3.11196e-05	4.41827e-05	0.00013403	7.84993e-05	0.00012301	2.74341e-05	1.90808e-05	3.19122e-05	4.13025e-06	8.44612e-06	1.06172e-05
696	KSVY	6.54175e-05	6.06662e-05	5.9484e-05	2.17348e-05	6.42914e-06	1.05066e-05	2.3855e-06	2.7095e-06	9.71131e-07	6.37663e-06	2.70902e-06	9.17606e-07	1.48145e-05	7.47093e-06	6.92791e-06	6.38003e-07	2.65593e-06	4.32415e-07	9.11084e-07	9.35488e-07	4.90026e-07
697	KSVS	4.15874e-05	5.67939e-05	4.38421e-05	2.41228e-05	2.23172e-05	3.22458e-05	1.15985e-05	8.01423e-06	1.00235e-05	1.1304e-05	7.78559e-06	7.38673e-06	1.99857e-05	1.83501e-05	2.38511e-05	6.62542e-06	6.68643e-06	5.36195e-06	7.22793e-06	4.3567e-06	4.65525e-06
698	KSVC	6.01903e-05	6.18211e-05	5.63444e-05	0.000129478	0.000196717	0.000159478	8.73176e-05	9.19597e-05	7.95287e-05	5.28246e-05	2.81374e-05	5.59281e-05	0.000149823	0.000110919	0.000128457	1.21711e-05	3.2011e-05	1.99776e-05	3.46212e-06	1.06646e-05	7.0237e-06
699	KSVW	3.30547e-05	2.16714e-05	2.56773e-05	4.33078e-06	2.36474e-06	1.45213e-06	2.3855e-06	9.79336e-07	3.46832e-07	8.3331e-07	1.59354e-06	5.50563e-07	2.14298e-06	1.17244e-06	1.11058e-06	1.96309e-07	1.39786e-07	8.6483e-08	2.42956e-07	1.06913e-07	1.63342e-07
700	KSVF	8.04843e-05	5.81866e-05	4.14874e-05	5.28598e-05	2.97317e-05	1.94329e-05	9.58314e-06	4.34172e-06	1.52606e-06	7.02879e-06	4.14321e-06	8.99254e-06	4.8916e-05	2.56302e-05	2.53847e-05	4.76049e-06	1.16721e-05	1.72966e-06	7.89606e-06	2.56591e-06	3.67519e-06
701	KSYK	3.39771e-05	2.05844e-05	2.67986e-05	7.56874e-06	4.70485e-06	2.60529e-06	1.89195e-06	3.37871e-06	1.10986e-06	2.06516e-06	3.75621e-06	1.19289e-06	4.75184e-06	2.29036e-06	3.01444e-06	5.88926e-07	1.23478e-06	6.05381e-07	9.11084e-07	9.88945e-07	2.45013e-07
702	KSYN	9.31681e-05	8.04694e-05	0.000100243	1.22638e-05	1.13803e-05	1.18306e-05	2.26211e-06	3.62354e-06	2.15036e-06	2.31877e-06	5.25869e-06	1.05525e-06	1.51407e-05	5.72589e-06	8.14427e-06	1.37416e-06	2.60934e-06	1.0378e-06	6.07389e-07	1.65715e-06	7.35039e-07
703	KSYT	6.38032e-05	6.90223e-05	6.20069e-05	0.000263327	0.000205708	0.000216111	0.00021634	0.000162243	0.000248575	0.000169379	0.000109863	0.000179621	0.00028702	0.000254584	0.000247025	0.000188849	0.000133006	0.000200208	6.33507e-05	5.70915e-05	6.56635e-05
704	KSYI	3.68214e-05	4.97966e-05	3.71144e-05	0.000134497	0.000143929	0.000127745	0.000161433	0.000153854	0.000156699	0.000172423	0.000151045	0.000169482	0.000178194	0.000173576	0.0001934	0.000112092	0.000107495	0.000181095	2.27163e-05	6.23302e-05	6.61535e-05
705	KSYM	5.74229e-05	0.000100442	6.11659e-05	0.000335413	0.000263299	0.000234091	0.000564706	0.000389074	0.00037562	0.000563825	0.000466567	0.000417235	0.000433954	0.000348516	0.000298165	0.000498918	0.0003507	0.000498401	0.000449286	0.000296336	0.000340241
706	KSYQ	9.54742e-05	8.48172e-05	0.000102709	1.9023e-05	1.19715e-05	6.83354e-06	3.86616e-06	3.60722e-06	1.2486e-06	2.71731e-06	3.66515e-06	1.42229e-06	1.41157e-05	6.98014e-06	1.17933e-05	4.95679e-06	3.28497e-06	1.29724e-06	7.89606e-07	1.44332e-06	1.30674e-06
707	KSYH	9.12463e-05	9.91176e-05	0.000130405	1.41256e-05	1.20947e-05	1.70839e-05	4.68875e-06	4.99461e-06	2.11568e-06	2.13762e-06	5.98717e-06	3.2575e-06	1.92869e-05	1.32786e-05	1.31683e-05	4.46602e-06	6.0341e-06	1.90263e-06	3.46212e-06	3.18066e-06	1.55175e-06
708	KSYP	6.17277e-05	6.35535e-05	5.74657e-05	7.56874e-06	4.68022e-06	4.78348e-06	5.42907e-06	2.17086e-06	7.63031e-07	3.94916e-06	2.61796e-06	6.88204e-07	9.96954e-06	4.19899e-06	1.0577e-05	4.17156e-06	2.32977e-06	1.12428e-06	2.55103e-06	1.12259e-06	8.98381e-07
709	KSYR	6.56481e-05	6.34176e-05	8.90298e-05	7.85206e-06	4.16293e-06	4.01471e-06	6.66295e-06	2.02396e-06	6.93665e-07	1.48547e-06	2.5269e-06	7.79965e-07	7.22093e-06	6.18942e-06	2.96155e-06	1.22693e-06	9.55204e-07	5.18898e-07	4.85911e-07	1.17604e-06	8.1671e-08
710	KSYL	6.36495e-05	9.0286e-05	7.19863e-05	0.000246612	0.000245785	0.000258991	0.000222428	0.00020269	0.000237546	0.000219016	0.00015232	0.000195542	0.000280405	0.0002623	0.000232006	9.77126e-05	0.000106074	0.000132751	1.77358e-05	3.76066e-05	5.54546e-05
711	KSYE	1.29913e-05	2.68005e-05	3.34703e-05	3.68319e-06	3.15299e-06	1.06774e-06	9.87104e-07	1.50165e-06	5.54932e-07	1.413e-06	1.82119e-06	7.79965e-07	2.84178e-06	7.0892e-07	9.51927e-07	4.41694e-07	1.39786e-07	5.18898e-07	6.07389e-08	1.60369e-07	8.1671e-08
712	KSYD	5.30412e-05	5.33972e-05	3.63295e-05	5.38312e-06	3.76881e-06	5.55225e-06	1.60404e-06	1.69752e-06	5.89615e-07	1.55793e-06	1.91225e-06	5.04683e-07	2.7952e-06	2.99928e-06	5.18271e-06	4.90772e-07	6.75632e-07	3.45932e-07	3.03695e-07	3.20739e-07	8.1671e-08
713	KSYA	6.44182e-05	5.82206e-05	5.82506e-05	1.37614e-05	1.55925e-05	2.35757e-05	4.35971e-06	2.59524e-06	1.69948e-06	1.884e-06	2.95944e-06	2.29401e-06	1.92869e-05	8.37071e-06	1.33799e-05	9.81543e-07	1.32797e-06	1.0378e-06	1.0933e-06	1.01567e-06	4.08355e-07
714	KSYG	6.72624e-05	4.49732e-05	5.67368e-05	7.0021e-06	6.6262e-06	3.16051e-06	1.85082e-06	2.48098e-06	4.85565e-07	1.23185e-06	2.91391e-06	1.05525e-06	1.29045e-05	2.59029e-06	3.43751e-06	7.36157e-07	7.68823e-07	6.91864e-07	1.33626e-06	7.21662e-07	4.08355e-07
715	KSYV	5.62698e-05	8.83159e-05	6.96876e-05	0.000215325	0.000226695	0.000297216	0.000171016	0.000187265	0.000223568	0.000145467	0.000164135	0.00017017	0.000290887	0.000240651	0.00027516	0.000124312	9.12104e-05	0.000165874	3.49249e-05	5.41247e-05	3.7242e-05
716	KSYY	7.10291e-05	8.97765e-05	4.56362e-05	1.11305e-05	8.37513e-06	1.00795e-05	2.7968e-06	2.61156e-06	7.97715e-07	2.4637e-06	3.50579e-06	1.28465e-06	5.86992e-06	4.22625e-06	6.55772e-06	1.17785e-06	8.38716e-07	5.18898e-07	3.03695e-07	7.75119e-07	8.98381e-07
717	KSYS	0.000221313	0.00014494	0.000145206	4.21745e-05	1.9583e-05	3.70292e-05	5.01778e-06	4.6192e-06	1.97695e-06	2.39124e-06	4.23427e-06	1.74345e-06	3.77818e-05	1.85955e-05	2.87694e-05	2.50294e-06	2.9821e-06	2.85394e-06	7.89606e-07	2.48573e-06	1.71509e-06
718	KSYC	4.06649e-05	4.53129e-05	4.60286e-05	6.56497e-05	0.000127795	0.000112583	2.67341e-05	3.50113e-05	2.83709e-05	4.71001e-06	2.24462e-05	2.20684e-05	5.10589e-05	7.05648e-05	8.70485e-05	1.79622e-05	1.88012e-05	4.70467e-05	2.97621e-06	2.96951e-05	4.81859e-06
719	KSYW	6.62631e-05	5.73714e-05	0.000115156	1.14543e-05	6.82326e-06	4.10012e-06	1.89195e-06	1.43636e-06	4.85565e-07	1.73908e-06	1.86672e-06	7.34085e-07	6.89482e-06	6.9256e-06	4.33656e-06	2.45386e-07	8.38716e-07	2.59449e-07	4.85911e-07	7.21662e-07	4.08355e-07
720	KSYF	2.75968e-05	4.44976e-05	2.82563e-05	2.45681e-05	5.79854e-05	3.16051e-05	1.23388e-05	9.0915e-06	3.91921e-06	2.75355e-06	7.28477e-06	2.15637e-06	2.62749e-05	2.47577e-05	2.8452e-05	3.97525e-06	9.17928e-06	1.05509e-05	7.47088e-06	2.69955e-06	4.24689e-06
721	KSSK	8.46353e-05	8.36963e-05	0.000164772	1.04829e-05	6.82326e-06	1.02503e-05	2.3855e-06	2.35041e-06	8.32398e-07	1.77531e-06	3.00497e-06	8.25845e-07	6.75506e-06	5.67136e-06	4.01925e-06	4.41694e-07	4.24018e-06	1.64318e-06	4.85911e-07	1.36314e-06	5.71697e-07
722	KSSN	2.55213e-05	4.00479e-05	4.7206e-05	2.99512e-06	3.30079e-06	2.51987e-06	1.19275e-06	1.25681e-06	4.50882e-07	5.79694e-07	1.84396e-06	5.50563e-07	4.28597e-06	2.12676e-06	2.11539e-06	5.88926e-07	3.49465e-07	8.6483e-07	2.42956e-07	8.82032e-07	1.63342e-07
723	KSST	8.41741e-05	5.41105e-05	5.20835e-05	1.82136e-05	9.11411e-06	8.92631e-06	1.85082e-06	1.90971e-06	5.54932e-07	1.9927e-06	2.68626e-06	8.71726e-07	1.00627e-05	6.95287e-06	5.60579e-06	1.12877e-06	1.35126e-06	6.05381e-07	3.03695e-07	9.88945e-07	4.08355e-07
724	KSSI	2.82886e-05	4.24935e-05	3.18444e-05	1.43685e-05	3.70722e-05	3.79689e-05	3.57825e-06	7.11651e-06	2.04631e-06	3.07962e-06	8.87831e-06	1.88109e-06	1.28579e-05	1.00339e-05	1.40674e-05	9.81543e-07	2.05019e-06	1.21076e-06	5.4665e-07	2.48573e-06	7.35039e-07
725	KSSM	7.69482e-05	6.91581e-05	5.78021e-05	0.000268589	0.00016398	0.000190741	0.000179941	0.000123282	0.000186492	0.000145865	8.62562e-05	0.000121766	0.000313342	0.000211013	0.000197842	6.16409e-05	3.91867e-05	7.15214e-05	9.77896e-06	2.03402e-05	1.25773e-05
726	KSSQ	0.000115922	0.00012833	0.00013517	1.18995e-05	6.52767e-06	5.59496e-06	1.64517e-06	2.17086e-06	9.71131e-07	1.884e-06	2.5269e-06	8.25845e-07	1.24386e-05	7.77086e-06	6.34618e-06	1.22693e-06	1.09499e-06	7.78347e-07	5.4665e-07	1.12259e-06	9.80052e-07
727	KSSH	4.22792e-05	4.56865e-05	6.1222e-05	5.94976e-06	3.71954e-06	3.5449e-06	1.64517e-06	1.30578e-06	9.01764e-07	1.26808e-06	2.16267e-06	1.83521e-07	4.33256e-06	2.91748e-06	3.86059e-06	6.42911e-06	5.12549e-07	2.33504e-06	1.82217e-07	4.5438e-07	2.45013e-07
728	KSSP	2.65975e-05	2.92462e-05	5.46064e-05	3.68319e-06	1.94599e-06	8.96902e-06	1.06936e-06	9.30369e-07	4.50882e-07	1.08693e-06	1.34313e-06	3.67042e-07	1.95664e-06	1.30878e-06	2.48559e-06	4.90772e-07	2.32977e-07	2.59449e-07	1.82217e-07	2.67282e-08	8.1671e-08
729	KSSR	1.03008e-05	3.43413e-05	2.42757e-05	1.17376e-06	1.4287e-06	5.97935e-07	4.93552e-07	8.81402e-07	1.73416e-07	7.60848e-07	9.33361e-07	9.17606e-08	9.31733e-07	4.08992e-07	3.01444e-06	1.47231e-07	1.39786e-07	2.59449e-07	1.82217e-07	5.34565e-08	8.1671e-08
730	KSSL	3.48996e-05	3.03671e-05	2.84806e-05	7.04257e-06	1.39175e-05	9.82322e-06	1.80969e-06	2.23615e-06	9.01764e-07	7.46356e-06	2.41308e-06	7.79965e-07	6.24261e-06	8.7797e-06	2.62309e-05	6.8708e-07	6.56994e-06	2.07559e-06	6.68128e-07	1.12259e-06	4.90026e-07
731	KSSE	3.29009e-05	5.83225e-05	3.90767e-05	4.16888e-06	2.7096e-06	4.39909e-06	7.81458e-07	1.10991e-06	5.20249e-07	3.62309e-07	1.59354e-06	4.12923e-07	3.494e-06	2.80841e-06	1.69232e-06	9.81543e-08	6.52335e-07	6.05381e-07	1.82217e-07	5.07836e-07	2.45013e-07
732	KSSD	5.96522e-05	5.50955e-05	7.80973e-05	8.78298e-06	7.31592e-06	6.15019e-06	1.64517e-06	1.81177e-06	5.89615e-07	1.05069e-06	2.5269e-06	1.10113e-06	9.69002e-06	3.40827e-06	1.85097e-06	8.83389e-07	7.68823e-07	5.18898e-07	6.07389e-08	5.61293e-07	4.08355e-07
733	KSSA	4.38167e-06	9.0354e-06	1.79405e-06	1.94278e-06	1.33017e-06	1.70839e-07	4.93552e-07	5.71279e-07	2.08099e-07	5.79694e-07	6.14652e-07	4.58803e-08	7.45386e-07	1.09065e-06	2.11539e-07	1.47231e-07	2.09679e-07	8.6483e-08	6.07389e-08	1.87098e-07	8.1671e-08
734	KSSG	3.25166e-05	3.90968e-05	3.36384e-05	2.63085e-06	1.97062e-06	2.2209e-06	5.75811e-07	8.32436e-07	9.01764e-07	6.52155e-07	6.82947e-07	3.21162e-07	1.77029e-06	3.08108e-06	2.00962e-06	1.96309e-07	6.29037e-07	3.45932e-07	1.21478e-07	4.81108e-07	2.45013e-07
735	KSSV	3.7667e-05	3.05709e-05	2.78638e-05	1.73231e-05	1.12079e-05	1.20441e-05	1.31614e-06	2.31776e-06	1.59543e-06	9.42002e-07	2.23096e-06	7.79965e-07	1.44419e-05	4.79884e-06	8.25004e-06	1.52139e-06	7.68823e-07	1.0378e-06	4.85911e-07	6.14749e-07	1.87843e-06
736	KSSY	3.0441e-05	4.26634e-05	4.30572e-05	5.58549e-06	3.52248e-06	2.648e-06	2.05647e-06	1.58326e-06	7.28348e-07	1.23185e-06	1.79843e-06	8.25845e-07	6.84823e-06	2.48122e-06	3.96636e-06	9.81543e-08	3.72763e-07	8.6483e-08	5.4665e-07	3.20739e-07	3.26684e-07
737	KSSS	3.83588e-05	3.64473e-05	4.60847e-05	3.60224e-06	2.73423e-06	2.51987e-06	1.19275e-06	1.10991e-06	1.38733e-07	1.34054e-06	1.06995e-06	4.12923e-07	3.16789e-06	2.29036e-06	1.21635e-06	3.92617e-07	1.07169e-06	1.72966e-07	1.21478e-07	4.00923e-07	4.90026e-07
738	KSSC	6.11127e-05	6.47424e-05	5.18593e-05	2.388e-05	8.86778e-06	1.18306e-05	2.42663e-06	1.63223e-06	7.28348e-07	1.26808e-06	2.1399e-06	6.88204e-07	8.24583e-06	7.85265e-06	6.13464e-06	3.92617e-07	9.78502e-07	3.45932e-07	3.03695e-07	9.62216e-07	1.06172e-06
739	KSSW	5.44249e-05	6.39271e-05	6.57632e-05	6.31403e-06	4.31073e-06	2.60529e-06	5.75811e-07	9.46692e-07	2.42783e-07	9.78233e-07	8.87831e-07	3.21162e-07	5.73016e-06	4.60798e-06	3.38463e-06	2.30663e-06	4.42656e-07	2.59449e-07	2.42956e-07	5.88021e-07	4.08355e-07
740	KSSF	3.95887e-05	6.13456e-05	5.80824e-05	9.34962e-06	5.29604e-06	1.02076e-05	2.30324e-06	1.79545e-06	9.71131e-07	2.4637e-06	1.98055e-06	8.71726e-07	1.02025e-05	4.00813e-06	6.87503e-06	1.42324e-06	4.19358e-07	2.16207e-06	6.07389e-07	6.41478e-07	3.02183e-06
741	KSCK	2.07553e-05	2.47624e-05	2.89291e-05	4.16888e-06	2.68497e-06	1.23858e-06	9.87104e-07	1.95867e-06	4.16199e-07	1.30431e-06	1.77566e-06	9.17606e-07	2.23616e-06	8.45251e-07	1.26924e-06	4.90772e-07	4.42656e-07	4.32415e-07	2.42956e-07	5.61293e-07	3.26684e-07
742	KSCN	1.86797e-05	3.53943e-05	2.52849e-05	3.31891e-06	4.50779e-06	2.77613e-06	1.15162e-06	2.08925e-06	6.58982e-07	1.19562e-06	2.04884e-06	6.42324e-07	2.28274e-06	2.29036e-06	1.58655e-06	3.92617e-07	6.9893e-07	4.32415e-07	6.07389e-07	5.34565e-07	5.71697e-07
743	KSCT	9.52436e-05	6.8241e-05	7.10332e-05	0.000102643	0.00012947	9.92145e-05	2.58292e-05	3.22854e-05	1.07865e-05	1.41663e-05	1.49338e-05	4.96425e-05	8.9027e-05	4.5589e-05	6.67407e-05	8.49035e-06	9.06279e-06	6.31326e-06	3.03695e-06	4.1696e-06	3.18517e-06
744	KSCI	7.09522e-05	0.000114641	8.9254e-05	0.000246612	0.000263866	0.000297344	0.000220453	0.000259948	0.000283744	0.000222784	0.000161972	0.000190311	0.0003569	0.000288149	0.000383574	7.84253e-05	8.25669e-05	0.0001286	1.85861e-05	3.08978e-05	3.7487e-05
745	KSCM	4.38167e-05	4.00479e-05	3.62174e-05	8.78298e-05	9.30871e-05	5.61632e-05	0.000108911	9.21392e-05	7.01989e-05	7.95992e-05	5.25869e-05	3.61078e-05	0.000101186	7.99716e-05	9.67793e-05	4.99606e-05	4.03982e-05	5.69058e-05	1.14797e-05	2.72628e-05	1.97644e-05
746	KSCQ	0.000121841	0.000140354	0.000112577	1.49756e-05	1.46072e-05	7.17522e-06	1.85082e-06	4.73346e-06	1.56075e-06	2.02893e-06	3.73344e-06	1.23877e-06	1.77495e-05	8.99783e-06	1.36443e-05	3.28817e-06	1.91041e-06	7.78347e-07	1.51847e-06	1.63042e-06	8.98381e-07
747	KSCH	4.44316e-05	3.26769e-05	3.846e-05	8.29729e-06	6.47841e-06	3.07509e-06	1.56292e-06	1.469e-06	3.81516e-07	6.52155e-07	2.34478e-06	5.50563e-07	3.1213e-06	4.96244e-06	3.54328e-06	9.81543e-07	7.22228e-07	5.18898e-07	3.03695e-07	7.4839e-07	8.1671e-08
748	KSCP	8.9632e-05	0.000127515	0.000121715	1.72826e-05	8.32586e-06	1.10191e-05	4.19519e-06	2.02396e-06	7.28348e-07	1.44923e-06	1.82119e-06	7.79965e-07	1.16467e-05	9.89762e-06	1.02068e-05	1.27601e-06	1.65413e-06	4.0647e-06	4.85911e-07	1.14931e-06	2.45013e-07
749	KSCR	1.32987e-05	1.8954e-05	1.03719e-05	2.63085e-06	1.23164e-06	2.56258e-07	1.52179e-06	3.5909e-07	3.12149e-07	4.71001e-07	8.42301e-07	9.17606e-08	1.02491e-06	2.72662e-07	5.81733e-07	2.45386e-07	9.31907e-08	8.6483e-08	6.07389e-08	2.13826e-07	8.1671e-08
750	KSCL	5.68079e-05	4.59243e-05	4.21041e-05	0.000129316	0.000121267	0.00017669	4.22398e-05	5.63934e-05	7.95981e-05	3.98539e-05	1.80753e-05	4.76696e-05	0.000100254	7.06194e-05	7.12359e-05	1.71279e-05	1.56094e-05	7.69699e-06	4.91985e-06	6.25441e-06	2.69514e-06
751	KSCE	0.000100855	8.38322e-05	0.000137749	1.23043e-05	8.91705e-06	4.91161e-06	3.20809e-06	5.14151e-06	1.69948e-06	1.70285e-06	4.39363e-06	4.12923e-07	1.55599e-05	6.21668e-06	1.00481e-05	6.38003e-07	2.09679e-06	8.6483e-07	1.82217e-07	2.05807e-06	8.98381e-07
752	KSCD	3.57452e-05	4.62639e-05	5.24199e-05	4.65457e-06	2.95593e-06	4.10012e-06	1.97421e-06	1.56694e-06	3.12149e-07	1.15939e-06	2.1399e-06	3.67042e-07	4.28597e-06	9.54316e-07	3.70194e-06	1.96309e-07	3.72763e-07	0	5.4665e-07	4.00923e-07	1.63342e-07
753	KSCA	1.92947e-05	3.19296e-05	3.05549e-05	6.96162e-06	3.35005e-06	6.74812e-06	1.11049e-06	1.24049e-06	5.20249e-07	1.15939e-06	1.27483e-06	5.96444e-07	1.91005e-06	3.43554e-06	1.46491e-05	1.47231e-07	8.85311e-07	1.81614e-06	3.64433e-07	8.01847e-07	5.71697e-07
754	KSCG	5.51936e-05	3.08087e-05	3.33021e-05	6.43546e-06	4.97581e-06	3.16051e-06	2.13873e-06	1.73016e-06	7.97715e-07	1.15939e-06	1.70737e-06	7.79965e-07	3.16789e-06	7.38913e-06	3.59617e-06	3.4354e-07	9.31907e-07	1.12428e-06	1.82217e-07	1.14931e-06	1.63342e-07
755	KSCV	2.92111e-05	2.47624e-05	2.73593e-05	0.000113248	7.0622e-05	8.45224e-05	8.6495e-05	4.48209e-05	6.82913e-05	8.20991e-05	2.5952e-05	3.37679e-05	8.60455e-05	4.49074e-05	8.85821e-05	1.13368e-05	1.8708e-05	2.14478e-05	3.94803e-06	5.3991e-06	4.24689e-06
756	KSCY	8.95551e-05	0.000110701	9.30103e-05	1.95087e-05	7.83321e-06	7.34606e-06	4.07181e-06	2.61156e-06	1.07518e-06	2.86224e-06	3.66515e-06	1.10113e-06	1.08547e-05	1.15063e-05	1.04712e-05	9.32466e-07	2.84232e-06	8.6483e-07	4.85911e-07	1.92443e-06	7.35039e-07
757	KSCS	3.61295e-05	3.11483e-05	2.47243e-05	6.6783e-06	5.98575e-06	5.46683e-06	2.7968e-06	3.80309e-06	2.94808e-06	2.28254e-06	4.59851e-06	2.70694e-06	3.21448e-06	4.85338e-06	3.91348e-06	1.57047e-06	5.73123e-06	3.63229e-06	6.68128e-07	2.11153e-06	1.47008e-06
758	KSCC	6.97992e-05	5.11893e-05	4.70378e-05	5.91738e-05	6.54491e-05	5.61205e-05	3.7839e-06	1.54409e-05	1.38733e-05	2.57239e-06	9.0149e-06	8.16669e-06	5.67425e-05	4.74704e-05	4.86012e-05	7.45973e-06	6.45345e-06	1.98911e-05	1.21478e-06	7.27008e-06	1.47824e-05
759	KSCW	4.74296e-05	5.13931e-05	4.96167e-05	6.27356e-06	5.59163e-06	8.62735e-06	6.99199e-07	1.469e-06	7.28348e-07	1.05069e-06	1.6846e-06	3.21162e-07	1.49077e-06	2.20856e-06	5.07695e-06	3.92617e-07	4.19358e-07	6.91864e-07	1.03256e-06	4.00923e-07	4.08355e-07
760	KSCF	0.000115922	6.89543e-05	8.3087e-05	7.58898e-05	8.93183e-05	5.40277e-05	2.76801e-05	1.76607e-05	1.10293e-05	1.29344e-05	1.10182e-05	1.0736e-05	8.55796e-05	6.06672e-05	9.55629e-05	1.17294e-05	2.4579e-05	2.70692e-05	4.31246e-06	7.671e-06	8.57545e-06
761	KSWK	3.33622e-05	3.2507e-05	3.39188e-05	9.2282e-06	3.62101e-06	3.37406e-06	3.20809e-06	1.40371e-06	1.49138e-06	3.51439e-06	1.73013e-06	7.79965e-07	3.8201e-06	1.6087e-06	2.90867e-06	1.96309e-06	1.23478e-06	1.90263e-06	1.21478e-06	8.82032e-07	3.1035e-06
762	KSWN	7.5257e-05	6.301e-05	7.92185e-05	1.30733e-05	1.02226e-05	9.26799e-06	2.63228e-06	4.84771e-06	1.80353e-06	1.66662e-06	3.77897e-06	8.71726e-07	1.96596e-05	1.02793e-05	1.68174e-05	2.69924e-06	4.91581e-06	2.07559e-06	1.63995e-06	4.46361e-06	1.55175e-06
763	KSWT	2.25233e-05	3.99799e-05	3.94691e-05	0.000156313	0.000108236	0.000104254	0.000221523	0.000182956	0.000174942	0.000225283	0.000259611	0.00018687	0.000191564	0.000150018	0.000143054	0.000364202	0.000271185	0.000239558	0.000355626	0.000269127	0.00027711
764	KSWI	1.9141e-05	3.89609e-05	2.57895e-05	0.000134416	0.000137795	0.000120185	0.000262652	0.000242206	0.000204076	0.000288869	0.0002941	0.000295515	0.000144558	0.00019089	0.000148183	0.000248674	0.000321461	0.00022745	0.000306974	0.000308738	0.000317128
765	KSWM	4.61997e-05	6.54557e-05	6.76693e-05	0.000129357	5.42905e-05	8.12337e-05	0.000207744	8.21336e-05	0.000175948	0.000228254	0.000131103	0.000200543	0.000131002	7.34005e-05	0.000114496	0.000227963	0.000161849	0.000206521	0.000294523	0.00017948	0.000311901
766	KSWQ	1.16076e-05	1.52175e-05	1.14931e-05	3.80461e-06	2.24158e-06	1.92193e-06	8.22587e-07	9.46692e-07	1.73416e-07	6.88386e-07	9.78891e-07	3.21162e-07	3.16789e-06	3.29921e-06	3.27886e-06	3.92617e-07	4.42656e-07	1.29724e-06	2.42956e-07	3.47467e-07	3.26684e-07
767	KSWH	2.14471e-05	2.517e-05	1.07082e-05	3.64271e-06	2.58644e-06	4.74077e-06	1.89195e-06	7.99791e-07	2.77466e-07	8.69541e-07	9.56126e-07	5.50563e-07	2.14298e-06	1.39057e-06	1.0577e-06	2.45386e-07	3.0287e-07	6.05381e-07	3.03695e-07	1.60369e-07	2.45013e-07
768	KSWP	2.43682e-05	1.5795e-05	1.5754e-05	2.59037e-06	1.2809e-06	1.45213e-06	3.70164e-07	5.38635e-07	1.73416e-07	4.3477e-07	7.28477e-07	9.17606e-08	1.3976e-06	8.72517e-07	3.80771e-06	9.81543e-08	1.39786e-07	3.45932e-07	0	2.67282e-07	1.63342e-07
769	KSWR	2.79812e-05	2.51021e-05	3.2405e-05	1.35185e-05	5.93649e-06	3.71574e-06	2.96131e-06	4.99461e-06	3.60706e-06	4.13032e-06	7.83112e-06	2.52342e-06	5.5904e-06	4.25352e-06	4.07213e-06	1.81586e-06	4.21688e-06	5.27546e-06	2.79399e-06	6.14749e-06	2.94015e-06
770	KSWL	4.61228e-06	1.09376e-05	6.61556e-06	7.36637e-06	8.84315e-06	7.26064e-06	5.96376e-06	5.97395e-06	1.63011e-06	3.33324e-06	3.52856e-06	1.05525e-06	8.24583e-06	1.11791e-05	7.87984e-06	1.25147e-05	9.29577e-06	1.0205e-05	1.17833e-05	4.46361e-06	1.02089e-05
771	KSWE	2.29077e-05	2.34037e-05	2.63501e-05	1.24662e-05	6.7001e-06	3.1178e-06	2.96131e-06	2.35041e-06	9.71131e-07	4.05786e-06	2.93667e-06	3.16574e-06	9.36391e-06	4.38985e-06	7.45676e-06	4.66233e-06	1.44446e-06	6.14029e-06	1.27552e-06	1.81752e-06	2.36846e-06
772	KSWD	6.0959e-05	6.25684e-05	6.74451e-05	9.83532e-06	5.36993e-06	3.28864e-06	1.06936e-06	4.22747e-06	6.58982e-07	1.413e-06	2.39031e-06	6.42324e-07	1.07149e-05	6.98014e-06	6.66349e-06	6.8708e-07	6.52335e-07	6.91864e-07	9.11084e-07	1.20277e-06	2.45013e-07
773	KSWA	5.76535e-06	1.56591e-05	8.01716e-06	3.07202e-05	2.83276e-05	2.37893e-05	3.38495e-05	3.56805e-05	2.46251e-05	3.85859e-05	3.89963e-05	2.14261e-05	3.07472e-05	1.8132e-05	1.5601e-05	3.59736e-05	2.64661e-05	2.04965e-05	2.92154e-05	2.17568e-05	1.89477e-05
774	KSWG	4.15105e-06	8.32208e-06	2.91533e-06	4.04746e-07	4.31073e-06	1.11045e-06	6.5807e-07	9.46692e-07	1.76885e-06	2.17385e-07	3.16432e-06	2.43166e-06	2.00323e-06	1.66324e-06	1.11058e-06	3.92617e-07	2.0036e-06	1.64318e-06	3.64433e-07	1.12259e-06	8.1671e-07
775	KSWV	6.80311e-05	0.000103873	7.28272e-05	0.000310035	0.000232853	0.00025267	0.000625454	0.000419874	0.000474502	0.000663242	0.000612171	0.000759411	0.000345813	0.000340118	0.000288487	0.00059987	0.000578877	0.000511979	0.000757475	0.000645032	0.000691916
776	KSWY	6.40338e-05	6.77994e-05	7.62471e-05	1.09281e-05	6.72473e-06	1.42223e-05	1.56292e-06	4.08057e-06	2.60124e-06	1.23185e-06	2.64073e-06	7.34085e-07	1.01559e-05	5.45323e-06	9.4135e-06	1.22693e-06	1.32797e-06	4.23767e-06	2.91547e-06	1.06913e-06	6.53368e-07
777	KSWS	5.48093e-05	5.56051e-05	6.57632e-05	0.000221234	0.000204624	0.000180576	0.000338042	0.000220204	0.000259223	0.000299883	0.000263094	0.000177052	0.000302161	0.000270453	0.000232799	0.000402384	0.00034858	0.000332095	0.000475403	0.000329078	0.000333054
778	KSWC	6.99529e-06	7.40495e-06	2.24256e-06	2.08444e-05	6.13355e-06	8.54193e-06	1.72743e-05	1.12297e-05	1.07865e-05	1.59416e-05	1.23386e-05	7.34085e-06	2.21286e-05	7.90719e-06	7.98561e-06	3.95071e-05	1.30001e-05	2.15343e-05	3.06124e-05	2.02867e-05	1.03722e-05
779	KSWW	5.81916e-05	3.85533e-05	5.05137e-05	6.31403e-06	2.53717e-06	1.58026e-06	9.87104e-07	9.46692e-07	2.77466e-07	7.60848e-07	1.27483e-06	6.42324e-07	5.82333e-06	4.00813e-06	4.07213e-06	1.96309e-07	3.72763e-07	8.6483e-07	3.64433e-07	3.74195e-07	4.08355e-07
780	KSWF	4.58153e-05	4.47354e-05	5.12426e-05	0.000194399	0.0001643	0.000111728	0.000189072	0.000117879	0.000139635	0.00012938	6.82947e-05	0.00010424	0.000196037	0.000165642	0.00013988	0.000219817	0.000160614	0.000144945	0.000185132	0.000101781	0.000103967
781	KSFK	3.31315e-05	3.45111e-05	4.38421e-05	7.52827e-06	5.59163e-06	3.84387e-06	2.3855e-06	3.68883e-06	1.21391e-06	1.9927e-06	3.71068e-06	1.05525e-06	3.26106e-06	3.4628e-06	1.79808e-06	6.8708e-07	2.60934e-06	8.6483e-07	1.27552e-06	2.75301e-06	6.53368e-07
782	KSFN	2.94417e-05	2.66646e-05	1.33432e-05	2.99512e-06	7.75931e-06	8.54193e-06	2.22098e-06	3.49297e-06	4.19667e-06	1.63039e-06	4.84892e-06	1.01854e-05	4.70525e-06	3.10834e-06	6.08176e-06	4.41694e-07	2.16668e-06	1.08969e-05	7.89606e-07	2.2719e-06	1.71509e-06
783	KSFT	2.79812e-05	6.39951e-05	5.11865e-05	0.000205166	0.000177602	0.000215598	0.000381105	0.000355401	0.000478768	0.000384192	0.000586674	0.0005819	0.000279147	0.000294175	0.000299646	0.000546033	0.000641408	0.000590419	0.000738464	0.000898576	0.000850766
784	KSFI	7.84088e-05	0.000113418	9.22254e-05	0.000209011	0.000305175	0.000250193	0.000430254	0.000485441	0.000419633	0.000404916	0.000562703	0.000477293	0.00026587	0.000365694	0.000270347	0.000541272	0.000709973	0.000446685	0.000648023	0.000861932	0.000597178
785	KSFM	2.37532e-05	4.4124e-05	6.06053e-05	0.000164246	0.000166616	0.00020932	0.000309581	0.000361767	0.00047627	0.000377526	0.000554735	0.00060484	0.00021346	0.000224019	0.000303242	0.000463338	0.000556651	0.000612732	0.000691087	0.00077723	0.000895114
786	KSFQ	2.35226e-05	2.65287e-05	1.923e-05	2.67132e-06	1.15035e-05	7.0898e-06	1.80969e-06	3.75412e-06	1.42201e-06	1.73908e-06	3.77897e-06	1.65169e-06	4.75184e-06	8.04352e-06	8.62023e-06	1.03062e-06	2.67923e-06	2.68097e-06	1.45773e-06	2.459e-06	8.98381e-06
787	KSFH	5.21188e-05	3.09785e-05	3.61053e-05	1.19805e-05	5.73942e-06	3.71574e-06	2.01534e-06	2.33408e-06	6.93665e-07	1.23185e-06	2.45861e-06	7.79965e-07	1.50475e-05	6.02582e-06	6.9808e-06	3.53356e-06	2.14339e-06	3.80525e-06	6.68128e-07	9.88945e-07	8.1671e-07
788	KSFP	5.88066e-05	2.80913e-05	5.35412e-05	8.9044e-06	3.8427e-06	4.48451e-06	2.05647e-06	1.64855e-06	1.07518e-06	1.81154e-06	2.20819e-06	7.34085e-07	1.06683e-05	1.96316e-06	3.33175e-06	2.20847e-06	7.45525e-07	7.95644e-06	1.15404e-06	9.35488e-07	4.08355e-07
789	KSFR	5.11194e-05	3.90968e-05	8.58902e-05	4.37125e-06	2.88203e-06	3.92929e-06	1.27501e-06	1.30578e-06	4.16199e-07	9.42002e-07	1.61631e-06	4.12923e-07	8.80487e-06	3.16287e-06	3.64905e-06	9.81543e-08	6.52335e-07	5.18898e-07	3.03695e-07	5.34565e-07	5.71697e-07
790	KSFL	3.28241e-05	5.08156e-05	3.98055e-05	0.000186709	0.000198934	0.000179081	0.000290291	0.000282685	0.000283223	0.000303578	0.000275137	0.000246974	0.000200229	0.000236916	0.000166323	0.000321897	0.000402304	0.000229872	0.000342932	0.000476564	0.000359189
791	KSFE	6.97223e-05	6.33497e-05	6.66602e-05	1.25471e-05	5.88722e-06	3.50219e-06	2.46776e-06	1.97499e-06	5.20249e-07	1.9927e-06	2.41308e-06	9.63486e-07	6.98799e-06	3.02654e-06	5.39425e-06	4.90772e-07	6.05739e-07	5.18898e-07	4.85911e-07	6.68206e-07	4.08355e-07
792	KSFD	6.64168e-05	5.58089e-05	8.64508e-05	1.16971e-05	3.8427e-06	1.20441e-05	1.27501e-06	2.39937e-06	5.61869e-06	2.28254e-06	4.30257e-06	6.10208e-06	6.19602e-06	4.52618e-06	6.34618e-06	1.17785e-06	2.09679e-06	4.32415e-06	4.25172e-07	1.60369e-06	2.94015e-06
793	KSFA	3.65908e-05	3.35261e-05	5.75217e-05	3.75604e-05	3.63579e-05	5.81705e-05	1.54646e-05	1.29436e-05	2.29603e-05	1.07968e-05	1.54801e-05	1.25253e-05	4.48163e-05	3.97541e-05	4.47935e-05	1.45268e-05	3.57153e-05	3.97822e-05	1.99831e-05	1.27494e-05	9.5555e-06
794	KSFG	1.97559e-05	3.68889e-05	2.67986e-05	0.000148865	0.000189721	0.000116256	9.49677e-05	0.000108412	9.48934e-05	0.000113656	8.41163e-05	5.56528e-05	9.91829e-05	0.000134013	0.000100799	0.000133883	0.00013522	0.000151864	0.000142372	0.000121239	0.000165139
795	KSFV	3.62064e-05	4.78265e-05	6.97437e-05	0.000109524	0.000142057	0.000103357	0.000194048	0.000205155	0.000164156	0.00018369	0.000202767	0.000183659	0.000120473	0.000140966	9.89475e-05	0.00016274	0.000214175	0.000136124	0.000201532	0.000207465	0.000199849
796	KSFY	6.04977e-05	6.70182e-05	5.51671e-05	6.03071e-06	6.67547e-06	5.12516e-06	2.50889e-06	2.59524e-06	7.97715e-07	2.53616e-06	3.02773e-06	6.88204e-07	3.95986e-06	3.98086e-06	5.65868e-06	5.88926e-07	7.92121e-07	5.18898e-07	4.85911e-07	1.20277e-06	7.35039e-07
797	KSFS	3.02104e-05	3.96742e-05	3.47037e-05	8.79512e-05	7.27651e-05	0.00012689	4.75455e-05	3.41299e-05	4.39437e-05	2.56514e-05	2.17405e-05	1.61499e-05	6.04694e-05	6.4539e-05	0.000111111	3.35197e-05	4.23552e-05	8.33696e-05	9.71822e-06	1.98858e-05	2.04994e-05
798	KSFC	3.48996e-05	4.4124e-05	4.94485e-05	0.000219696	0.000197678	0.000205732	0.000293335	0.000218523	0.000289362	0.000243508	0.000184714	0.000220042	0.000214066	0.000191681	0.000222804	0.000286414	0.000205416	0.000281935	0.000310862	0.000222138	0.00031378
799	KSFW	1.06851e-05	1.79349e-05	9.02632e-06	2.42847e-06	2.26621e-06	7.26064e-07	1.15162e-06	1.27314e-06	2.77466e-07	1.55793e-06	1.25207e-06	4.58803e-07	1.81688e-06	4.08992e-07	1.58655e-07	3.92617e-07	1.16488e-07	0	0	1.87098e-07	2.45013e-07
800	KSFF	3.78207e-05	4.17463e-05	3.89645e-05	5.71501e-05	2.9781e-05	2.74196e-05	3.67285e-05	1.71057e-05	2.42436e-05	3.60135e-05	8.76449e-06	8.44197e-06	3.99247e-05	3.87725e-05	3.56973e-05	3.61699e-05	2.67923e-05	3.66688e-05	4.35498e-05	2.10886e-05	2.76865e-05
801	NTKK	4.05112e-05	5.16648e-05	5.93158e-05	1.1171e-05	1.18976e-05	6.06477e-06	4.07181e-06	1.0887e-05	2.87871e-06	3.76801e-06	1.02897e-05	2.5693e-06	9.03781e-06	7.66179e-06	3.64905e-06	2.11032e-06	5.63804e-06	2.16207e-06	3.34064e-06	5.07836e-06	2.5318e-06
802	NTKN	3.98193e-05	2.90084e-05	4.36179e-05	1.16971e-05	8.35049e-06	5.93664e-06	6.99199e-06	6.92064e-06	2.25441e-06	3.18832e-06	7.55795e-06	2.20225e-06	3.16789e-06	5.45323e-06	8.83177e-06	3.09186e-06	3.91401e-06	3.19987e-06	1.39699e-06	3.23412e-06	3.02183e-06
803	NTKT	7.04141e-05	8.23036e-05	7.12014e-05	0.00028142	0.000293721	0.000443411	0.000251835	0.000166912	0.000229395	0.000191987	0.000111662	0.000119105	0.000208056	0.000254993	0.000293035	0.000204505	0.00018524	0.000297415	0.000154945	0.000126745	0.000259877
804	NTKI	7.64101e-05	7.79218e-05	7.2603e-05	0.000194683	0.000192751	0.00027804	0.000164888	0.000190758	0.000254748	0.000124272	0.000157032	0.00019022	0.000126855	0.000171204	0.000206886	0.000142864	0.000179043	0.000228661	0.000172256	0.000146604	0.000202952
805	NTKM	4.45085e-05	6.01907e-05	3.52082e-05	0.000116607	0.000101068	0.000117281	0.000163037	0.000148777	0.000146121	0.000164198	0.00013964	0.000135301	8.05949e-05	8.55067e-05	9.24427e-05	0.000129416	0.000126227	0.000150048	0.000164481	0.000139762	0.000154766
806	NTKQ	6.92611e-05	4.89134e-05	8.63947e-05	7.18019e-05	5.88476e-05	8.31984e-05	1.58348e-05	1.07401e-05	1.44629e-05	2.68108e-06	9.35637e-06	5.91856e-06	6.27988e-05	3.6673e-05	0.000112962	1.13859e-05	1.2441e-05	3.99551e-05	8.7464e-06	7.51063e-06	8.57545e-06
807	NTKH	5.45786e-05	7.49666e-05	9.26179e-05	6.43546e-06	7.21739e-06	6.40644e-06	1.80969e-06	3.46032e-06	1.2486e-06	1.81154e-06	4.50745e-06	9.17606e-07	6.47554e-06	5.97129e-06	7.56253e-06	1.52139e-06	1.63084e-06	1.90263e-06	1.03256e-06	1.84425e-06	8.1671e-07
808	NTKP	2.79812e-05	2.88385e-05	2.61819e-05	5.94976e-06	3.9905e-06	1.96464e-06	1.3984e-06	1.45268e-06	5.89615e-07	1.23185e-06	1.41142e-06	4.58803e-07	1.19728e-05	3.59913e-06	3.43751e-06	1.37416e-06	6.9893e-07	7.78347e-07	4.25172e-07	9.35488e-07	3.26684e-07
809	NTKR	1.69886e-05	2.4185e-05	1.6595e-05	2.18563e-06	2.04452e-06	2.81884e-06	8.63716e-07	7.99791e-07	4.16199e-07	5.43463e-07	9.33361e-07	1.83521e-07	1.11808e-06	4.08992e-07	4.75964e-07	1.96309e-07	2.32977e-07	3.45932e-07	1.82217e-07	1.87098e-07	2.45013e-07
810	NTKL	7.61026e-06	1.25001e-05	5.21396e-06	1.10091e-05	7.981e-06	7.5596e-06	5.38794e-06	5.90866e-06	5.27185e-06	4.49263e-06	4.00662e-06	3.99159e-06	9.73661e-06	5.78043e-06	1.23751e-05	5.79111e-06	6.31367e-06	1.2713e-05	3.52286e-06	5.82675e-06	1.55175e-05
811	NTKE	4.72759e-05	4.85058e-05	4.93364e-05	6.47593e-06	3.9905e-06	2.00735e-06	1.27501e-06	2.49731e-06	4.16199e-07	9.78233e-07	2.89114e-06	7.34085e-07	4.98477e-06	2.91748e-06	1.7452e-06	3.92617e-07	7.68823e-07	4.32415e-07	3.64433e-07	9.35488e-07	4.90026e-07
812	NTKD	7.37965e-05	0.00010085	0.000109717	1.0402e-05	7.63614e-06	1.16597e-05	3.37261e-06	2.35041e-06	1.00581e-06	1.30431e-06	3.3692e-06	9.63486e-07	7.68679e-06	1.10701e-05	6.92791e-06	2.69924e-06	1.81722e-06	3.45932e-07	2.12586e-06	1.49678e-06	4.08355e-07
813	NTKA	3.65139e-05	3.72625e-05	3.68341e-05	1.23852e-05	4.63095e-06	4.10012e-06	1.89195e-06	1.86074e-06	1.07518e-06	1.413e-06	1.98055e-06	7.79965e-07	7.36069e-06	5.1533e-06	5.76445e-06	5.88926e-07	1.42116e-06	3.45932e-06	8.50345e-07	6.94934e-07	5.71697e-07
814	NTKG	6.84155e-06	1.19906e-05	8.63387e-06	8.49966e-07	1.89672e-06	8.54193e-07	9.04846e-07	8.6508e-07	3.46832e-07	3.98539e-07	1.34313e-06	3.21162e-07	4.1928e-07	2.72662e-07	3.64905e-06	9.81543e-08	2.79572e-07	0	2.42956e-07	1.87098e-07	4.90026e-07
815	NTKV	8.15605e-05	7.91107e-05	6.32963e-05	0.00015352	0.000138436	0.000181815	6.18174e-05	3.41625e-05	4.73426e-05	2.4166e-05	1.81436e-05	1.65169e-05	0.000128067	0.000106338	0.000180655	4.5151e-05	4.72943e-05	5.8549e-05	1.55492e-05	1.55826e-05	1.15973e-05
816	NTKY	0.00014521	0.000122216	0.000178452	2.60656e-05	1.19222e-05	8.37109e-06	3.66051e-06	4.04792e-06	1.28328e-06	2.49993e-06	4.05215e-06	1.28465e-06	1.49543e-05	7.74359e-06	1.62356e-05	9.32466e-07	3.33157e-06	1.29724e-06	6.07389e-07	1.95116e-06	1.63342e-06
817	NTKS	0.000127376	0.000110802	0.00013091	1.96302e-05	1.78095e-05	1.25566e-05	2.59115e-06	4.14586e-06	1.42201e-06	1.19562e-06	4.43915e-06	1.51405e-06	1.47214e-05	1.22152e-05	8.67311e-06	8.83389e-07	2.32977e-06	1.38373e-06	6.68128e-07	2.0848e-06	9.80052e-07
818	NTKC	1.90641e-05	1.62705e-05	1.08764e-05	2.29491e-05	1.73168e-05	8.11483e-06	3.20809e-06	4.71714e-06	2.28909e-06	2.60862e-06	3.8928e-06	1.33053e-06	1.73302e-05	7.36186e-06	9.36062e-06	3.14094e-06	3.21508e-06	1.16752e-05	1.51847e-06	2.53918e-06	1.47008e-06
819	NTKW	3.47458e-05	6.5116e-05	7.18181e-05	7.69017e-06	5.07434e-06	2.56258e-06	2.17986e-06	1.3221e-06	2.42783e-06	1.15939e-06	1.59354e-06	6.42324e-07	9.17757e-06	3.32647e-06	3.54328e-06	9.81543e-07	3.9606e-07	3.45932e-07	1.82217e-07	7.21662e-07	3.26684e-07
820	NTKF	9.90871e-05	8.62778e-05	8.40961e-05	1.78088e-05	1.58142e-05	7.73044e-06	2.46776e-06	4.57023e-06	1.69948e-06	2.02893e-06	5.34975e-06	1.97285e-06	1.35567e-05	7.60726e-06	1.20577e-05	1.17785e-06	3.84412e-06	3.11339e-06	1.76143e-06	2.05807e-06	2.20512e-06
821	NTNK	4.49697e-05	3.96403e-05	5.28684e-05	9.14725e-06	1.10108e-05	6.27832e-06	6.25166e-06	9.66278e-06	2.21973e-06	4.52886e-06	1.16329e-05	3.44102e-06	5.12453e-06	6.84381e-06	9.20196e-06	3.33725e-06	6.0108e-06	3.71877e-06	2.49029e-06	6.84243e-06	3.18517e-06
822	NTNN	2.14471e-05	2.3064e-05	1.21659e-05	4.24983e-06	8.30123e-06	3.84387e-06	3.53712e-06	8.24275e-06	2.70529e-06	3.15208e-06	1.01759e-05	3.34926e-06	4.23938e-06	6.27122e-06	3.06732e-06	1.96309e-06	5.91761e-06	3.5458e-06	3.21916e-06	6.38805e-06	4.41023e-06
823	NTNT	1.49899e-05	1.69499e-05	9.86728e-06	4.33078e-05	4.8354e-05	4.54003e-05	3.79624e-05	4.88525e-05	3.09375e-05	2.75355e-05	4.54615e-05	3.50525e-05	3.46605e-05	4.96244e-05	2.88751e-05	3.91636e-05	3.93964e-05	3.19987e-05	2.16838e-05	2.56858e-05	2.82582e-05
824	NTNI	3.4669e-05	7.58498e-05	4.69817e-05	0.000231434	0.000222163	0.000160588	0.000370082	0.000419156	0.000302369	0.000455277	0.000638419	0.000417144	0.000231349	0.000284386	0.000194458	0.00059403	0.000575685	0.000369974	0.000737067	0.000765657	0.000467158
825	NTNM	1.36062e-05	1.70857e-05	4.9897e-06	3.91794e-05	5.18273e-05	1.99027e-05	6.98788e-05	9.77867e-05	3.69723e-05	8.93815e-05	0.000118104	4.50086e-05	6.1308e-05	6.2385e-05	2.96155e-05	0.000125932	0.000116908	3.5631e-05	0.000164359	0.000161679	5.00643e-05
826	NTNQ	2.95186e-05	3.06049e-05	2.43318e-05	6.72687e-05	0.00010629	7.01292e-05	3.41785e-05	3.41952e-05	4.46373e-05	2.80789e-05	3.60368e-05	1.4177e-05	5.2177e-05	4.91609e-05	6.51012e-05	5.13347e-05	5.12316e-05	6.63325e-05	4.34891e-05	2.83052e-05	3.92021e-05
827	NTNH	3.35928e-05	2.517e-05	2.87048e-05	7.24495e-06	4.75412e-06	2.2209e-06	1.52179e-06	4.29276e-06	1.69948e-06	1.37677e-06	3.20985e-06	1.78933e-06	5.17112e-06	3.5446e-06	2.75001e-06	8.83389e-07	1.88711e-06	1.21076e-06	8.50345e-07	1.95116e-06	8.98381e-07
828	NTNP	2.19852e-05	2.79554e-05	2.977e-05	2.42443e-05	5.44137e-05	3.24593e-05	3.66051e-06	1.49675e-05	2.63593e-06	2.13762e-06	6.82947e-06	2.11049e-06	2.83713e-05	6.25486e-05	4.09329e-05	1.07479e-05	1.71937e-05	2.76746e-05	2.97621e-06	1.16001e-05	3.59352e-06
829	NTNR	2.08321e-05	1.8954e-05	3.19005e-05	5.26169e-06	1.67503e-06	3.71574e-06	3.29035e-07	9.14047e-07	4.50882e-07	5.79694e-07	8.87831e-07	2.75282e-07	1.53736e-06	8.17985e-07	5.28848e-07	1.47231e-07	2.09679e-07	1.72966e-07	6.07389e-08	5.07836e-07	3.26684e-07
830	NTNL	2.20621e-05	2.93141e-05	1.41281e-05	5.58549e-05	7.23709e-05	7.6194e-05	7.98732e-05	0.000122874	0.00010516	8.30411e-05	0.000129965	0.00011259	5.76742e-05	0.000100339	8.05436e-05	0.000117736	0.000184681	0.000120903	0.000118805	0.00018683	0.000154358
831	NTNE	3.30547e-05	4.11009e-05	3.42552e-05	6.5164e-06	6.82326e-06	4.82619e-06	3.16696e-06	3.31342e-06	8.67081e-07	2.02893e-06	2.39031e-06	6.88204e-07	2.98154e-06	3.7082e-06	5.97599e-06	3.48448e-06	1.16488e-06	7.78347e-07	2.12586e-06	1.17604e-06	8.98381e-07
832	NTND	4.71221e-05	2.9416e-05	4.34497e-05	9.67342e-06	4.33536e-06	3.07509e-06	1.11049e-06	1.69752e-06	4.50882e-07	1.26808e-06	2.07161e-06	8.25845e-07	4.05304e-06	1.90863e-06	3.43751e-06	4.90772e-07	4.42656e-07	7.78347e-07	7.89606e-07	3.20739e-07	3.26684e-07
833	NTNA	1.9141e-05	1.46401e-05	1.16613e-05	6.23308e-06	4.18756e-06	8.96902e-06	7.19764e-06	2.69317e-06	2.49719e-06	1.77531e-06	2.02608e-06	9.63486e-07	2.74861e-06	5.2351e-06	3.17309e-06	2.20847e-06	1.39786e-06	1.38373e-06	6.68128e-07	1.0424e-06	8.1671e-07
834	NTNG	1.33756e-05	1.76971e-05	3.30217e-05	1.17376e-06	2.8574e-06	2.34903e-06	1.02823e-06	1.09359e-06	8.67081e-07	5.43463e-07	1.02442e-06	6.88204e-07	1.16467e-06	1.5269e-06	6.87503e-07	2.94463e-07	1.16488e-06	4.32415e-07	1.21478e-07	5.34565e-07	8.98381e-07
835	NTNV	7.49495e-05	9.8744e-05	5.0738e-05	0.000243495	0.000270788	0.000243018	0.000346844	0.000364427	0.000330531	0.000329991	0.000344114	0.000293863	0.00022916	0.000282641	0.000193982	0.00039777	0.000338096	0.000255903	0.000384234	0.000343859	0.000302509
836	NTNY	2.47526e-05	3.02312e-05	3.4984e-05	4.69505e-06	5.61626e-06	3.28864e-06	1.27501e-06	2.5626e-06	5.89615e-07	1.63039e-06	2.82285e-06	3.21162e-07	2.7952e-06	3.24467e-06	3.64905e-06	5.39849e-07	1.25807e-06	8.6483e-07	7.89606e-07	1.09586e-06	9.80052e-07
837	NTNS	0.000100163	8.86896e-05	9.87849e-05	2.9506e-05	1.47304e-05	1.40942e-05	2.87905e-06	4.74978e-06	1.49138e-06	1.63039e-06	3.8928e-06	1.42229e-06	1.99857e-05	1.36058e-05	2.58607e-05	8.34312e-07	2.77242e-06	2.50801e-06	1.15404e-06	2.51245e-06	2.45013e-06
838	NTNC	3.78976e-05	4.48033e-05	3.39188e-05	0.000165824	0.000144151	0.000161613	0.000139182	0.000109914	0.000107553	0.000132532	8.73717e-05	6.79487e-05	9.2521e-05	0.000138594	0.000118991	0.000104436	0.000129372	0.00014901	0.000107265	0.000107581	0.000126263
839	NTNW	2.32151e-05	1.61686e-05	1.91178e-05	7.0021e-06	1.30553e-06	8.96902e-07	1.11049e-06	7.01857e-07	1.38733e-07	1.26808e-06	1.02442e-06	1.37641e-07	1.95664e-06	1.41784e-06	3.17309e-07	3.92617e-07	2.32977e-07	8.6483e-08	1.82217e-07	1.60369e-07	0
840	NTNF	2.5675e-05	2.39472e-05	2.1024e-05	3.78842e-05	4.73441e-05	3.41677e-05	1.50533e-05	2.02396e-05	5.51464e-06	7.02879e-06	1.01531e-05	3.11986e-06	2.7719e-05	2.03678e-05	5.73272e-05	1.70789e-05	1.44679e-05	1.98911e-05	8.44271e-06	6.52169e-06	6.37034e-06
841	NTTK	5.69617e-05	0.000105979	7.77048e-05	1.24662e-05	8.37513e-06	9.35341e-06	5.05891e-06	5.89234e-06	1.6648e-06	4.02163e-06	5.03104e-06	1.78933e-06	1.03888e-05	7.0892e-06	6.18753e-06	1.42324e-05	3.9839e-06	6.57271e-06	3.40138e-06	3.02029e-06	1.30674e-06
842	NTTN	6.22658e-06	1.06658e-05	5.15789e-06	3.31891e-06	3.8427e-06	1.28129e-06	1.52179e-06	2.90536e-06	8.32398e-07	1.34054e-06	3.20985e-06	1.10113e-06	1.30443e-06	1.82683e-06	1.26924e-06	7.36157e-07	9.31907e-07	1.12428e-06	6.07389e-07	1.0424e-06	6.53368e-07
843	NTTT	2.92111e-05	2.60532e-05	2.24817e-05	0.000140487	8.42193e-05	0.000155933	8.1395e-05	6.1894e-05	0.000109668	8.24977e-05	4.09768e-05	4.93672e-05	7.99892e-05	6.51661e-05	0.000100534	6.0414e-05	6.43715e-05	9.48718e-05	4.08165e-05	4.28454e-05	7.08904e-05
844	NTTI	6.38801e-05	5.30914e-05	4.95606e-05	0.000113369	0.000131859	0.000137226	6.8686e-05	7.61434e-05	4.34234e-05	4.98537e-05	2.75e-05	2.02332e-05	7.82189e-05	8.82606e-05	0.000106246	3.4992e-05	4.2262e-05	7.3597e-05	9.71822e-06	2.07144e-05	3.1525e-05
845	NTTM	5.32718e-05	4.97286e-05	3.59931e-05	0.000190716	0.000122203	0.000144743	0.000142842	9.47997e-05	0.000117403	0.000120286	8.30236e-05	9.20817e-05	0.000128765	0.000107101	0.0001219	0.000171966	0.000105469	0.000122546	0.000156767	0.00010146	9.44933e-05
846	NTTQ	2.22158e-05	3.51226e-05	3.87963e-05	4.4522e-06	7.26665e-06	3.16051e-06	2.55002e-06	4.96197e-06	1.17923e-06	2.28254e-06	3.27815e-06	1.10113e-06	4.70525e-06	3.87179e-06	1.24808e-05	6.8708e-07	1.46775e-06	1.81614e-06	1.03256e-06	1.30968e-06	1.87843e-06
847	NTTH	3.89738e-05	2.11279e-05	4.04222e-05	9.26867e-06	8.84315e-06	4.18554e-06	2.34437e-06	5.87602e-06	3.84984e-06	5.8694e-06	5.16763e-06	1.01395e-05	1.40226e-05	1.79957e-06	3.86059e-06	1.91401e-06	1.25807e-06	1.38373e-06	2.67251e-06	1.2295e-06	1.87843e-06
848	NTTP	3.39771e-05	2.44567e-05	5.31487e-05	3.15702e-06	4.01513e-06	4.4418e-06	1.35727e-06	9.79336e-07	4.16199e-07	8.3331e-07	1.59354e-06	4.12923e-07	5.40405e-06	2.20856e-06	5.12983e-06	1.96309e-07	3.49465e-07	5.18898e-07	4.85911e-07	5.34565e-07	8.1671e-08
849	NTTR	1.26069e-05	1.86143e-05	9.97941e-06	3.19749e-06	1.77356e-06	2.00735e-06	1.23388e-06	7.50824e-07	3.29491e-06	6.88386e-07	1.13824e-06	1.69757e-06	5.12453e-07	5.72589e-07	2.48559e-06	2.45386e-07	1.39786e-07	7.78347e-07	3.64433e-07	5.34565e-08	1.63342e-07
850	NTTL	6.18045e-05	2.73779e-05	2.93215e-05	2.67942e-05	1.92628e-05	2.24226e-05	2.42663e-06	1.05115e-05	2.53188e-06	1.77531e-06	4.48468e-06	1.92697e-06	2.72066e-05	2.01497e-05	3.53271e-05	1.0797e-06	1.27438e-05	3.5458e-06	9.71822e-07	4.65071e-06	2.61347e-06
851	NTTE	6.05746e-05	6.80712e-05	7.83215e-05	7.40684e-06	4.80338e-06	4.39909e-06	1.35727e-06	2.48098e-06	6.93665e-07	1.23185e-06	2.34478e-06	1.00937e-06	6.00968e-06	3.81726e-06	3.17309e-06	3.4354e-07	1.63084e-06	8.6483e-07	2.42956e-07	6.94934e-07	3.26684e-07
852	NTTD	5.20419e-05	3.27788e-05	4.38982e-05	3.64271e-06	3.20225e-06	2.94696e-06	1.35727e-06	1.45268e-06	4.16199e-07	1.08693e-06	1.6846e-06	5.50563e-07	1.28579e-05	2.15403e-06	7.40388e-06	3.92617e-07	5.35846e-07	7.78347e-07	5.4665e-07	5.07836e-07	4.08355e-07
853	NTTA	2.3292e-05	2.27244e-05	2.30984e-05	2.7118e-06	2.8574e-06	1.7938e-06	1.56292e-06	1.19153e-06	5.89615e-07	1.19562e-06	1.88949e-06	8.71726e-07	9.31733e-07	4.03539e-06	5.71156e-06	4.41694e-07	8.15418e-07	8.6483e-07	5.4665e-07	4.27652e-07	7.35039e-07
854	NTTG	1.8526e-05	1.16849e-05	1.84451e-05	2.18563e-06	1.79819e-06	1.53755e-06	9.04846e-07	8.48758e-07	3.46832e-07	7.24617e-07	9.33361e-07	3.67042e-07	1.11808e-06	2.04496e-06	2.11539e-07	9.81543e-08	3.72763e-07	0	1.21478e-07	2.67282e-07	1.63342e-07
855	NTTV	8.47122e-05	8.59721e-05	7.45652e-05	5.76358e-05	9.05745e-05	0.000113266	1.58348e-05	3.2971e-05	1.78272e-05	4.4564e-06	2.62479e-05	6.9738e-06	5.04533e-05	6.77837e-05	6.52599e-05	9.52097e-06	1.27904e-05	1.7729e-05	3.15842e-06	1.30968e-05	8.98381e-06
856	NTTY	6.66474e-05	7.95862e-05	6.68844e-05	1.09281e-05	7.36518e-06	7.47419e-06	7.03312e-06	4.3254e-06	3.95389e-06	2.21008e-06	5.64569e-06	4.08335e-06	1.00161e-05	6.13489e-06	4.70675e-06	7.85235e-07	2.23658e-06	1.21076e-06	3.03695e-07	1.28296e-06	8.98381e-07
857	NTTS	6.62631e-05	4.5109e-05	3.70023e-05	8.9044e-06	5.73942e-06	5.25328e-06	1.19275e-06	2.04028e-06	6.24298e-07	1.12316e-06	1.7529e-06	5.96444e-07	1.24852e-05	8.56157e-06	4.60098e-06	7.36157e-07	1.63084e-06	6.91864e-07	6.07389e-07	1.38987e-06	4.90026e-07
858	NTTC	2.0909e-05	2.27923e-05	2.43879e-05	2.64704e-05	3.5545e-05	2.36184e-05	7.5678e-06	1.28783e-05	7.38753e-06	2.60862e-06	6.94329e-06	3.2575e-06	2.49704e-05	2.65845e-05	2.76588e-05	4.80956e-06	1.06004e-05	9.1672e-06	4.43394e-06	5.61293e-06	5.96198e-06
859	NTTW	7.18747e-05	9.11013e-05	6.77254e-05	8.33776e-06	1.07891e-05	7.21793e-06	1.85082e-06	2.59524e-06	6.93665e-07	1.77531e-06	2.66349e-06	8.25845e-07	4.47232e-06	5.61683e-06	5.71156e-06	7.36157e-07	2.88891e-06	1.29724e-06	3.03695e-07	5.66639e-06	3.34851e-06
860	NTTF	8.93245e-05	7.13321e-05	9.273e-05	1.93873e-05	1.28583e-05	9.60967e-06	3.41374e-06	4.01528e-06	3.95389e-06	3.98539e-06	4.09768e-06	2.24813e-06	1.46282e-05	1.08247e-05	9.4135e-06	1.37416e-06	8.82982e-06	6.31326e-06	9.11084e-07	2.2719e-06	1.38841e-06
861	NTIK	4.37398e-05	5.13591e-05	6.09416e-05	6.19261e-06	8.76925e-06	3.03238e-06	4.23632e-06	7.57353e-06	2.87871e-06	3.18832e-06	8.5596e-06	3.0281e-06	4.8916e-06	6.40755e-06	3.06732e-06	1.96309e-06	6.17388e-06	2.24856e-06	3.46212e-06	7.02953e-06	2.94015e-06
862	NTIN	0.000102393	8.5089e-05	0.000107811	2.58632e-05	1.50013e-05	1.78526e-05	6.08714e-06	8.55287e-06	3.50301e-06	3.73178e-06	8.19536e-06	3.21162e-06	1.19728e-05	1.05793e-05	1.77693e-05	3.97525e-06	4.68283e-06	4.23767e-06	2.49029e-06	6.49496e-06	3.1035e-06
863	NTIT	4.38935e-05	6.60331e-05	6.90149e-05	0.00020043	0.000171296	0.000268216	0.000236165	0.000198626	0.000292865	0.000230356	0.00012095	0.000244221	0.000166081	0.000192172	0.000228039	0.00023665	0.000226383	0.000297069	0.000295313	0.000253116	0.000315087
864	NTII	5.78072e-05	7.89408e-05	7.46213e-05	0.000251064	0.000236967	0.000233664	0.000285684	0.00030188	0.000278715	0.000291912	0.00021852	0.000190174	0.000209221	0.000214367	0.00021778	0.000270562	0.000304524	0.000325608	0.000267919	0.000312801	0.000335423
865	NTIM	4.88133e-05	5.1495e-05	4.39542e-05	0.000148299	0.000145752	0.000179167	0.000207785	0.000204551	0.000275073	0.000205357	0.000214832	0.000222198	0.000172464	0.000149746	0.000173039	0.000287739	0.000262378	0.000282626	0.000325378	0.000312934	0.000383772
866	NTIQ	3.7667e-05	2.54757e-05	3.50961e-05	6.07118e-06	6.50304e-06	5.29599e-06	3.16696e-06	4.06424e-06	1.83821e-06	2.53616e-06	3.73344e-06	2.29401e-06	4.23938e-06	4.22625e-06	2.4327e-06	1.47231e-06	2.9588e-06	2.50801e-06	1.39699e-06	3.18066e-06	1.71509e-06
867	NTIH	3.07485e-05	3.48508e-05	2.85927e-05	5.78786e-06	6.65084e-06	6.49186e-06	2.83793e-06	3.39503e-06	5.47995e-06	1.77531e-06	3.41473e-06	6.01032e-06	4.93818e-06	3.05381e-06	5.44714e-06	1.66862e-06	1.63084e-06	2.16207e-06	1.21478e-06	1.55024e-06	1.22506e-06
868	NTIP	3.83588e-05	4.79963e-05	7.29394e-05	5.30217e-06	5.64089e-06	4.56993e-06	8.63716e-07	1.38739e-06	5.20249e-07	1.05069e-06	1.84396e-06	6.88204e-07	5.68357e-06	2.86295e-06	7.77407e-06	3.4354e-07	7.22228e-07	1.81614e-06	4.25172e-07	8.01847e-07	3.26684e-07
869	NTIR	4.45854e-05	3.70587e-05	4.55801e-05	3.84508e-06	5.29604e-06	2.86155e-06	2.67341e-06	1.82809e-06	9.01764e-07	2.10139e-06	2.57243e-06	8.25845e-07	6.05626e-06	5.72589e-07	1.48078e-06	4.41694e-07	2.79572e-07	3.45932e-07	3.64433e-07	5.88021e-07	1.63342e-07
870	NTIL	3.43615e-05	4.22558e-05	1.99027e-05	9.67747e-05	0.000105502	9.91718e-05	9.39806e-05	0.000116753	9.82923e-05	9.92001e-05	9.18336e-05	7.79506e-05	7.73338e-05	8.83151e-05	9.50341e-05	9.63385e-05	9.95742e-05	0.000124449	9.8397e-05	0.000101968	0.000106009
871	NTIE	3.2286e-05	2.56116e-05	2.83124e-05	3.72366e-06	7.21739e-06	3.28864e-06	1.3984e-06	2.30144e-06	1.83821e-06	1.05069e-06	2.43584e-06	1.00937e-06	7.40727e-06	3.84453e-06	4.97118e-06	1.22693e-06	1.84052e-06	4.15118e-06	5.4665e-07	1.12259e-06	2.04177e-06
872	NTID	6.28039e-05	6.49122e-05	5.0738e-05	7.73064e-06	8.2027e-06	8.49922e-06	1.02823e-06	2.67685e-06	1.56075e-06	1.08693e-06	3.0505e-06	1.88109e-06	1.08081e-05	3.4628e-06	4.5481e-06	5.39849e-07	2.12009e-06	2.24856e-06	7.28867e-07	2.75301e-06	1.06172e-06
873	NTIA	1.96022e-05	2.57135e-05	2.81442e-05	3.72366e-06	4.2122e-06	3.45948e-06	7.19764e-06	2.13822e-06	1.4567e-06	1.73908e-06	2.02608e-06	1.55993e-06	1.81688e-06	3.6264e-06	5.02406e-06	8.83389e-07	1.60754e-06	3.71877e-06	1.27552e-06	1.52351e-06	1.79676e-06
874	NTIG	2.5675e-05	1.75952e-05	2.5341e-05	4.10817e-05	3.64811e-05	4.83473e-05	8.10248e-06	1.20458e-05	2.3099e-05	6.41286e-06	4.57574e-06	5.09271e-06	4.07633e-05	1.94408e-05	6.35676e-05	2.37043e-05	1.29302e-05	6.61595e-05	8.7464e-06	9.86272e-06	3.00549e-05
875	NTIV	7.83319e-05	9.37847e-05	8.53295e-05	0.000292267	0.000293696	0.000327327	0.000311226	0.000360167	0.000391643	0.000315498	0.000263982	0.000322217	0.000294427	0.000310398	0.000282617	0.000334461	0.000382711	0.000355618	0.000372269	0.000377135	0.000372256
876	NTIY	0.000132834	0.000106251	0.000133713	1.00377e-05	9.28654e-06	6.70541e-06	3.04357e-06	3.32974e-06	1.0405e-06	2.39124e-06	3.8928e-06	1.55993e-06	1.07149e-05	1.03339e-05	1.08414e-05	1.0797e-06	1.72403e-06	2.85394e-06	7.89606e-07	2.51245e-06	1.06172e-06
877	NTIS	9.10157e-05	6.26364e-05	6.95195e-05	4.86504e-05	6.67054e-05	5.40277e-05	1.37372e-05	1.80361e-05	5.68805e-06	3.91293e-06	1.02442e-05	1.97285e-06	4.13223e-05	4.05175e-05	5.30964e-05	2.81703e-05	2.27385e-05	2.3091e-05	1.88291e-06	5.55947e-06	7.51373e-06
878	NTIC	4.57384e-05	4.15085e-05	3.2405e-05	0.000151294	0.000108729	9.8104e-05	9.85048e-05	8.22153e-05	8.10548e-05	8.43817e-05	4.4642e-05	4.08335e-05	0.000109059	7.02922e-05	9.20196e-05	9.9872e-05	6.6212e-05	7.8959e-05	7.48911e-05	6.05662e-05	6.29683e-05
879	NTIW	6.84155e-06	9.74872e-06	9.47483e-06	7.56874e-06	1.207e-06	2.56258e-07	7.81458e-07	6.20246e-07	2.77466e-07	5.79694e-07	7.51242e-07	2.29401e-07	2.84178e-06	1.11791e-06	6.87503e-07	2.45386e-07	1.86381e-07	1.72966e-07	1.21478e-07	3.74195e-07	1.63342e-07
880	NTIF	8.62496e-05	7.6699e-05	4.64771e-05	6.15213e-05	8.63377e-05	9.95561e-05	2.07292e-05	2.67685e-05	3.6903e-05	1.35503e-05	1.77111e-05	2.16096e-05	7.4725e-05	3.97268e-05	9.10148e-05	2.39006e-05	1.93138e-05	4.99872e-05	1.25122e-05	1.53955e-05	1.43741e-05
881	NTMK	6.16508e-05	7.80916e-05	6.89027e-05	7.52827e-06	1.05428e-05	3.80116e-06	3.24922e-06	4.73346e-06	2.04631e-06	2.64485e-06	4.96275e-06	1.05525e-06	7.45386e-06	8.80697e-06	3.96636e-06	1.32508e-06	4.75272e-06	1.81614e-06	2.24734e-06	3.58158e-06	1.55175e-06
882	NTMN	9.3783e-05	6.07681e-05	9.58135e-05	1.75255e-05	1.12325e-05	8.8836e-06	4.64762e-06	4.35805e-06	3.78047e-06	7.64471e-06	5.39528e-06	4.58803e-06	1.57929e-05	1.36058e-05	1.75578e-05	4.31879e-06	6.45345e-06	1.08969e-05	3.76581e-06	6.89588e-06	1.57625e-05
883	NTMT	1.98328e-05	5.31934e-05	2.51167e-05	9.28082e-05	0.000134372	0.000107073	0.000145804	0.000185715	0.000164364	0.000152025	0.000224507	0.000186228	0.000115581	0.000149391	9.66206e-05	0.000228062	0.000229855	0.000160167	0.000263425	0.000294037	0.000197317
884	NTMI	3.882e-05	5.78469e-05	4.88318e-05	0.000150525	0.000163512	0.000167892	0.000246077	0.000280335	0.000293594	0.000299376	0.000356589	0.000399571	0.000212109	0.000248177	0.00019414	0.000362877	0.000405799	0.000309609	0.000430214	0.000474667	0.000408273
885	NTMM	2.41376e-05	1.62365e-05	2.51728e-05	4.82052e-05	3.30079e-05	2.99822e-05	6.23521e-05	5.01746e-05	3.96776e-05	8.42005e-05	5.92798e-05	5.46893e-05	5.95377e-05	4.18536e-05	4.83367e-05	0.000124509	7.33178e-05	9.73799e-05	0.000167093	9.80659e-05	0.000130919
886	NTMQ	5.16575e-05	5.97151e-05	4.8159e-05	0.00017141	0.000172207	0.000183694	0.000135192	6.97614e-05	0.000108281	0.000104888	3.91329e-05	9.21735e-05	0.0001283	0.000151682	9.77841e-05	0.000154838	0.000168559	0.000138286	0.000153973	0.000138025	0.000124548
887	NTMH	0.000111848	6.86486e-05	6.78375e-05	1.64327e-05	2.85001e-05	2.52841e-05	5.34682e-06	3.75412e-06	2.32378e-06	1.73908e-06	4.57574e-06	2.20225e-06	1.56531e-05	1.78593e-05	2.8452e-05	5.88926e-07	3.70433e-06	3.97822e-06	7.89606e-07	2.13826e-06	2.20512e-06
888	NTMP	6.06515e-05	6.93959e-05	8.12368e-05	2.17348e-05	1.33756e-05	9.39612e-06	4.40084e-06	2.57892e-06	2.21973e-06	3.44193e-06	2.32202e-06	1.46817e-06	1.51407e-05	5.2351e-06	1.03125e-05	9.81543e-07	1.0484e-06	1.64318e-06	2.42956e-07	8.55303e-07	1.06172e-06
889	NTMR	3.3439e-05	2.50342e-05	4.59725e-05	8.49966e-06	3.9905e-06	4.05741e-06	1.76856e-06	1.06095e-06	1.94226e-06	6.15925e-07	1.25207e-06	9.17606e-07	7.40727e-06	3.87179e-06	3.75482e-06	3.92617e-07	5.59144e-07	5.18898e-07	5.4665e-07	4.5438e-07	2.45013e-07
890	NTML	1.47593e-05	1.76632e-05	1.58661e-05	4.34697e-05	2.49776e-05	2.56258e-05	4.516e-05	3.28241e-05	3.48567e-05	5.47448e-05	3.9702e-05	3.70713e-05	4.86364e-05	2.28218e-05	3.66492e-05	6.807e-05	2.10145e-05	4.37604e-05	6.24396e-05	2.16231e-05	6.86036e-05
891	NTME	0.000120688	9.47018e-05	8.62826e-05	2.45681e-05	6.52767e-06	8.96902e-06	2.30324e-06	4.06424e-06	8.67081e-07	2.82601e-06	2.91391e-06	1.37641e-06	1.63985e-05	5.88949e-06	9.67793e-06	7.85235e-07	1.21148e-06	4.32415e-07	4.25172e-07	1.20277e-06	5.71697e-07
892	NTMD	7.5872e-05	7.00413e-05	9.42437e-05	6.47593e-06	3.96587e-06	5.68038e-06	1.85082e-06	1.87706e-06	5.54932e-07	9.05771e-07	2.61796e-06	7.34085e-07	5.73016e-06	2.61755e-06	5.60579e-06	5.39849e-07	9.31907e-07	1.0378e-06	3.64433e-07	8.28575e-07	1.22506e-06
893	NTMA	9.25531e-05	7.52723e-05	7.56865e-05	1.77683e-05	2.80567e-05	2.46435e-05	2.87905e-06	4.16218e-06	1.63011e-06	1.66662e-06	4.37086e-06	2.5693e-06	1.81688e-05	1.35513e-05	1.67645e-05	5.44757e-06	8.36386e-06	5.01601e-06	1.0933e-06	2.51245e-06	1.87843e-06
894	NTMG	9.0785e-05	6.66106e-05	6.2119e-05	7.19233e-05	0.000102743	0.000101991	2.15518e-05	1.73016e-05	1.55381e-05	3.22455e-06	3.8928e-05	6.56088e-06	5.39473e-05	9.56224e-05	0.000103707	2.90046e-05	3.43408e-05	7.59321e-05	3.46212e-06	2.01798e-05	2.44196e-05
895	NTMV	2.83655e-05	3.72965e-05	3.01625e-05	0.000100458	0.000113483	0.000109593	0.000124745	0.000160366	0.000146675	0.000128547	0.00013832	0.000144752	9.14496e-05	0.000118935	0.000113755	0.000126472	0.000129069	0.000162242	0.000120324	0.000107742	0.000137534
896	NTMY	7.71788e-05	7.78539e-05	6.09977e-05	1.56637e-05	1.69227e-05	1.10191e-05	5.42907e-06	4.92932e-06	1.31796e-06	5.32594e-06	5.21316e-06	1.88109e-06	1.49543e-05	1.38512e-05	1.17404e-05	4.85864e-06	4.31007e-06	8.1294e-06	2.85473e-06	3.58158e-06	3.51185e-06
897	NTMS	2.84424e-06	8.79762e-06	3.02746e-06	2.02373e-06	1.17991e-05	2.47716e-06	1.52179e-06	6.90432e-06	1.38733e-06	1.5217e-06	3.34644e-06	7.79965e-07	2.14298e-06	3.27194e-06	1.90385e-06	1.32508e-06	2.51615e-06	1.47021e-06	1.03256e-06	1.81752e-06	1.06172e-06
898	NTMC	1.99865e-05	3.73644e-05	2.977e-05	0.000107136	8.43671e-05	8.87933e-05	9.70241e-05	8.44677e-05	7.22105e-05	8.14107e-05	6.36962e-05	5.73962e-05	7.88712e-05	8.49068e-05	9.06975e-05	9.08909e-05	6.69109e-05	0.000101358	9.37809e-05	5.36436e-05	7.50556e-05
899	NTMW	9.45517e-06	9.91856e-06	8.29748e-06	1.45708e-06	1.62822e-05	1.49484e-06	8.22587e-07	1.469e-06	1.0405e-07	8.69541e-07	1.86672e-06	2.29401e-07	1.06683e-05	9.81582e-07	2.00962e-06	4.90772e-07	1.63084e-07	8.6483e-08	5.4665e-07	2.94011e-07	8.1671e-08
900	NTMF	7.0491e-05	8.81121e-05	9.04874e-05	0.000320397	0.000277241	0.000301316	0.000285726	0.000264551	0.000340867	0.000320679	0.000216676	0.000291432	0.000270761	0.000253793	0.000308107	0.000378532	0.000338026	0.000405951	0.000403489	0.000356394	0.000446414
901	NTQK	8.27136e-05	8.02316e-05	8.20778e-05	3.0963e-05	1.04443e-05	1.0891e-05	2.21276e-05	7.26341e-06	1.8174e-05	2.19197e-05	5.87334e-06	7.66201e-06	2.04515e-05	6.62568e-06	1.6077e-05	1.55575e-05	3.63444e-06	1.94587e-05	8.32123e-06	3.07375e-06	2.36846e-05
902	NTQN	5.12732e-05	8.76026e-05	7.83776e-05	1.32352e-05	6.8479e-06	7.73044e-06	1.72743e-06	3.52561e-06	1.56075e-06	1.884e-06	3.80174e-06	1.83521e-06	7.82655e-06	1.0552e-05	7.87984e-06	6.8708e-07	2.25987e-06	1.47021e-06	9.71822e-07	2.11153e-06	1.22506e-06
903	NTQT	2.35226e-05	3.31185e-05	2.83124e-05	0.000120007	0.000135726	0.000151747	8.28756e-05	7.87386e-05	9.79802e-05	6.94546e-05	6.60182e-05	6.0562e-05	9.29403e-05	0.000103012	0.000121424	8.47072e-05	7.5764e-05	0.000114849	6.49299e-05	6.29717e-05	8.92664e-05
904	NTQI	6.48025e-05	0.000111788	9.13844e-05	0.000393777	0.000348799	0.000454516	0.000363789	0.000309797	0.000412904	0.000323614	0.000210644	0.000310885	0.000339011	0.00034189	0.000366175	0.000302757	0.000213896	0.000349218	0.000168307	0.00015489	0.000157053
905	NTQM	1.30681e-05	3.53264e-05	1.04279e-05	7.15995e-05	8.49583e-05	5.6633e-05	8.47265e-05	9.74929e-05	7.8176e-05	0.000101809	0.000108771	0.000102359	5.30622e-05	0.000102221	5.11925e-05	6.45365e-05	0.000132261	6.6246e-05	8.11472e-05	0.000111831	8.37944e-05
906	NTQQ	6.16508e-05	4.60941e-05	4.9841e-05	2.69156e-05	2.82291e-05	5.43694e-05	3.82503e-06	8.91196e-06	8.80955e-06	4.63755e-06	5.75952e-06	4.08335e-06	2.58556e-05	3.05108e-05	2.98271e-05	5.44757e-06	1.75897e-05	1.59994e-05	1.21478e-06	5.05164e-06	6.69702e-06
907	NTQH	2.82118e-05	3.62435e-05	3.88524e-05	3.44034e-06	3.07909e-06	2.69071e-06	1.23388e-06	1.25681e-06	6.58982e-07	8.3331e-07	1.41142e-06	5.04683e-07	2.51568e-06	1.25424e-06	2.22116e-06	2.94463e-07	4.65953e-07	6.91864e-07	7.28867e-07	3.74195e-07	3.26684e-07
908	NTQP	2.79812e-05	2.2011e-05	1.27826e-05	1.00782e-05	4.01513e-06	2.09277e-06	8.63716e-07	1.06095e-06	4.16199e-07	6.52155e-07	1.06995e-06	2.75282e-07	7.59362e-06	2.91748e-06	1.51251e-05	2.94463e-07	5.82442e-07	8.6483e-07	2.42956e-07	3.20739e-07	7.35039e-07
909	NTQR	6.44182e-05	4.96607e-05	7.04725e-05	7.97349e-06	5.1975e-06	1.83651e-06	1.52179e-06	1.27314e-06	5.54932e-07	9.78233e-07	1.43419e-06	3.67042e-07	1.39294e-05	3.13561e-06	3.54328e-06	7.85235e-07	5.12549e-07	5.18898e-07	3.64433e-07	4.81108e-07	2.45013e-07
910	NTQL	7.03373e-05	7.40495e-05	7.14256e-05	8.46728e-05	8.44656e-05	0.000143846	2.71042e-05	3.67414e-05	2.73651e-05	2.37674e-05	1.51387e-05	1.6471e-05	7.5284e-05	4.1281e-05	0.00010651	1.85021e-05	1.05072e-05	3.3123e-05	3.94803e-06	4.32997e-06	7.43206e-06
911	NTQE	7.50264e-05	9.12371e-05	6.86224e-05	7.56874e-06	5.66553e-06	4.8689e-06	2.63228e-06	2.48098e-06	1.63011e-06	1.48547e-06	3.48303e-06	9.17606e-07	5.73016e-06	7.98898e-06	3.43751e-06	3.92617e-07	1.28137e-06	8.6483e-07	1.03256e-06	6.41478e-07	7.35039e-07
912	NTQD	3.44384e-05	4.4124e-05	4.50755e-05	4.20935e-06	4.31073e-06	1.53755e-06	1.3984e-06	1.92603e-06	2.04631e-06	2.82601e-06	1.70737e-06	1.88109e-06	2.84178e-06	1.03611e-06	4.38944e-06	1.96309e-07	1.86381e-06	6.05381e-07	4.25172e-07	1.09586e-06	4.08355e-07
913	NTQA	3.73595e-05	3.09785e-05	5.48867e-05	5.82834e-06	4.53242e-06	6.1929e-06	1.80969e-06	1.59958e-06	1.07518e-06	1.26808e-06	2.09437e-06	9.63486e-07	3.68034e-06	2.83568e-06	2.11539e-06	5.39849e-07	1.11829e-06	2.42152e-06	3.64433e-07	1.01567e-06	2.45013e-07
914	NTQG	4.46622e-05	6.36554e-05	8.79085e-05	1.02805e-05	1.24395e-05	3.58761e-06	2.87905e-06	5.76176e-06	6.58982e-07	1.70285e-06	2.95944e-06	7.34085e-07	7.91973e-06	6.70748e-06	2.37982e-06	1.17785e-06	2.58604e-06	1.38373e-06	4.85911e-07	4.51707e-06	2.45013e-07
915	NTQV	7.69482e-05	7.13321e-05	6.22311e-05	0.000149999	0.000151565	0.000129923	4.43786e-05	6.50932e-05	3.34347e-05	2.94919e-05	4.0476e-05	2.16555e-05	0.00012406	8.83969e-05	0.0001384	3.28326e-05	3.47834e-05	5.42248e-05	9.17157e-06	2.1543e-05	1.20873e-05
916	NTQY	0.000140367	0.000138282	0.000252288	1.52589e-05	2.5421e-05	1.73401e-05	3.94842e-06	1.35801e-05	1.17229e-05	3.36947e-06	1.59127e-05	1.10571e-05	1.56065e-05	1.56508e-05	1.67116e-05	8.04866e-06	1.05771e-05	1.05509e-05	2.12586e-06	1.73199e-05	6.94203e-06
917	NTQS	3.39003e-05	3.33223e-05	4.67574e-05	6.39498e-06	5.17287e-06	6.02206e-06	3.7839e-06	1.94235e-06	2.53188e-06	2.4637e-06	2.25372e-06	1.60581e-06	7.45386e-06	3.57187e-06	5.87022e-06	1.27601e-06	2.46955e-06	5.62139e-06	3.64433e-07	1.47005e-06	8.00375e-06
918	NTQC	6.11896e-05	5.44841e-05	4.70938e-05	3.02345e-05	5.43644e-05	3.21604e-05	3.29035e-06	1.59305e-05	3.98857e-06	3.18832e-06	8.40025e-06	3.21162e-06	2.72998e-05	5.15603e-05	3.62261e-05	1.91401e-06	8.17748e-06	4.67008e-06	1.33626e-06	5.31892e-06	2.28679e-06
919	NTQW	2.53675e-06	4.34786e-06	2.41076e-06	4.4522e-07	1.207e-06	5.97935e-07	6.5807e-07	4.73346e-07	1.73416e-07	5.07232e-07	6.60182e-07	1.37641e-07	1.86347e-07	1.09065e-07	5.28848e-08	0	1.16488e-07	3.45932e-07	6.07389e-08	1.60369e-07	8.1671e-08
920	NTQF	0.000142058	0.000111346	0.000101756	1.91849e-05	1.50506e-05	1.40515e-05	5.1823e-06	4.50495e-06	3.05213e-06	2.82601e-06	5.5091e-06	2.01873e-06	2.89769e-05	2.42123e-05	1.49135e-05	1.32508e-06	4.9624e-06	2.16207e-06	1.27552e-06	4.11615e-06	7.35039e-06
921	NTHK	0.000110772	0.000114131	0.000136236	2.35562e-05	2.01988e-05	1.8237e-05	6.37505e-06	1.44779e-05	2.53188e-06	1.36953e-05	2.15811e-05	2.47754e-06	1.20659e-05	2.12676e-05	1.11058e-05	3.28817e-06	5.05559e-06	2.94042e-06	1.76143e-06	4.70417e-06	1.63342e-06
922	NTHN	1.26838e-05	3.30505e-05	1.5754e-05	2.14515e-06	4.55705e-06	2.26361e-06	2.50889e-06	3.83573e-06	1.38733e-06	2.21008e-06	4.46192e-06	1.19289e-06	2.14298e-06	3.08108e-06	2.27405e-06	1.03062e-06	2.72583e-06	1.55669e-06	1.51847e-06	2.59264e-06	2.12345e-06
923	NTHT	1.49899e-05	1.34852e-05	1.07082e-05	0.000107379	3.47075e-05	5.84695e-05	0.000105291	4.05935e-05	4.57472e-05	0.000107461	2.80919e-05	3.58784e-05	6.09819e-05	3.93451e-05	6.90676e-05	6.7432e-05	3.55056e-05	9.21909e-05	8.8861e-05	4.86988e-05	7.71791e-05
924	NTHI	6.45719e-05	7.69028e-05	6.46419e-05	0.000237464	0.00026426	0.000235843	0.000320357	0.000419841	0.000406626	0.000363287	0.000439044	0.000417373	0.000245605	0.000309525	0.00020202	0.000401451	0.0004417	0.000321284	0.000435316	0.000527348	0.000386385
925	NTHM	2.88267e-05	4.23577e-05	2.04634e-05	6.8402e-05	8.86532e-05	6.19717e-05	0.000103934	0.000140796	0.000106616	0.000114272	0.00018287	0.00010892	7.53306e-05	0.000112009	7.94859e-05	0.000134962	0.000189759	0.000115022	0.00017347	0.000209897	0.000171509
926	NTHQ	5.80379e-05	5.09175e-05	3.91327e-05	9.71794e-05	7.54993e-05	7.53398e-05	4.41729e-05	2.00274e-05	5.06375e-06	1.43837e-05	1.02442e-05	2.7987e-06	6.22863e-05	6.26849e-05	7.13417e-05	2.74341e-05	4.18659e-05	6.20948e-05	1.41522e-05	1.25088e-05	1.15973e-05
927	NTHH	7.32584e-05	6.68144e-05	8.44886e-05	2.26253e-05	6.15818e-06	1.30264e-05	1.89195e-06	2.88904e-06	9.01764e-07	1.05069e-06	3.18709e-06	1.14701e-06	7.12775e-06	5.1533e-06	1.45962e-05	2.11032e-06	4.42656e-06	1.21076e-06	4.25172e-07	1.49678e-06	1.30674e-06
928	NTHP	3.52071e-05	2.24187e-05	1.73799e-05	1.39232e-05	1.49274e-05	1.34108e-05	2.55002e-06	2.28512e-06	1.14455e-06	1.15939e-06	2.45861e-06	1.42229e-06	1.70507e-05	1.29787e-05	1.63414e-05	4.46602e-06	2.49285e-06	3.19987e-06	3.03695e-07	1.63042e-06	1.22506e-06
929	NTHR	1.59124e-05	2.25206e-05	2.29302e-05	2.26658e-06	1.55186e-06	2.34903e-06	7.40328e-07	6.52891e-07	1.73416e-07	4.71001e-07	7.28477e-07	2.75282e-07	1.11808e-06	4.36259e-07	4.23079e-06	7.36157e-07	3.26167e-07	6.91864e-07	1.82217e-07	1.33641e-07	3.26684e-07
930	NTHL	1.7296e-05	3.40016e-05	1.23902e-05	6.56902e-05	6.53753e-05	6.47478e-05	6.07069e-05	5.88581e-05	3.77701e-05	3.78975e-05	3.95654e-05	1.95909e-05	4.23938e-05	4.6407e-05	5.30964e-05	4.94207e-05	4.43122e-05	4.28956e-05	5.02918e-05	3.039e-05	3.68336e-05
931	NTHE	2.11396e-05	3.24731e-05	2.98822e-05	3.52129e-06	1.17005e-05	7.21793e-06	1.89195e-06	2.12189e-06	6.24298e-07	1.23185e-06	2.61796e-06	8.25845e-07	2.60885e-06	2.97201e-06	4.01925e-06	2.45386e-07	5.35846e-07	8.6483e-08	6.07389e-08	6.94934e-07	3.26684e-07
932	NTHD	2.69818e-05	3.06728e-05	3.19565e-05	2.95464e-06	2.29084e-06	7.68773e-07	5.75811e-07	6.69213e-07	3.12149e-07	3.98539e-07	1.04719e-06	1.37641e-07	2.18957e-06	7.0892e-07	1.42789e-06	9.81543e-08	1.63084e-07	3.45932e-07	1.21478e-07	3.74195e-07	1.63342e-07
933	NTHA	4.99664e-05	4.03875e-05	5.05698e-05	1.26281e-05	6.18281e-06	4.05741e-06	1.52179e-06	1.81177e-06	6.93665e-07	1.34054e-06	2.18543e-06	9.17606e-07	5.2177e-06	3.35374e-06	5.34137e-06	5.39849e-07	8.85311e-07	6.05381e-07	4.85911e-07	7.75119e-07	5.71697e-07
934	NTHG	5.258e-05	5.04759e-05	4.93925e-05	4.9379e-06	4.80338e-06	4.18554e-06	8.22587e-07	1.1752e-06	3.46832e-07	9.42002e-07	1.11548e-06	3.21162e-07	4.8916e-06	1.66324e-06	2.4327e-06	3.92617e-07	5.12549e-07	2.59449e-07	1.82217e-07	1.76406e-06	3.26684e-07
935	NTHV	3.89738e-05	4.35126e-05	3.60492e-05	0.000132757	0.000121636	0.000111259	0.000146667	0.000106356	7.88697e-05	0.000120721	6.38328e-05	5.97361e-05	9.76922e-05	0.000123052	6.64234e-05	9.1578e-05	9.08376e-05	5.56086e-05	6.24396e-05	8.83635e-05	3.35668e-05
936	NTHY	9.28606e-05	5.2548e-05	8.12368e-05	1.88611e-05	1.02472e-05	1.54609e-05	6.12827e-06	3.23181e-06	3.91921e-06	1.1775e-05	3.87003e-06	4.54215e-06	2.69737e-05	7.22553e-06	8.51446e-06	2.94463e-06	1.28137e-06	3.45932e-06	1.15404e-06	7.4839e-07	8.1671e-07
937	NTHS	8.53272e-06	9.2392e-06	7.34439e-06	1.78088e-06	3.30079e-06	8.11483e-07	9.87104e-07	1.27314e-06	3.81516e-07	1.26808e-06	1.91225e-06	5.50563e-07	4.65866e-08	1.39057e-06	9.51927e-07	9.81543e-08	5.82442e-07	6.91864e-07	5.4665e-07	4.00923e-07	5.71697e-07
938	NTHC	3.62064e-05	3.38318e-05	2.43879e-05	0.000105072	6.75676e-05	0.000124029	5.41262e-05	3.70189e-05	7.17596e-05	4.63755e-05	2.2856e-05	2.56471e-05	8.37628e-05	4.44438e-05	0.000107568	6.32114e-05	2.30414e-05	6.13164e-05	2.92762e-05	1.86296e-05	2.65431e-05
939	NTHW	3.61295e-06	6.8275e-06	4.14874e-06	5.26169e-07	1.10847e-06	4.69806e-07	5.34682e-07	3.26445e-07	6.93665e-08	4.3477e-07	6.14652e-07	1.37641e-07	2.32933e-07	2.18129e-07	1.0577e-07	1.47231e-07	6.9893e-08	8.6483e-08	1.21478e-07	1.33641e-07	8.1671e-08
940	NTHF	2.89036e-05	2.17393e-05	2.58455e-05	1.97516e-05	2.89927e-05	2.47289e-05	5.10004e-06	5.61486e-06	2.39314e-06	3.29701e-06	4.91722e-06	2.38578e-06	3.01415e-05	1.70141e-05	3.41107e-05	3.97525e-06	5.42836e-06	5.62139e-06	1.3484e-05	3.04702e-06	2.61347e-06
941	NTPK	1.7296e-05	1.8852e-05	2.34908e-05	4.776e-06	7.21739e-06	8.37109e-06	1.76856e-06	3.91734e-06	2.11568e-06	1.05069e-06	3.25538e-06	2.20225e-06	4.1928e-06	2.78115e-06	2.32693e-06	1.0797e-06	3.75092e-06	7.78347e-07	4.25172e-07	2.48573e-06	8.1671e-07
942	NTPN	6.67243e-05	5.21064e-05	5.9484e-05	1.70803e-05	1.01733e-05	6.32103e-06	1.6863e-06	2.57892e-06	2.01163e-06	1.37677e-06	2.45861e-06	8.71726e-07	1.43487e-05	3.6264e-06	4.38944e-06	1.81586e-06	1.63084e-06	4.15118e-06	6.07389e-07	1.12259e-06	1.30674e-06
943	NTPT	2.74431e-05	3.1556e-05	3.80114e-05	0.000141013	0.000138263	0.00014154	0.000208032	0.00020176	0.000241985	0.000215429	0.000182028	0.000239357	0.000129231	0.00016646	0.00010175	0.000220602	0.000256927	0.000164404	0.000288996	0.000324454	0.000209976
944	NTPI	7.27203e-05	7.46269e-05	5.09062e-05	0.000138261	0.000138904	0.000162168	6.40795e-05	9.96964e-05	0.000108073	7.47805e-05	5.85968e-05	5.83138e-05	7.56101e-05	0.000134177	9.49812e-05	5.81074e-05	0.000124852	8.18994e-05	5.38754e-05	7.64695e-05	5.44745e-05
945	NTPM	1.49899e-05	2.05165e-05	2.88169e-05	8.358e-05	8.46873e-05	0.000138806	0.000129146	0.000136944	0.000184619	0.000156155	0.000151204	0.000183154	8.0921e-05	8.80152e-05	0.000114443	0.000155771	0.000154813	0.000184295	0.000204022	0.000199312	0.000268534
946	NTPQ	0.000109004	6.04964e-05	4.71499e-05	1.93468e-05	1.20454e-05	1.46921e-05	2.34437e-06	2.43202e-06	1.56075e-06	1.10866e-05	3.07326e-06	1.05525e-06	2.1756e-05	1.07701e-05	1.5178e-05	1.12877e-06	3.56454e-06	2.24856e-06	8.50345e-07	1.52351e-06	1.22506e-06
947	NTPH	4.51235e-05	3.29147e-05	4.44027e-05	7.44732e-06	2.66033e-06	9.01173e-06	6.5807e-07	1.12624e-06	4.50882e-07	1.05069e-06	1.34313e-06	5.50563e-07	1.10876e-05	1.58144e-06	2.85578e-06	9.81543e-07	4.19358e-07	2.59449e-07	4.85911e-07	3.47467e-07	4.08355e-07
948	NTPP	6.76468e-06	1.31115e-05	8.29748e-06	1.82136e-06	1.25627e-06	1.75109e-06	9.04846e-07	5.38635e-07	3.12149e-07	6.88386e-07	6.37417e-07	5.04683e-07	1.07149e-06	4.08992e-07	2.00962e-06	4.90772e-08	2.56274e-07	1.55669e-06	1.21478e-07	1.60369e-07	2.45013e-07
949	NTPR	4.37398e-05	4.33427e-05	2.63501e-05	3.96651e-06	3.07909e-06	1.06774e-06	3.74277e-06	8.32436e-07	2.08099e-07	1.08693e-06	1.11548e-06	3.67042e-07	4.84501e-06	1.55417e-06	7.40388e-07	2.45386e-07	1.9803e-06	2.59449e-07	1.21478e-07	2.40554e-07	2.45013e-07
950	NTPL	4.59691e-05	2.6223e-05	2.52288e-05	4.12031e-05	2.07408e-05	2.94696e-05	8.43152e-06	3.62354e-06	2.01163e-06	1.05794e-05	3.57409e-06	2.01873e-06	3.57785e-05	2.15948e-05	5.01877e-05	1.09442e-05	5.66133e-06	1.79885e-05	5.52724e-06	2.83319e-06	6.94203e-06
951	NTPE	4.1818e-05	2.91103e-05	5.72414e-05	3.56176e-06	4.2122e-06	1.13608e-05	6.99199e-07	1.469e-06	2.04631e-06	1.37677e-06	1.82119e-06	8.71726e-07	7.64021e-06	3.79e-06	2.11539e-06	4.90772e-08	8.85311e-07	3.45932e-07	3.03695e-07	6.14749e-07	3.26684e-07
952	NTPD	1.32987e-05	2.65627e-05	1.64828e-05	1.69993e-06	2.51254e-06	6.83354e-07	1.56292e-06	1.20785e-06	3.46832e-07	1.01446e-06	1.52525e-06	6.88204e-07	4.1928e-07	2.15403e-06	1.16347e-06	1.47231e-07	3.9606e-07	0	3.64433e-07	3.74195e-07	0
953	NTPA	3.49765e-05	3.09785e-05	3.90206e-05	9.26867e-06	5.91185e-06	1.31973e-05	3.49599e-06	4.26011e-06	7.28348e-07	1.413e-06	4.57574e-06	1.00937e-06	3.77352e-06	3.98086e-06	9.20196e-06	2.94463e-07	1.16488e-06	1.12428e-06	2.42956e-07	1.38987e-06	1.06172e-06
954	NTPG	4.58153e-05	3.55981e-05	4.62529e-05	9.14725e-06	2.7835e-06	2.43445e-06	9.04846e-07	7.83469e-07	4.16199e-07	9.05771e-07	9.56126e-07	2.75282e-07	7.36069e-06	1.11791e-06	2.22116e-06	1.96309e-07	4.89251e-07	3.45932e-07	2.42956e-07	3.20739e-07	2.45013e-07
955	NTPV	5.82685e-05	4.9321e-05	5.20835e-05	5.50859e-05	5.24184e-05	7.16241e-05	1.28735e-05	1.58979e-05	4.89034e-06	6.37663e-06	7.58071e-06	3.62454e-06	6.28919e-05	3.93178e-05	7.2558e-05	1.86002e-05	1.18818e-05	3.13933e-05	8.38197e-06	1.09586e-05	8.82046e-06
956	NTPY	1.56049e-05	2.00409e-05	2.48924e-05	3.88556e-06	2.14305e-06	5.97935e-07	2.30324e-06	1.22417e-06	5.89615e-07	1.05069e-06	1.41142e-06	4.12923e-07	1.3976e-06	8.17985e-07	1.69232e-06	0	3.49465e-07	4.32415e-07	1.82217e-07	4.5438e-07	3.26684e-07
957	NTPS	2.1524e-05	2.58834e-05	2.8032e-05	5.62596e-06	3.67028e-06	6.02206e-06	1.52179e-06	1.35475e-06	5.20249e-07	1.26808e-06	1.20654e-06	9.17606e-07	5.40405e-06	1.47237e-06	3.75482e-06	6.8708e-07	4.89251e-07	1.72966e-07	4.25172e-07	6.68206e-07	1.14339e-06
958	NTPC	4.41241e-05	2.09241e-05	2.85927e-05	5.03099e-05	7.82335e-05	8.42661e-05	1.42308e-05	2.1072e-05	1.22779e-05	1.84777e-06	9.83444e-06	3.34926e-06	4.13223e-05	4.3435e-05	3.38463e-05	1.40361e-05	1.80091e-05	1.18482e-05	2.49029e-06	8.63322e-06	4.32856e-06
959	NTPW	4.31248e-05	3.49188e-05	4.14874e-05	5.99024e-06	6.89716e-06	3.20322e-06	3.37261e-06	2.98697e-06	5.20249e-07	1.30431e-06	1.63907e-06	5.04683e-07	1.36965e-05	4.88064e-06	5.44714e-06	1.47231e-06	1.63084e-06	1.72966e-06	7.28867e-07	5.88021e-07	3.1035e-06
960	NTPF	4.4201e-05	2.61551e-05	2.04634e-05	7.44732e-06	8.25196e-06	3.03238e-06	2.26211e-06	2.74214e-06	9.01764e-07	1.48547e-06	2.41308e-06	5.04683e-07	6.94141e-06	7.14373e-06	9.67793e-06	1.0797e-06	3.23838e-06	1.21076e-06	8.50345e-07	1.60369e-06	8.1671e-07
961	NTRK	2.08321e-05	2.9382e-05	1.72117e-05	4.16888e-06	3.17762e-06	1.11045e-06	1.3984e-06	2.35041e-06	4.50882e-07	2.4637e-06	2.5952e-06	6.42324e-07	2.46909e-06	1.90863e-06	2.22116e-06	3.92617e-07	9.78502e-07	6.91864e-07	5.4665e-07	1.17604e-06	1.63342e-07
962	NTRN	9.45517e-06	1.72556e-05	1.33432e-05	1.65946e-06	2.7096e-06	9.82322e-07	1.76856e-06	1.99132e-06	8.32398e-07	1.01446e-06	2.1399e-06	5.50563e-07	1.81688e-06	1.09065e-06	1.63943e-06	9.81543e-07	6.9893e-07	8.6483e-07	7.89606e-07	1.01567e-06	2.45013e-07
963	NTRT	3.15941e-05	0.00010316	6.36888e-05	0.00011774	0.000139175	0.00010955	8.09837e-05	8.499e-05	5.81291e-05	6.95632e-05	5.42487e-05	6.33607e-05	8.32037e-05	0.000157653	7.58898e-05	7.1849e-05	9.36333e-05	7.05701e-05	6.98497e-05	6.43883e-05	6.61535e-05
964	NTRI	2.39839e-05	2.36755e-05	1.76602e-05	7.90873e-05	0.000114591	7.51262e-05	9.19652e-05	0.000147635	8.8581e-05	8.25339e-05	0.000105948	6.23972e-05	6.26124e-05	9.16688e-05	6.60003e-05	7.57261e-05	8.47569e-05	7.67104e-05	9.04402e-05	5.99247e-05	7.66074e-05
965	NTRM	3.99731e-06	1.2568e-05	1.09886e-05	2.08444e-05	4.51518e-05	5.70174e-05	3.22043e-05	4.64042e-05	6.27073e-05	3.31875e-05	4.5894e-05	7.29955e-05	1.65848e-05	4.3026e-05	4.13031e-05	2.74832e-05	5.85237e-05	5.99327e-05	4.44001e-05	6.9039e-05	9.01647e-05
966	NTRQ	9.74728e-05	8.39341e-05	7.59668e-05	4.84076e-05	4.85265e-05	5.16787e-05	9.08959e-06	1.37923e-05	2.01163e-06	3.84047e-06	6.19205e-06	2.11049e-06	2.44114e-05	4.97062e-05	4.86012e-05	1.61955e-06	1.42582e-05	5.70788e-06	1.03256e-06	4.67744e-06	2.77681e-06
967	NTRH	3.47458e-05	2.50681e-05	5.21396e-05	2.87369e-06	2.80813e-06	3.5449e-06	4.11294e-07	1.14256e-06	3.12149e-07	6.52155e-07	1.36589e-06	7.34085e-07	1.72371e-06	2.26309e-06	3.06732e-06	9.81543e-08	8.62014e-07	7.78347e-07	4.25172e-07	6.94934e-07	4.90026e-07
968	NTRP	3.4669e-05	2.91442e-05	2.41076e-05	4.85695e-06	2.31548e-06	1.92193e-06	6.1694e-07	3.83573e-06	7.28348e-07	1.05069e-06	1.16101e-06	3.67042e-07	5.77674e-06	4.08992e-06	1.42789e-06	5.88926e-07	8.85311e-07	2.59449e-07	3.03695e-07	4.81108e-07	1.63342e-07
969	NTRR	3.66676e-05	2.731e-05	3.39188e-05	6.31403e-06	3.52248e-06	5.42412e-06	9.04846e-07	7.83469e-07	3.12149e-07	5.79694e-07	8.42301e-07	2.29401e-07	3.16789e-06	1.14518e-06	1.0577e-06	1.47231e-07	4.42656e-07	8.6483e-08	1.21478e-07	2.40554e-07	1.63342e-07
970	NTRL	2.72125e-05	3.20315e-05	1.26144e-05	4.2984e-05	8.30123e-05	3.98054e-05	5.01778e-06	2.74704e-05	1.24166e-05	7.68094e-06	2.05567e-05	6.56088e-06	3.40082e-05	5.47504e-05	3.49569e-05	2.30172e-05	1.92206e-05	1.43562e-05	8.92862e-06	1.17337e-05	6.86036e-06
971	NTRE	1.77573e-05	3.3628e-05	4.7262e-05	4.12841e-06	1.99525e-06	1.02503e-06	6.99199e-07	1.27314e-06	3.81516e-07	6.52155e-07	1.41142e-06	5.50563e-07	1.81688e-06	1.25424e-06	6.87503e-07	1.0797e-06	3.0287e-07	1.72966e-07	2.42956e-07	2.40554e-07	3.26684e-07
972	NTRD	7.36427e-05	0.000120891	0.000159614	8.21634e-06	8.99094e-06	1.24712e-05	1.89195e-06	2.00764e-06	1.6648e-06	8.69541e-07	2.27649e-06	1.14701e-06	6.10285e-06	5.67136e-06	7.03368e-06	4.90772e-07	1.51435e-06	8.6483e-07	4.85911e-07	8.01847e-07	3.26684e-07
973	NTRA	4.66609e-05	4.45656e-05	4.56362e-05	1.25066e-05	2.80813e-06	2.00735e-06	1.15162e-06	9.14047e-07	4.85565e-07	1.26808e-06	1.41142e-06	5.50563e-07	4.56549e-06	5.20784e-06	2.48559e-06	3.92617e-07	6.75632e-07	6.91864e-07	3.64433e-07	9.35488e-07	3.26684e-07
974	NTRG	4.18949e-05	3.51565e-05	7.23787e-05	4.33078e-06	1.52723e-06	2.2209e-06	9.45975e-07	6.03924e-07	4.85565e-07	5.07232e-07	1.04719e-06	5.50563e-07	2.88837e-06	2.18129e-06	1.69232e-06	1.96309e-07	5.82442e-07	2.59449e-07	6.07389e-08	5.61293e-07	8.1671e-08
975	NTRV	6.26501e-05	7.60876e-05	5.95961e-05	7.6416e-05	8.51307e-05	5.57788e-05	2.39373e-05	2.08599e-05	9.43384e-06	1.33692e-05	1.7142e-05	3.67042e-06	4.83103e-05	5.24601e-05	5.57406e-05	2.43423e-05	1.50736e-05	1.34049e-05	3.70507e-06	7.59082e-06	6.04365e-06
976	NTRY	2.23696e-05	4.55167e-05	4.39542e-05	6.88068e-06	6.65084e-06	1.23858e-06	2.05647e-06	1.82809e-06	7.63031e-07	7.31863e-06	2.02608e-06	5.96444e-07	2.37592e-06	1.96316e-06	7.82696e-06	1.47231e-06	8.38716e-07	4.15118e-06	1.21478e-07	3.47467e-07	4.08355e-06
977	NTRS	1.32219e-05	1.10055e-05	2.06316e-05	1.25471e-06	2.14305e-06	5.55225e-07	8.22587e-07	9.63014e-07	2.08099e-07	5.43463e-07	1.02442e-06	3.21162e-07	9.78319e-07	1.25424e-06	1.63943e-06	1.96309e-07	1.63084e-07	0	0	2.40554e-07	8.1671e-08
978	NTRC	2.35226e-05	2.60872e-05	2.42757e-05	1.38018e-05	1.36712e-05	2.41737e-05	1.89195e-06	3.08491e-06	5.02907e-06	1.70285e-06	4.68957e-06	1.78933e-06	9.22415e-06	4.60798e-06	2.44857e-05	8.34312e-07	2.72583e-06	9.77258e-06	1.15404e-06	3.07375e-06	2.20512e-06
979	NTRW	2.40607e-05	3.03331e-05	2.3603e-05	2.26658e-06	2.01988e-06	8.02941e-06	9.45975e-07	5.38635e-07	3.12149e-07	3.26078e-07	6.82947e-07	2.75282e-07	1.49077e-06	1.5269e-06	4.23079e-07	4.90772e-08	1.16488e-07	8.6483e-08	6.07389e-08	2.67282e-07	1.63342e-07
980	NTRF	2.38301e-05	3.40696e-05	1.68753e-05	1.45708e-06	3.44858e-06	1.70839e-06	4.40084e-06	1.84442e-06	6.93665e-07	1.413e-06	2.45861e-06	8.25845e-07	1.72371e-06	1.79957e-06	8.99042e-07	5.88926e-07	5.12549e-07	8.6483e-07	4.25172e-07	5.07836e-07	6.53368e-07
981	NTLK	1.34525e-05	1.60327e-05	9.25057e-06	2.91417e-06	3.02983e-06	1.87922e-06	1.35727e-06	2.38305e-06	7.97715e-07	1.59416e-06	2.50414e-06	1.23877e-06	2.18957e-06	1.71777e-06	8.46158e-07	5.39849e-07	1.91041e-06	1.29724e-06	3.64433e-07	1.97789e-06	5.71697e-07
982	NTLN	8.29442e-05	5.19705e-05	4.8159e-05	2.15729e-05	1.39668e-05	2.33622e-05	4.93552e-06	4.01528e-06	1.14455e-06	4.3477e-06	4.05215e-06	2.24813e-06	1.64917e-05	1.30332e-05	1.44904e-05	1.25147e-05	4.49645e-06	5.96733e-06	1.70069e-06	3.23412e-06	2.45013e-06
983	NTLT	2.96723e-05	2.82611e-05	2.22574e-05	0.000101267	9.66342e-05	8.40953e-05	0.000162214	0.000143881	0.000142167	0.000149307	0.000156736	0.000182558	9.63877e-05	0.00010582	0.000102649	0.000243079	0.000163387	0.000175128	0.000247633	0.000255816	0.000255385
984	NTLI	3.1671e-05	4.65697e-05	2.89851e-05	0.000138423	0.000154546	0.000144999	0.000228062	0.000243185	0.000291305	0.000252783	0.000267624	0.00031272	0.000132353	0.000225273	0.000189909	0.000221289	0.000374091	0.00028721	0.000264336	0.000402287	0.000408192
985	NTLM	7.37965e-06	9.88459e-06	7.45652e-06	2.18967e-05	2.1529e-05	3.14343e-05	5.06302e-05	3.16978e-05	6.84301e-05	5.6339e-05	4.05443e-05	7.85929e-05	2.58556e-05	2.0286e-05	3.89761e-05	5.35432e-05	3.49698e-05	6.6246e-05	8.52774e-05	5.29754e-05	9.98019e-05
986	NTLQ	4.91977e-05	3.50886e-05	3.31339e-05	4.77195e-05	4.69746e-05	2.05433e-05	1.41074e-05	1.05932e-05	9.67663e-06	2.49993e-06	1.1132e-05	2.20225e-06	2.97689e-05	3.02382e-05	4.24136e-05	1.12387e-05	1.14857e-05	1.47886e-05	1.069e-05	1.23217e-05	2.30312e-05
987	NTLH	2.95955e-05	2.85668e-05	2.29302e-05	1.56637e-05	2.06176e-05	2.28924e-05	3.53712e-06	4.4723e-06	2.39314e-06	1.34054e-06	3.8245e-06	1.00937e-06	1.33238e-05	1.99861e-05	2.02549e-05	2.25755e-06	6.56994e-06	6.74567e-06	9.11084e-07	2.459e-06	1.55175e-06
988	NTLP	3.5822e-05	3.30166e-05	4.79348e-05	8.94488e-06	3.12836e-06	9.13986e-06	1.06936e-06	1.10991e-06	6.24298e-07	8.3331e-07	1.54801e-06	1.00937e-06	4.23938e-06	5.3987e-06	4.33656e-06	3.92617e-07	7.45525e-07	5.18898e-07	3.03695e-07	5.07836e-07	1.22506e-06
989	NTLR	1.52974e-05	1.10055e-05	1.35675e-05	2.14515e-06	1.55186e-06	7.68773e-07	9.87104e-07	6.03924e-07	4.50882e-07	5.79694e-07	6.60182e-07	2.29401e-07	1.30443e-06	7.36186e-07	4.75964e-07	1.47231e-07	1.86381e-07	8.6483e-08	1.82217e-07	2.13826e-07	0
990	NTLL	1.98328e-05	2.90763e-05	1.41281e-05	4.4522e-05	5.98822e-05	6.95313e-05	9.07725e-05	9.79173e-05	0.000107171	7.55413e-05	0.000105401	0.00011259	5.6463e-05	7.56909e-05	7.38272e-05	9.53079e-05	0.00010237	0.000134395	0.000107751	0.000120892	0.000160402
991	NTLE	1.96022e-05	2.15695e-05	1.02037e-05	5.30217e-06	2.46327e-06	3.92929e-06	1.19275e-06	1.27314e-06	4.85565e-07	1.08693e-06	1.38866e-06	6.88204e-07	1.49077e-06	1.22698e-06	1.21635e-06	2.45386e-07	5.59144e-07	5.18898e-07	2.42956e-07	7.21662e-07	6.53368e-07
992	NTLD	2.16008e-05	2.24187e-05	9.30664e-06	3.44034e-06	2.43864e-06	1.23858e-06	9.45975e-07	9.30369e-07	4.85565e-07	9.78233e-07	1.11548e-06	2.75282e-07	2.04981e-06	1.03611e-06	2.48559e-06	5.39849e-07	4.42656e-07	5.18898e-07	5.4665e-07	4.81108e-07	4.08355e-07
993	NTLA	2.96723e-05	2.87366e-05	1.76041e-05	6.94948e-05	5.53251e-05	0.000103144	4.12116e-05	3.74596e-05	7.33204e-05	2.61949e-05	1.78477e-05	4.84037e-05	4.88228e-05	3.7191e-05	8.5885e-05	4.94207e-05	3.21275e-05	0.000112947	4.96844e-05	3.0978e-05	5.6598e-05
994	NTLG	7.61026e-06	6.41989e-06	3.08352e-06	1.87397e-05	9.68066e-06	3.88658e-06	4.44197e-06	4.11321e-06	1.8729e-06	6.37663e-06	3.73344e-06	2.84458e-06	1.03422e-05	7.57999e-06	3.70194e-06	8.88297e-06	5.14878e-06	4.5836e-06	3.21916e-06	4.65071e-06	5.47195e-06
995	NTLV	0.000131757	0.000139947	0.000111511	0.000375644	0.000386906	0.000440806	0.000505192	0.000556296	0.00072547	0.00061107	0.000447216	0.000634708	0.000451797	0.0004142	0.000448887	0.000548388	0.000678312	0.000670503	0.000603502	0.000729307	0.00104882
996	NTLY	7.60257e-05	3.16239e-05	4.00858e-05	1.38828e-05	6.33061e-06	1.54609e-05	1.11049e-06	1.37107e-06	1.07518e-06	1.37677e-06	1.79843e-06	1.05525e-06	2.55295e-05	7.52546e-06	1.17933e-05	6.33095e-06	1.91041e-06	2.07559e-06	1.88291e-06	1.68388e-06	1.06172e-06
997	NTLS	5.01201e-05	3.29486e-05	2.84245e-05	0.000101146	7.36026e-05	6.29967e-05	8.23821e-05	4.77753e-05	4.28338e-05	5.18464e-05	1.96461e-05	3.61995e-05	5.92116e-05	5.43142e-05	3.03559e-05	7.17017e-05	5.84073e-05	5.42248e-05	7.36763e-05	6.6874e-05	4.48374e-05
998	NTLC	1.95253e-05	2.731e-05	1.72677e-05	7.46351e-05	6.65084e-05	5.34725e-05	8.57958e-05	8.357e-05	7.75864e-05	0.000103838	6.63141e-05	7.22615e-05	8.4974e-05	7.89083e-05	6.1082e-05	0.000105712	0.000118562	8.631e-05	0.000125912	0.000129017	0.000101272
999	NTLW	1.81416e-05	1.87841e-05	2.38833e-05	3.88556e-06	1.72429e-06	2.73342e-06	8.22587e-07	6.85535e-07	1.38733e-07	6.15925e-07	7.05712e-07	2.75282e-07	8.85146e-07	1.33604e-06	1.0577e-06	2.94463e-07	3.9606e-07	4.32415e-07	3.03695e-07	3.47467e-07	1.63342e-07
1000	NTLF	5.02739e-05	7.22832e-05	4.77105e-05	3.37153e-05	2.28592e-05	1.53328e-05	2.43897e-05	2.77479e-05	1.73763e-05	2.70282e-05	1.76656e-05	1.66545e-05	3.11199e-05	3.17105e-05	2.04664e-05	4.27953e-05	3.09393e-05	2.65503e-05	3.45604e-05	2.6354e-05	2.94832e-05
1001	NTEK	1.99097e-05	2.53738e-05	2.92094e-05	8.94488e-06	3.35005e-06	1.36671e-06	1.89195e-06	3.0033e-06	7.63031e-07	1.9927e-06	3.16432e-06	7.34085e-07	1.72371e-06	1.6087e-06	4.07213e-06	5.88926e-07	1.07169e-06	3.45932e-07	7.89606e-07	8.55303e-07	9.80052e-07
1002	NTEN	4.55078e-05	4.52449e-05	4.66453e-05	7.20447e-06	5.36993e-06	6.27832e-06	1.31614e-06	2.46466e-06	9.36448e-07	1.19562e-06	2.84561e-06	7.34085e-07	4.37914e-06	2.04496e-06	2.4327e-06	1.96309e-07	5.82442e-07	9.51313e-07	3.64433e-07	8.55303e-07	5.71697e-07
1003	NTET	2.63669e-05	1.83425e-05	1.53055e-05	9.75437e-06	8.79388e-06	7.60231e-06	3.57825e-06	3.39503e-06	1.97695e-06	1.884e-06	3.18709e-06	2.29401e-06	1.20194e-05	1.78048e-05	5.65868e-06	1.76678e-06	5.24198e-06	1.64318e-06	1.0933e-06	3.79541e-06	1.06172e-06
1004	NTEI	2.06015e-05	2.8329e-05	9.53089e-06	1.54208e-05	2.74409e-05	4.91161e-06	2.67341e-06	6.49626e-06	2.42783e-06	3.65932e-06	6.37417e-06	2.24813e-06	5.63698e-06	9.92488e-06	5.87022e-06	2.60109e-06	2.93551e-06	2.33504e-06	1.82217e-06	3.44794e-06	1.9601e-06
1005	NTEM	6.2727e-05	4.43957e-05	4.48513e-05	7.97349e-05	3.76881e-05	8.17035e-05	4.83681e-05	1.45105e-05	4.13771e-05	3.55425e-05	7.01159e-06	2.71611e-05	6.57337e-05	3.60731e-05	5.34666e-05	3.92127e-05	1.53066e-05	4.34145e-05	9.59675e-06	9.38161e-06	1.64975e-05
1006	NTEQ	4.11262e-05	2.75817e-05	4.26087e-05	2.63085e-06	3.37468e-06	2.00735e-06	1.60404e-06	1.51797e-06	2.42783e-07	1.05069e-06	1.63907e-06	5.50563e-07	3.58717e-06	3.35374e-06	4.28367e-06	4.90772e-07	6.9893e-07	1.21076e-06	1.82217e-07	5.88021e-07	7.35039e-07
1007	NTEH	5.02739e-05	4.99325e-05	5.97643e-05	1.15352e-05	1.53708e-05	7.60231e-06	1.04469e-05	8.48758e-06	4.92502e-06	1.43837e-05	1.2976e-05	1.44523e-05	8.24583e-06	1.48873e-05	6.13464e-06	1.06988e-05	8.85311e-06	3.37284e-06	9.65749e-06	1.14397e-05	2.45013e-06
1008	NTEP	3.38234e-05	2.05165e-05	2.28741e-05	5.82834e-06	1.89672e-06	2.34903e-06	4.11294e-07	9.95658e-07	5.20249e-07	1.48547e-06	9.10596e-07	2.29401e-07	2.18957e-06	1.58144e-06	1.7452e-06	1.96309e-07	2.79572e-07	8.6483e-08	6.07389e-08	1.33641e-07	4.90026e-07
1009	NTER	2.85193e-05	3.66851e-05	2.82563e-05	2.02373e-06	3.47321e-06	8.11483e-07	1.06936e-06	1.28946e-06	4.50882e-07	1.01446e-06	1.09272e-06	3.21162e-07	1.16467e-06	2.07223e-06	1.95674e-06	3.4354e-07	1.63084e-07	2.59449e-07	1.21478e-07	4.00923e-07	1.63342e-07
1010	NTEL	9.45517e-06	2.06184e-05	6.5595e-06	2.02373e-06	3.27615e-06	3.1178e-06	1.31614e-06	1.28946e-06	7.28348e-07	1.413e-06	1.93502e-06	7.34085e-07	9.31733e-07	1.47237e-06	1.21635e-06	1.96309e-07	6.75632e-07	2.59449e-07	4.25172e-07	5.88021e-07	3.26684e-07
1011	NTEE	4.53541e-05	6.20589e-05	5.67929e-05	7.48779e-06	4.77875e-06	6.57728e-06	8.43152e-06	1.84442e-06	4.16199e-07	1.95647e-06	2.04884e-06	5.50563e-07	7.50045e-06	4.66251e-06	3.70194e-06	1.03062e-06	1.0018e-06	5.18898e-07	1.21478e-06	6.68206e-07	2.45013e-07
1012	NTED	7.764e-06	1.65083e-05	9.41876e-06	8.49966e-07	1.55186e-06	6.40644e-07	1.11049e-06	1.0283e-06	3.81516e-07	8.69541e-07	1.00166e-06	4.58803e-07	1.30443e-06	5.72589e-07	2.59136e-06	1.96309e-07	2.79572e-07	4.32415e-07	1.21478e-07	2.40554e-07	8.1671e-08
1013	NTEA	3.22091e-05	2.54078e-05	4.68696e-05	7.44732e-06	4.48316e-06	6.83354e-06	2.22098e-06	1.469e-06	4.16199e-07	9.78233e-07	1.47972e-06	8.25845e-07	2.65544e-06	1.74503e-06	1.54953e-05	4.90772e-08	3.9606e-07	1.0378e-06	0	3.74195e-07	6.53368e-07
1014	NTEG	1.22994e-06	4.17802e-06	1.79405e-06	4.04746e-07	5.4192e-07	5.12516e-07	5.34682e-07	3.91734e-07	1.38733e-07	2.89847e-07	5.23593e-07	1.37641e-07	2.32933e-07	2.72662e-07	5.28848e-08	0	2.32977e-08	8.6483e-08	0	5.34565e-08	0
1015	NTEV	4.4816e-05	3.93685e-05	4.66453e-05	1.85373e-05	1.07891e-05	1.2941e-05	1.66163e-05	2.80743e-06	4.85565e-06	1.57967e-05	3.18709e-06	4.31275e-06	1.52338e-05	5.26237e-06	7.40388e-06	2.30663e-06	1.91041e-06	5.1025e-06	5.4665e-07	1.28296e-06	3.83854e-06
1016	NTEY	6.22658e-05	8.18281e-05	0.00010299	1.14543e-05	8.00564e-06	7.38877e-06	1.80969e-06	4.79875e-06	2.91339e-06	2.17385e-06	3.55132e-06	2.20225e-06	8.10607e-06	6.24395e-06	4.75964e-06	2.74832e-06	3.05199e-06	2.24856e-06	2.12586e-06	1.71061e-06	3.67519e-06
1017	NTES	3.92812e-05	4.84039e-05	5.84748e-05	5.82834e-06	6.13355e-06	6.74812e-06	1.3984e-06	1.37107e-06	6.93665e-07	1.48547e-06	1.59354e-06	6.42324e-07	8.66511e-06	4.22625e-06	2.27405e-06	9.81543e-08	5.35846e-07	1.72966e-07	4.85911e-07	7.21662e-07	2.45013e-07
1018	NTEC	4.85827e-05	3.06049e-05	2.89851e-05	1.01996e-05	5.64089e-06	3.80116e-06	1.6863e-06	1.68119e-06	9.71131e-07	1.12316e-06	1.63907e-06	5.50563e-07	4.33256e-06	3.76273e-06	2.69713e-06	6.8708e-07	7.45525e-07	7.78347e-07	6.07389e-07	9.62216e-07	4.90026e-07
1019	NTEW	7.5872e-05	4.62979e-05	5.94279e-05	1.12115e-05	5.61626e-06	8.54193e-06	1.19275e-06	1.27314e-06	3.46832e-07	1.34054e-06	1.38866e-06	5.50563e-07	5.63698e-06	3.7082e-06	4.28367e-06	2.94463e-07	6.52335e-07	2.59449e-07	4.25172e-07	4.81108e-07	4.90026e-07
1020	NTEF	1.82185e-05	2.64948e-05	2.75835e-05	2.46895e-06	3.35005e-06	3.33135e-06	1.11049e-06	1.45268e-06	5.54932e-07	1.23185e-06	2.39031e-06	5.04683e-07	2.23616e-06	2.0177e-06	1.37501e-06	2.94463e-07	4.89251e-07	4.32415e-07	6.07389e-08	5.88021e-07	4.08355e-07
1021	NTDK	3.96656e-05	3.42394e-05	6.07735e-05	8.29729e-06	3.10372e-06	5.7658e-06	1.31614e-06	2.52995e-06	7.97715e-07	1.73908e-06	2.43584e-06	9.17606e-07	5.82333e-06	3.87179e-06	3.43751e-06	7.36157e-07	1.07169e-06	2.07559e-06	2.42956e-07	9.62216e-07	1.63342e-06
1022	NTDN	7.95618e-05	7.27248e-05	7.20423e-05	5.30217e-06	9.18801e-06	8.96902e-06	9.87104e-07	2.54627e-06	9.36448e-07	1.30431e-06	2.68626e-06	9.17606e-07	7.40727e-06	4.44438e-06	1.95674e-06	5.39849e-07	2.14339e-06	5.18898e-07	3.64433e-07	1.01567e-06	1.30674e-06
1023	NTDT	4.36629e-05	2.97217e-05	2.37712e-05	9.57223e-05	7.0622e-05	0.000105365	5.65117e-05	3.6921e-05	8.18872e-05	3.03615e-05	3.89052e-05	3.26668e-05	6.97868e-05	6.64749e-05	8.55148e-05	6.78246e-05	4.66885e-05	7.74023e-05	4.93807e-05	3.69384e-05	4.50007e-05
1024	NTDI	3.09023e-05	5.00004e-05	2.99382e-05	7.73064e-06	9.3358e-06	1.1916e-05	3.57825e-06	6.92064e-06	5.51464e-06	3.55062e-06	6.64735e-06	3.89982e-06	4.47232e-06	9.07963e-06	4.44233e-06	2.84648e-06	4.9624e-06	4.23767e-06	2.91547e-06	4.97145e-06	3.18517e-06
1025	NTDM	3.95887e-05	4.61281e-05	4.75423e-05	5.05123e-05	9.03775e-05	0.000117024	3.2739e-05	4.59309e-05	4.03019e-05	2.02531e-05	2.92757e-05	3.32173e-05	5.23168e-05	5.41233e-05	9.47168e-05	3.47466e-05	3.26167e-05	7.61915e-05	2.19267e-05	2.28259e-05	4.92476e-05
1026	NTDQ	3.22091e-05	3.65832e-05	4.74863e-05	5.62596e-06	7.51298e-06	3.75845e-06	1.23388e-06	3.28078e-06	1.35265e-06	1.23185e-06	2.84561e-06	1.60581e-06	5.96309e-06	5.01697e-06	3.75482e-06	1.47231e-07	5.05559e-06	2.42152e-06	3.64433e-07	6.30786e-06	2.94015e-06
1027	NTDH	6.26501e-05	6.47084e-05	6.48101e-05	1.04424e-05	5.66553e-06	9.09715e-06	1.31614e-06	3.06859e-06	8.32398e-07	1.70285e-06	2.18543e-06	9.63486e-07	1.3976e-05	3.73546e-06	6.71638e-06	5.39849e-07	8.15418e-07	3.45932e-07	4.85911e-07	5.07836e-07	6.53368e-07
1028	NTDP	8.53272e-06	1.53534e-05	1.1381e-05	4.53315e-06	3.02983e-06	2.60529e-06	9.04846e-07	9.95658e-07	1.2486e-06	9.05771e-07	1.18377e-06	1.23877e-06	5.35746e-06	2.07223e-06	1.85097e-06	2.55201e-06	6.52335e-07	1.47021e-06	5.4665e-07	2.94011e-07	1.38841e-06
1029	NTDR	9.22456e-06	2.17733e-05	1.73799e-05	1.9023e-06	1.60113e-06	1.11045e-06	6.5807e-07	1.15888e-06	2.77466e-07	7.24617e-07	8.42301e-07	4.58803e-07	3.72693e-06	6.81654e-07	4.23079e-07	9.81543e-08	1.16488e-07	1.72966e-07	3.64433e-07	1.60369e-07	8.1671e-08
1030	NTDL	3.33622e-05	2.33697e-05	1.99588e-05	1.0321e-05	9.4836e-06	1.72547e-05	1.80969e-06	2.17086e-06	1.94226e-06	1.5217e-06	2.02608e-06	1.60581e-06	9.27074e-06	7.3346e-06	2.55434e-05	1.86493e-06	1.44446e-06	1.95452e-05	9.71822e-07	2.05807e-06	2.12345e-06
1031	NTDE	1.26069e-05	2.99934e-05	2.06316e-05	5.38312e-06	2.41401e-06	3.84387e-07	6.99199e-07	9.46692e-07	1.73416e-07	9.78233e-07	1.45695e-06	1.37641e-07	4.00645e-06	1.79957e-06	1.90385e-06	1.47231e-07	4.42656e-07	8.6483e-08	6.07389e-08	4.27652e-07	1.63342e-07
1032	NTDD	7.51802e-05	4.86417e-05	5.8643e-05	9.2282e-06	2.93129e-06	1.49484e-06	1.11049e-06	1.33843e-06	6.58982e-07	9.42002e-07	1.11548e-06	4.58803e-07	9.50367e-06	6.27122e-06	2.69713e-06	3.4354e-07	9.31907e-07	2.50801e-06	1.82217e-07	6.41478e-07	2.45013e-07
1033	NTDA	4.84289e-05	4.3105e-05	5.88673e-05	9.99722e-06	5.04971e-06	3.75845e-06	1.52179e-06	1.89338e-06	6.24298e-07	1.81154e-06	1.98055e-06	4.12923e-07	8.80487e-06	3.08108e-06	5.02406e-06	7.36157e-07	7.45525e-07	4.32415e-07	5.4665e-07	6.14749e-07	6.53368e-07
1034	NTDG	2.42145e-05	2.84649e-05	2.30423e-05	2.2261e-06	1.67503e-06	1.87922e-06	6.99199e-07	1.0283e-06	2.08099e-07	2.89847e-07	1.50248e-06	5.96444e-07	3.68034e-06	2.29036e-06	2.48559e-06	6.8708e-07	4.42656e-07	8.6483e-07	0	2.40554e-07	1.63342e-07
1035	NTDV	1.14538e-05	2.69703e-05	1.7492e-05	2.5499e-06	4.31073e-06	2.17819e-06	2.22098e-06	2.80743e-06	2.21973e-06	1.92024e-06	2.43584e-06	1.42229e-06	2.65544e-06	4.25352e-06	3.06732e-06	1.96309e-06	2.07349e-06	1.90263e-06	1.21478e-06	1.79079e-06	1.38841e-06
1036	NTDY	3.21322e-05	1.82067e-05	3.02746e-05	2.79274e-06	2.16768e-06	2.26361e-06	1.02823e-06	1.27314e-06	4.16199e-07	1.12316e-06	1.77566e-06	4.12923e-07	2.7952e-06	1.25424e-06	1.11058e-06	4.90772e-08	1.0018e-06	6.05381e-07	3.64433e-07	2.13826e-07	2.45013e-07
1037	NTDS	7.99462e-06	1.02922e-05	2.74714e-06	1.25471e-06	1.2809e-06	5.97935e-07	4.93552e-07	8.81402e-07	2.77466e-07	5.79694e-07	8.65066e-07	3.21162e-07	3.72693e-07	3.81726e-07	1.69232e-06	1.96309e-07	6.9893e-08	6.05381e-07	0	1.87098e-07	8.1671e-08
1038	NTDC	5.86528e-05	5.11213e-05	5.78581e-05	2.25848e-05	4.10874e-05	5.51808e-05	6.12827e-06	1.13929e-05	3.39896e-06	2.57239e-06	7.28477e-06	3.7163e-06	3.00018e-05	3.47916e-05	2.77645e-05	6.33095e-06	7.0126e-06	1.33184e-05	7.04571e-06	5.66639e-06	3.18517e-06
1039	NTDW	9.60892e-06	8.25414e-06	1.18295e-05	1.09281e-06	1.69966e-06	2.56258e-07	7.40328e-07	7.34502e-07	1.38733e-07	5.79694e-07	6.82947e-07	3.21162e-07	2.7952e-07	4.63525e-07	5.81733e-07	2.45386e-07	1.39786e-07	1.72966e-07	4.85911e-07	8.01847e-08	0
1040	NTDF	7.24897e-05	4.75887e-05	8.37037e-05	7.97349e-06	8.07953e-06	9.01173e-06	2.0976e-06	2.17086e-06	9.01764e-07	1.55793e-06	2.68626e-06	9.63486e-07	6.94141e-06	5.75316e-06	6.71638e-06	1.52139e-06	1.58424e-06	1.55669e-06	7.28867e-07	1.33641e-06	8.98381e-07
1041	NTAK	3.14404e-05	2.43548e-05	4.89439e-05	1.02401e-05	4.1383e-06	9.05444e-06	1.89195e-06	1.99132e-06	2.39314e-06	1.5217e-06	2.25372e-06	1.42229e-06	5.07794e-06	2.42669e-06	5.65868e-06	3.77894e-06	1.25807e-06	2.68097e-06	4.85911e-07	1.52351e-06	1.22506e-06
1042	NTAN	2.89805e-05	3.18956e-05	2.64622e-05	6.07118e-06	3.15299e-06	2.26361e-06	2.01534e-06	1.87706e-06	9.36448e-07	1.12316e-06	2.25372e-06	1.19289e-06	5.86992e-06	2.53575e-06	3.06732e-06	3.4354e-07	1.56094e-06	4.32415e-07	5.4665e-07	1.0424e-06	3.26684e-07
1043	NTAT	1.50668e-05	2.42529e-05	2.61259e-05	8.01396e-05	4.01513e-05	7.5596e-05	7.26344e-05	4.06424e-05	9.68356e-05	5.30782e-05	4.15232e-05	7.58401e-05	6.00968e-05	3.77909e-05	4.64858e-05	4.90281e-05	4.53606e-05	6.11435e-05	6.32292e-05	4.71219e-05	5.94565e-05
1044	NTAI	1.8526e-05	2.65287e-05	1.67632e-05	8.19205e-05	9.59198e-05	8.79391e-05	9.93685e-05	0.000112085	0.000118131	0.000110359	9.39735e-05	0.000123601	7.12775e-05	6.32575e-05	8.40869e-05	9.24614e-05	6.41851e-05	9.4007e-05	8.90432e-05	6.80768e-05	6.75419e-05
1045	NTAM	6.29576e-05	5.11553e-05	4.6365e-05	0.000168172	6.10399e-05	8.96475e-05	0.000246694	9.11762e-05	0.000145045	0.00024416	0.00010893	0.000122133	0.000137011	9.45045e-05	9.79956e-05	0.000290439	0.000141277	0.000172793	0.000296588	0.000176353	0.000197807
1046	NTAQ	8.00999e-05	5.81187e-05	5.33169e-05	1.38018e-05	1.51984e-05	1.43077e-05	4.15406e-06	3.47664e-06	1.10986e-06	1.01446e-06	2.84561e-06	7.34085e-07	1.15069e-05	1.90318e-05	2.39039e-05	3.4354e-07	1.91041e-06	1.21076e-06	1.82217e-07	2.29863e-06	2.28679e-06
1047	NTAH	2.12934e-05	1.37229e-05	2.08558e-05	2.42847e-06	2.19231e-06	8.96902e-07	4.93552e-07	8.16113e-07	3.46832e-07	9.05771e-07	1.20654e-06	5.50563e-07	3.68034e-06	1.74503e-06	7.40388e-07	1.47231e-07	6.9893e-07	1.72966e-07	2.42956e-07	3.74195e-07	4.08355e-07
1048	NTAP	3.32084e-05	5.88659e-05	4.38982e-05	5.70691e-06	7.46372e-06	3.37406e-06	2.92018e-06	1.27314e-06	1.73416e-07	5.79694e-07	1.45695e-06	4.12923e-07	1.30443e-06	1.9359e-06	2.11539e-06	5.88926e-07	4.19358e-07	1.21076e-06	1.21478e-07	3.20739e-07	4.08355e-07
1049	NTAR	1.74498e-05	3.0503e-05	3.43112e-05	1.65946e-06	3.07909e-06	2.56258e-06	9.04846e-07	1.14256e-06	3.12149e-07	9.78233e-07	1.32036e-06	3.67042e-07	2.14298e-06	1.28151e-06	4.75964e-07	1.96309e-07	2.56274e-07	8.6483e-07	1.82217e-07	4.00923e-07	1.63342e-07
1050	NTAL	4.36629e-05	6.17872e-05	2.61259e-05	2.85346e-05	3.5816e-05	3.6773e-05	6.41618e-06	1.35312e-05	5.68805e-06	7.49979e-06	1.47289e-05	2.47754e-06	2.72532e-05	4.56708e-05	4.29954e-05	9.37374e-06	1.35825e-05	1.5394e-05	8.38197e-06	9.40834e-06	4.00188e-06
1051	NTAE	2.52138e-05	1.93276e-05	2.16407e-05	1.98325e-06	1.37943e-06	1.06774e-06	2.50889e-06	7.34502e-07	1.0405e-07	1.413e-06	1.04719e-06	6.42324e-07	1.86347e-06	8.45251e-07	4.23079e-07	1.96309e-07	1.39786e-07	8.6483e-08	1.21478e-07	2.67282e-07	3.26684e-07
1052	NTAD	9.22456e-05	8.02995e-05	0.000119473	1.86588e-05	5.4931e-06	5.29599e-06	1.56292e-06	1.71384e-06	1.21391e-06	1.44923e-06	1.38866e-06	1.05525e-06	1.29511e-05	7.60726e-06	5.28848e-06	5.39849e-07	9.78502e-07	4.32415e-07	4.25172e-07	8.28575e-07	6.53368e-07
1053	NTAA	6.53406e-06	5.63863e-06	9.08238e-06	2.34752e-06	1.67503e-06	1.83651e-06	4.93552e-07	1.66487e-06	6.58982e-07	9.05771e-07	9.56126e-07	4.58803e-07	1.11808e-06	1.6087e-06	1.85097e-06	1.47231e-07	6.75632e-07	1.12428e-06	1.21478e-07	5.61293e-07	2.45013e-07
1054	NTAG	1.16076e-05	1.34512e-05	6.67162e-06	7.28542e-07	1.37943e-06	1.19587e-06	7.81458e-07	6.20246e-07	3.46832e-07	5.07232e-07	5.46358e-07	9.17606e-08	5.5904e-07	9.81582e-07	8.46158e-07	2.94463e-07	1.16488e-07	2.59449e-07	0	2.13826e-07	8.1671e-08
1055	NTAV	0.000100778	7.18756e-05	0.000107419	0.000102441	0.000100083	0.000149398	6.65473e-05	9.84722e-05	6.29154e-05	4.99986e-05	5.67757e-05	3.7576e-05	7.64021e-05	0.000129078	7.9433e-05	4.02924e-05	6.10632e-05	4.99007e-05	2.2109e-05	2.7343e-05	2.23778e-05
1056	NTAY	2.84424e-05	2.49662e-05	4.15435e-05	2.63085e-06	2.7096e-06	1.83651e-06	1.11049e-06	1.38739e-06	5.54932e-07	1.15939e-06	1.50248e-06	4.58803e-07	4.23938e-06	1.09065e-06	1.79808e-06	4.41694e-07	1.65413e-06	8.6483e-08	1.21478e-07	4.00923e-07	4.08355e-07
1057	NTAS	9.83953e-06	1.28737e-05	1.14371e-05	8.49966e-07	3.54711e-06	6.83354e-07	8.63716e-07	1.10991e-06	3.46832e-07	8.3331e-07	7.05712e-07	4.58803e-07	6.52213e-07	7.90719e-07	1.48078e-06	2.94463e-07	3.26167e-07	4.32415e-07	1.82217e-07	1.06913e-07	2.45013e-07
1058	NTAC	2.96723e-05	2.76157e-05	3.21247e-05	5.5612e-05	4.96596e-05	5.96654e-05	1.46009e-05	1.94072e-05	1.76885e-05	1.90574e-05	1.27483e-05	3.51443e-05	5.39007e-05	3.74364e-05	4.99762e-05	1.66862e-05	1.27205e-05	2.44747e-05	4.98059e-06	6.89588e-06	1.2659e-05
1059	NTAW	4.61997e-05	3.72625e-05	4.50755e-05	8.66156e-06	5.32067e-06	7.64502e-06	1.64517e-06	1.48533e-06	3.12149e-07	1.08693e-06	1.73013e-06	5.50563e-07	6.38237e-06	3.10834e-06	8.09138e-06	1.0797e-06	6.9893e-07	7.78347e-07	5.4665e-07	4.27652e-07	1.9601e-06
1060	NTAF	5.53474e-05	3.70927e-05	4.67574e-05	1.39232e-05	1.51984e-05	1.73828e-05	2.0976e-06	2.95433e-06	1.63011e-06	1.9927e-06	3.11879e-06	1.65169e-06	1.49543e-05	1.33059e-05	1.66587e-05	9.81543e-07	2.72583e-06	2.24856e-06	6.07389e-07	2.11153e-06	1.9601e-06
1061	NTGK	3.05948e-05	4.38862e-05	5.90355e-05	2.67132e-06	3.07909e-06	2.26361e-06	9.45975e-07	2.05661e-06	9.36448e-07	1.59416e-06	2.77732e-06	6.88204e-07	3.07472e-06	1.88136e-06	1.53366e-06	4.41694e-07	1.14159e-06	6.05381e-07	6.68128e-07	1.49678e-06	6.53368e-07
1062	NTGN	3.32084e-05	1.87841e-05	1.3119e-05	4.20935e-06	3.86734e-06	1.36671e-06	2.50889e-06	2.48098e-06	7.63031e-07	1.37677e-06	3.23262e-06	1.51405e-06	5.5904e-06	1.66324e-06	1.48078e-06	2.30663e-06	1.51435e-06	8.6483e-07	7.28867e-07	2.2719e-06	1.71509e-06
1063	NTGT	6.91842e-06	1.79349e-05	1.13249e-05	2.29896e-05	5.09405e-05	6.93604e-05	4.42141e-05	6.44893e-05	0.000128605	4.7861e-05	7.89031e-05	0.00010268	2.09174e-05	4.48528e-05	7.03368e-05	4.91262e-05	5.76617e-05	9.1499e-05	5.56368e-05	7.99441e-05	0.000126018
1064	NTGI	0.000108773	0.000106319	8.80767e-05	0.000127292	0.000166566	0.000146366	0.000203837	0.000306973	0.000228008	0.000302491	0.000420422	0.000433293	0.000133191	0.000187237	0.000125602	0.000295837	0.000334485	0.000238866	0.000401788	0.000474453	0.000430651
1065	NTGM	3.25166e-05	4.71811e-05	4.96728e-05	0.000188369	0.000145949	0.000131802	0.000333065	0.000311625	0.000343538	0.000378323	0.000553528	0.0004115	0.000194592	0.000245477	0.000227934	0.000637856	0.000524873	0.000443139	0.000844028	0.000857201	0.00059824
1066	NTGQ	4.47391e-05	7.41854e-05	4.40664e-05	7.0021e-05	9.87526e-05	5.37287e-05	4.98899e-05	4.02507e-05	3.11802e-05	3.27165e-05	2.23096e-05	3.1428e-05	3.94589e-05	8.7279e-05	6.49426e-05	3.76913e-05	9.13502e-05	6.40839e-05	4.3732e-05	9.3335e-05	4.08355e-05
1067	NTGH	6.20352e-05	2.65287e-05	4.83272e-05	2.13301e-05	6.28134e-06	4.8689e-06	1.23388e-06	1.59958e-06	5.89615e-07	5.43463e-07	1.61631e-06	5.50563e-07	1.77961e-05	4.38985e-06	1.03654e-05	5.88926e-07	1.49105e-06	1.98911e-06	3.03695e-07	9.88945e-07	5.71697e-07
1068	NTGP	2.8058e-05	3.22353e-05	2.50046e-05	5.54501e-06	7.68541e-06	5.42412e-06	5.34682e-07	1.33843e-06	4.50882e-07	5.43463e-07	1.25207e-06	7.79965e-07	8.52535e-06	1.10701e-05	7.08657e-06	7.85235e-07	4.65953e-06	1.55669e-06	6.07389e-07	1.8977e-06	7.35039e-07
1069	NTGR	7.14903e-06	1.17868e-05	6.22311e-06	1.45708e-06	1.25627e-06	1.11045e-06	4.52423e-07	6.52891e-07	4.16199e-07	6.15925e-07	7.51242e-07	2.29401e-07	5.12453e-07	1.09065e-07	1.0577e-07	1.47231e-07	1.86381e-07	0	6.07389e-08	8.01847e-08	8.1671e-08
1070	NTGL	8.45585e-06	2.77855e-05	1.21659e-05	5.8e-05	8.83576e-05	7.94399e-05	0.00014531	0.000183152	0.000183891	0.000131482	0.000326904	0.000260095	7.6076e-05	0.000155254	8.8635e-05	0.00017815	0.000293714	0.000160426	0.000218721	0.000393279	0.00022582
1071	NTGE	6.96454e-05	6.00208e-05	7.89943e-05	7.48779e-06	4.0644e-06	2.77613e-06	6.99199e-07	1.66487e-06	4.50882e-07	6.52155e-07	1.2293e-06	5.50563e-07	6.28919e-06	2.91748e-06	3.70194e-06	4.90772e-07	8.38716e-07	5.18898e-07	4.25172e-07	8.55303e-07	2.45013e-07
1072	NTGD	1.53743e-05	1.46061e-05	2.93215e-05	1.21424e-06	1.10847e-06	5.12516e-07	3.70164e-07	3.10123e-07	1.38733e-07	2.53616e-07	5.00828e-07	3.67042e-07	1.16467e-06	7.0892e-07	1.42789e-06	1.96309e-07	1.16488e-07	1.72966e-07	4.25172e-07	1.33641e-07	1.63342e-07
1073	NTGA	2.06784e-05	2.47964e-05	2.68547e-05	5.34669e-05	2.26375e-05	0.000110618	4.32681e-05	1.22417e-05	4.62675e-05	1.3804e-05	7.92218e-06	1.67463e-05	3.15391e-05	3.33738e-05	6.49955e-05	1.45759e-05	3.18945e-05	4.28956e-05	5.52724e-06	1.42996e-05	2.40113e-05
1074	NTGG	1.7911e-05	1.53534e-05	3.03867e-05	5.05932e-06	2.73423e-06	2.90425e-06	5.34682e-07	6.20246e-07	2.77466e-07	2.17385e-07	1.02442e-06	5.04683e-07	6.00968e-06	1.55417e-06	4.75964e-06	1.47231e-07	1.23478e-06	2.59449e-07	3.64433e-07	1.06913e-06	8.1671e-07
1075	NTGV	6.07284e-05	6.42668e-05	6.23993e-05	0.000263166	0.000146663	0.000123687	0.000367408	0.000340548	0.000294842	0.000488356	0.0005971	0.000370942	0.000299505	0.000202833	0.000190756	0.000794756	0.000454957	0.000354667	0.000837589	0.000608014	0.00043939
1076	NTGY	4.08955e-05	2.517e-05	3.6778e-05	1.70398e-05	1.27351e-05	1.89204e-05	1.31614e-06	2.87272e-06	3.22554e-06	2.31877e-06	2.73179e-06	1.60581e-06	1.54668e-05	9.81582e-06	1.11587e-05	7.85235e-07	1.0484e-06	1.12428e-06	8.50345e-07	8.01847e-07	1.06172e-06
1077	NTGS	1.09157e-05	2.0992e-05	1.79405e-05	1.76469e-05	1.83267e-05	4.15565e-05	4.64762e-06	1.51634e-05	6.4164e-06	1.01446e-06	2.61796e-06	1.37641e-06	1.50009e-05	7.63452e-06	5.21973e-05	3.09186e-06	5.54484e-06	3.24311e-05	8.50345e-07	1.92443e-06	1.9601e-06
1078	NTGC	2.65206e-05	3.61076e-05	2.80881e-05	0.000116324	0.000106906	0.000103998	0.000222469	0.000171139	0.000159335	0.000192567	0.000195642	0.000185494	0.000134402	0.000138976	0.000134486	0.000198615	0.000178879	0.000186198	0.00020712	0.000171863	0.000192907
1079	NTGW	6.75699e-05	6.25684e-05	9.68787e-05	1.13734e-05	1.77602e-05	2.81884e-05	1.6863e-06	3.98263e-06	1.17923e-06	8.3331e-07	3.59685e-06	1.28465e-06	1.01093e-05	8.8615e-06	1.7928e-05	4.41694e-07	2.65593e-06	3.5458e-06	7.28867e-07	2.2719e-06	9.80052e-07
1080	NTGF	1.15307e-05	2.21469e-05	1.21098e-05	4.67076e-05	4.53735e-05	4.95432e-05	4.32681e-05	4.51637e-05	5.00132e-05	3.67743e-05	3.37148e-05	1.67004e-05	2.74395e-05	2.48122e-05	2.69184e-05	3.58263e-05	2.49751e-05	2.67232e-05	3.17057e-05	1.69457e-05	4.23872e-05
1081	NTVK	2.82118e-05	3.52584e-05	4.89439e-05	7.3259e-06	6.8479e-06	3.24593e-06	2.55002e-06	2.8564e-06	9.01764e-07	3.11585e-06	4.21151e-06	1.42229e-06	2.32933e-06	3.65367e-06	2.22116e-06	9.81543e-07	1.49105e-06	1.55669e-06	6.07389e-07	1.2295e-06	2.45013e-07
1082	NTVN	1.32987e-05	2.00749e-05	2.65183e-05	6.31403e-06	3.89197e-06	4.99703e-06	1.48066e-06	2.62789e-06	1.59543e-06	1.48547e-06	2.1399e-06	1.28465e-06	3.44741e-06	2.20856e-06	3.70194e-06	1.47231e-07	1.09499e-06	2.59449e-06	4.25172e-07	9.62216e-07	8.1671e-07
1083	NTVT	2.96723e-05	2.90423e-05	2.30984e-05	5.03099e-05	4.9093e-05	9.81894e-05	4.01011e-05	1.80198e-05	2.63246e-05	1.18113e-05	1.12003e-05	2.02332e-05	4.43971e-05	5.22692e-05	0.000107779	3.20965e-05	3.04035e-05	8.68289e-05	3.03695e-05	1.46471e-05	2.39296e-05
1084	NTVI	0.000101701	0.000107134	8.86934e-05	0.000234631	0.000256377	0.000305545	0.000106402	0.000147961	8.94828e-05	9.19177e-05	6.26945e-05	6.7077e-05	0.000171672	0.000184292	0.000267333	0.000134079	0.000109266	0.000234282	6.64484e-05	7.75386e-05	0.000139086
1085	NTVM	6.26501e-05	6.04624e-05	7.29954e-05	0.000257175	0.000253397	0.000261212	0.00014823	0.000210361	0.000190515	0.000135576	0.000152206	0.000150809	0.000161562	0.000160979	0.00014977	0.00018453	0.000146868	0.000177117	0.000200742	0.000128349	0.000161055
1086	NTVQ	4.36629e-05	6.22287e-05	4.29451e-05	9.75437e-06	5.02508e-06	4.39909e-06	1.89195e-06	1.95867e-06	4.16199e-07	1.92024e-06	2.45861e-06	9.63486e-07	4.70525e-06	1.74503e-06	1.16876e-05	4.41694e-07	1.07169e-06	3.11339e-06	4.85911e-07	8.55303e-07	1.06172e-06
1087	NTVH	6.19583e-05	5.1495e-05	8.24142e-05	1.40447e-05	7.71004e-06	9.26799e-06	1.02001e-05	6.77374e-06	2.39314e-06	6.95632e-06	4.32533e-06	3.16574e-06	9.92295e-06	5.07151e-06	5.28848e-06	2.65017e-06	5.17208e-06	7.78347e-07	2.55103e-06	4.03596e-06	6.53368e-07
1088	NTVP	3.83588e-05	4.37164e-05	5.83066e-05	4.73552e-06	5.54236e-06	3.75845e-06	9.45975e-07	1.63223e-06	1.90758e-06	8.3331e-07	5.80505e-06	6.42324e-07	1.01559e-05	2.56302e-06	4.1779e-06	1.96309e-07	8.38716e-07	3.45932e-07	1.21478e-07	5.61293e-07	8.98381e-07
1089	NTVR	1.69886e-05	3.24391e-05	2.74714e-05	3.27844e-06	2.53717e-06	1.7938e-06	1.56292e-06	9.30369e-07	1.73416e-07	1.15939e-06	1.13824e-06	3.67042e-07	2.98154e-06	1.6087e-06	1.69232e-06	9.81543e-08	1.63084e-07	2.59449e-06	2.42956e-07	1.87098e-07	2.45013e-07
1090	NTVL	6.94917e-05	4.54148e-05	4.22162e-05	4.33887e-05	3.03968e-05	4.81765e-05	8.59603e-06	9.41795e-06	9.95409e-06	1.03258e-05	5.34975e-06	4.03747e-06	3.83874e-05	2.48122e-05	4.53223e-05	1.05025e-05	1.0484e-05	2.92313e-05	2.61177e-06	4.91799e-06	7.51373e-06
1091	NTVE	7.08754e-05	7.26228e-05	7.42849e-05	1.33161e-05	4.11366e-06	1.03357e-05	2.92018e-06	1.99132e-06	3.05213e-06	1.66662e-06	2.41308e-06	1.10113e-06	8.05949e-06	6.08035e-06	6.18753e-06	7.85235e-07	2.18998e-06	1.12428e-06	6.68128e-07	1.14931e-06	8.1671e-07
1092	NTVD	6.82617e-05	5.7745e-05	9.77757e-05	1.24662e-05	7.24202e-06	7.77315e-06	1.3984e-06	2.12189e-06	1.14455e-06	1.30431e-06	2.25372e-06	9.63486e-07	1.08081e-05	5.04424e-06	3.75482e-06	9.81543e-07	1.14159e-06	1.72966e-06	2.42956e-07	7.75119e-07	2.45013e-07
1093	NTVA	1.09157e-05	1.82067e-05	2.50606e-05	3.88556e-06	3.17762e-06	5.72309e-06	2.3855e-06	1.92603e-06	1.52606e-06	1.9927e-06	3.57409e-06	2.47754e-06	2.14298e-06	2.80841e-06	1.16347e-06	1.66862e-06	9.78502e-07	3.45932e-07	8.50345e-07	4.5438e-07	1.63342e-07
1094	NTVG	8.99395e-06	1.3621e-05	1.53055e-05	2.67132e-06	4.95118e-06	4.78348e-06	9.04846e-07	1.04463e-06	3.46832e-07	1.15939e-06	1.18377e-06	4.58803e-07	9.78319e-07	6.54388e-06	2.4327e-06	9.81543e-08	8.38716e-07	5.36195e-06	6.07389e-08	5.61293e-07	4.08355e-07
1095	NTVV	1.98328e-05	2.76157e-05	2.52288e-05	1.99135e-05	4.8625e-05	6.18863e-05	4.60649e-06	1.44779e-05	6.27767e-06	6.41286e-06	1.11548e-05	4.63391e-06	1.21125e-05	3.40009e-05	4.03511e-05	1.28582e-05	2.20862e-05	3.0442e-05	2.97621e-06	7.4839e-06	7.26872e-06
1096	NTVY	4.81983e-05	5.08835e-05	3.34142e-05	8.78298e-06	5.22214e-06	3.88658e-06	2.30324e-06	1.63223e-06	6.93665e-07	1.37677e-06	1.91225e-06	7.34085e-07	3.72693e-06	6.02582e-06	2.37982e-06	2.45386e-07	1.0484e-06	5.18898e-07	1.82217e-07	6.41478e-07	3.26684e-07
1097	NTVS	6.85692e-05	5.31934e-05	5.25881e-05	1.31138e-05	1.19715e-05	7.68773e-06	2.26211e-06	2.02396e-06	5.89615e-07	1.77531e-06	2.66349e-06	6.88204e-07	6.42895e-06	8.9433e-06	9.7837e-06	6.8708e-07	1.14159e-06	7.78347e-07	3.64433e-07	5.61293e-07	4.90026e-07
1098	NTVC	0.000113308	0.000115626	6.50343e-05	7.60112e-05	8.47366e-05	9.016e-05	1.48888e-05	3.17142e-05	9.29511e-06	1.18113e-05	1.6846e-05	4.90919e-06	5.46461e-05	5.90312e-05	4.87598e-05	1.68825e-05	2.4416e-05	6.22678e-06	7.04571e-06	1.11991e-05	5.88031e-06
1099	NTVW	8.80177e-05	7.17737e-05	0.000100691	9.10678e-06	8.32586e-06	6.36373e-06	4.27745e-06	1.87706e-06	5.54932e-07	1.08693e-06	2.1399e-06	8.25845e-07	6.05626e-06	9.97941e-06	6.50484e-06	3.92617e-07	1.07169e-06	5.18898e-07	1.82217e-07	8.28575e-07	1.63342e-07
1100	NTVF	0.000107082	7.49327e-05	8.53856e-05	1.89016e-05	1.32278e-05	1.94329e-05	1.56292e-06	3.86838e-06	1.76885e-06	2.64485e-06	3.8245e-06	1.10113e-06	1.32772e-05	1.07156e-05	1.59183e-05	4.41694e-07	2.37636e-06	2.33504e-06	7.89606e-07	1.38987e-06	2.28679e-06
1101	NTYK	8.57884e-05	7.21133e-05	0.000103382	1.21828e-05	9.60676e-06	5.55225e-06	3.41374e-06	7.19812e-06	2.18504e-06	3.26078e-06	7.96771e-06	2.43166e-06	6.05626e-06	6.70748e-06	3.33175e-06	1.61955e-06	7.10579e-06	1.81614e-06	1.45773e-06	4.32997e-06	1.47008e-06
1102	NTYN	0.000117767	6.26364e-05	7.80973e-05	1.79707e-05	1.13311e-05	5.46683e-06	3.20809e-06	7.73675e-06	3.12149e-06	2.9347e-06	8.60513e-06	3.21162e-06	1.23455e-05	9.13416e-06	6.50484e-06	1.52139e-06	4.72943e-06	3.5458e-06	1.88291e-06	4.38343e-06	1.63342e-06
1103	NTYT	4.98126e-05	7.55101e-05	6.54268e-05	0.000250254	0.000282833	0.000213933	0.000348201	0.000297065	0.000272784	0.000340316	0.000312038	0.000315978	0.00034353	0.000357432	0.000263367	0.000228896	0.000211683	0.000239212	0.000129435	0.000112071	0.000105846
1104	NTYI	8.98626e-05	0.000144838	0.0001017	0.000384144	0.000488886	0.000407706	0.000624097	0.000787582	0.000668416	0.000614512	0.000914124	0.000731286	0.000560158	0.000731197	0.000663863	0.000493569	0.000515531	0.000733981	0.000319304	0.000346745	0.000409008
1105	NTYM	4.66609e-05	8.10468e-05	7.83215e-05	0.000163962	0.000228395	0.000215897	0.000320398	0.000439836	0.000400696	0.000330172	0.000573493	0.000610896	0.000206006	0.00031048	0.000282669	0.000347319	0.00045053	0.000486726	0.000373726	0.000431447	0.000493211
1106	NTYQ	9.14e-05	9.46339e-05	0.000100187	0.000411586	0.00039974	0.000396858	0.000349723	0.000173636	0.000303652	0.000287456	0.000157192	0.000172051	0.000295825	0.000351461	0.000388756	0.000339123	0.000308647	0.000464846	0.000270956	0.000275728	0.000396104
1107	NTYH	0.000138368	0.000114539	0.000134386	1.9104e-05	1.70951e-05	8.84089e-06	4.15406e-06	4.24379e-06	1.6648e-06	1.77531e-06	5.16763e-06	1.74345e-06	8.7117e-06	1.11246e-05	1.3327e-05	1.17785e-06	2.88891e-06	2.24856e-06	1.21478e-06	2.32536e-06	1.79676e-06
1108	NTYP	7.14903e-06	1.59648e-05	9.69909e-06	1.93468e-05	1.61344e-05	2.7505e-05	1.05291e-05	7.88366e-06	8.7055e-06	5.65201e-06	4.43915e-06	4.58803e-06	2.72532e-05	1.64142e-05	3.97165e-05	1.35453e-05	1.05305e-05	2.83664e-05	7.53162e-06	4.43689e-06	1.2414e-05
1109	NTYR	5.24262e-05	7.84313e-05	7.45092e-05	4.85695e-06	1.01487e-05	4.39909e-06	1.19275e-06	1.95867e-06	5.41059e-06	1.26808e-06	3.20985e-06	4.49627e-06	7.54703e-06	6.29848e-06	5.07695e-06	4.41694e-07	3.40146e-06	4.32415e-07	6.07389e-07	3.5014e-06	5.71697e-07
1110	NTYL	1.40675e-05	2.64948e-05	1.45206e-05	7.79945e-05	5.14578e-05	5.65903e-05	9.08136e-05	5.93478e-05	7.77945e-05	7.78239e-05	5.24731e-05	7.47849e-05	9.18222e-05	0.000113973	8.03321e-05	5.43284e-05	5.40972e-05	6.63325e-05	1.01434e-05	3.48269e-05	1.34757e-05
1111	NTYE	3.81282e-05	3.98101e-05	4.69256e-05	4.53315e-06	3.12836e-06	4.05741e-06	1.27501e-06	2.02396e-06	5.20249e-07	1.48547e-06	2.1399e-06	5.04683e-07	3.77352e-06	1.66324e-06	3.27886e-06	2.94463e-07	5.12549e-07	6.05381e-07	6.07389e-07	4.00923e-07	2.45013e-07
1112	NTYD	1.39906e-05	1.85803e-05	1.33432e-05	1.74041e-06	1.94599e-06	1.02503e-06	4.93552e-07	1.07727e-06	4.16199e-07	7.97079e-07	1.16101e-06	2.75282e-07	7.45386e-07	1.17244e-06	1.63943e-06	3.92617e-07	5.82442e-07	7.78347e-07	2.42956e-07	2.67282e-07	0
1113	NTYA	4.16643e-05	2.80233e-05	2.39954e-05	1.25066e-05	9.06484e-06	1.33254e-05	3.12583e-06	3.63987e-06	4.47414e-06	3.4057e-06	2.61796e-06	3.07398e-06	8.89805e-06	7.52546e-06	7.77407e-06	1.66862e-06	4.24018e-06	1.21076e-06	1.15404e-06	1.25623e-06	1.30674e-06
1114	NTYG	2.6905e-05	1.70857e-05	2.29863e-05	3.27844e-06	1.97062e-06	4.05741e-06	8.63716e-07	1.10991e-06	5.54932e-07	6.52155e-07	1.2293e-06	6.42324e-07	1.86347e-06	7.90719e-07	2.48559e-06	3.4354e-07	4.89251e-07	7.78347e-07	1.21478e-07	4.27652e-07	1.63342e-07
1115	NTYV	6.38801e-05	9.49396e-05	9.55332e-05	0.000203223	0.000174621	0.000152174	0.000229502	0.000215176	0.000166514	0.000224015	0.000175791	0.000109057	0.000290188	0.000250685	0.000246549	0.00012603	0.000109755	0.000172101	4.76193e-05	3.99053e-05	3.7242e-05
1116	NTYY	0.000100471	9.27317e-05	0.000115604	1.52184e-05	1.04196e-05	7.51689e-06	2.7968e-06	3.67251e-06	1.0405e-06	3.00716e-06	4.21151e-06	1.88109e-06	1.17398e-05	7.57999e-06	1.77164e-05	1.22693e-06	1.30467e-06	1.55669e-06	7.28867e-07	9.88945e-07	1.55175e-06
1117	NTYS	5.52705e-05	8.30509e-05	9.26179e-05	1.54208e-05	1.29322e-05	9.09715e-06	2.42663e-06	2.77479e-06	1.2486e-06	1.92024e-06	3.73344e-06	1.19289e-06	9.92295e-06	1.08519e-05	1.82453e-05	7.36157e-07	1.49105e-06	6.05381e-06	5.4665e-07	1.71061e-06	9.80052e-07
1118	NTYC	3.15172e-05	2.16714e-05	2.76957e-05	8.30943e-05	6.13355e-05	9.90009e-05	6.05013e-05	2.93638e-05	6.65225e-05	5.28246e-05	2.07844e-05	3.26209e-05	0.000105006	5.07969e-05	0.000102491	2.92009e-05	2.35073e-05	5.14574e-05	4.91985e-06	1.69992e-05	7.84041e-06
1119	NTYW	6.20352e-05	4.05574e-05	6.58192e-05	7.48779e-06	4.80338e-06	1.22577e-05	1.27501e-06	1.14256e-06	7.97715e-07	9.78233e-07	1.41142e-06	3.67042e-07	6.94141e-06	4.96244e-06	8.77888e-06	4.41694e-07	8.15418e-07	5.18898e-07	5.4665e-07	6.14749e-07	3.26684e-07
1120	NTYF	0.000108619	0.000101156	9.22815e-05	0.000209618	0.000276798	0.00031131	9.22943e-05	9.38694e-05	5.88922e-05	5.22449e-05	4.63266e-05	2.90881e-05	0.000187278	0.000170304	0.000208261	8.60323e-05	6.3393e-05	0.000126871	2.98835e-05	2.14093e-05	5.25961e-05
1121	NTSK	4.06649e-05	2.57815e-05	5.61201e-05	3.44034e-06	5.17287e-06	2.60529e-06	1.76856e-06	2.84007e-06	7.28348e-07	1.884e-06	3.0505e-06	1.05525e-06	5.68357e-06	2.37216e-06	2.4327e-06	9.32466e-07	1.44446e-06	7.78347e-07	8.50345e-07	1.36314e-06	4.90026e-07
1122	NTSN	5.30412e-05	6.301e-05	7.73124e-05	5.66644e-06	7.58688e-06	7.26064e-06	9.45975e-07	1.99132e-06	8.32398e-07	6.88386e-07	2.9822e-06	7.34085e-07	1.22989e-05	5.86222e-06	4.97118e-06	4.41694e-07	1.16488e-06	1.0378e-06	3.03695e-07	1.57697e-06	1.06172e-06
1123	NTST	4.74296e-05	3.60057e-05	3.8516e-05	0.000166269	0.00016329	0.000178868	9.80524e-05	0.000113309	0.000155589	8.87656e-05	7.47827e-05	5.4047e-05	0.000111389	0.000137558	9.45581e-05	0.000117049	0.000115813	0.000109401	0.000110848	7.87414e-05	9.76785e-05
1124	NTSI	5.7346e-05	5.38387e-05	5.04016e-05	0.000153439	0.000110404	0.000157855	0.000128488	6.60399e-05	0.000100547	8.40556e-05	3.83133e-05	4.42745e-05	0.00010878	8.34072e-05	0.000124597	9.16271e-05	5.63804e-05	0.000119606	7.59236e-05	4.7015e-05	6.53368e-05
1125	NTSM	1.15307e-05	2.29282e-05	1.17735e-05	3.10845e-05	2.71453e-05	5.8982e-05	4.49955e-05	3.69373e-05	5.36897e-05	2.56514e-05	1.73696e-05	4.03288e-05	2.88371e-05	3.01836e-05	4.24136e-05	3.32252e-05	3.56687e-05	5.0679e-05	3.65648e-05	3.35172e-05	4.61441e-05
1126	NTSQ	5.94215e-05	7.33701e-05	7.92185e-05	7.85206e-06	7.26665e-06	6.36373e-06	1.93308e-06	2.33408e-06	6.58982e-07	1.19562e-06	3.52856e-06	7.79965e-07	6.38237e-06	5.64409e-06	6.2933e-06	9.81543e-07	2.07349e-06	1.29724e-06	6.07389e-07	1.14931e-06	4.08355e-07
1127	NTSH	5.70385e-05	5.61485e-05	6.52025e-05	5.90929e-06	4.1383e-06	7.5596e-06	1.27501e-06	1.63223e-06	5.54932e-07	1.23185e-06	2.32202e-06	6.42324e-07	6.70847e-06	2.94475e-06	5.28848e-06	4.90772e-07	8.38716e-07	6.91864e-07	6.07389e-07	9.88945e-07	4.08355e-07
1128	NTSP	9.60892e-06	1.89879e-05	8.07323e-06	3.15702e-06	5.93649e-06	6.02206e-06	2.22098e-06	3.1502e-06	1.6648e-06	1.84777e-06	2.04884e-06	4.12923e-07	1.91005e-06	5.50776e-06	5.18271e-06	7.36157e-07	9.78502e-07	8.30237e-06	2.1866e-06	7.4839e-07	1.79676e-06
1129	NTSR	5.08888e-05	4.43278e-05	4.92803e-05	8.74251e-06	6.42914e-06	4.14283e-06	3.37261e-06	4.01528e-06	3.81516e-06	1.26808e-06	3.27815e-06	1.33053e-06	3.63376e-06	3.73546e-06	5.81733e-06	2.40478e-06	1.44446e-06	3.63229e-06	6.68128e-07	8.28575e-07	8.1671e-07
1130	NTSL	8.19448e-05	5.75752e-05	6.20629e-05	2.80084e-05	2.89435e-05	2.68216e-05	9.00733e-06	9.90762e-06	7.2488e-06	4.09409e-06	5.1904e-06	2.33989e-06	2.02652e-05	2.89021e-05	2.60193e-05	8.98112e-06	9.15598e-06	6.48622e-06	1.45773e-06	4.1696e-06	3.02183e-06
1131	NTSE	2.87499e-05	2.50002e-05	5.4214e-05	4.9379e-06	1.65039e-06	3.63032e-06	7.81458e-07	9.79336e-07	4.85565e-07	9.42002e-07	1.70737e-06	5.50563e-07	4.23938e-06	1.8541e-06	1.11058e-06	1.32508e-06	3.49465e-07	3.45932e-07	3.64433e-07	2.13826e-07	4.90026e-07
1132	NTSD	9.27837e-05	7.31663e-05	0.000102822	6.96162e-06	9.50823e-06	5.97935e-06	1.06936e-06	3.10123e-06	1.07518e-06	1.413e-06	2.36755e-06	1.05525e-06	8.7117e-06	4.52618e-06	5.34137e-06	4.41694e-07	7.45525e-07	7.78347e-07	2.12586e-06	9.35488e-07	5.71697e-07
1133	NTSA	3.1056e-05	2.77855e-05	3.98616e-05	4.81647e-06	3.69491e-06	1.40942e-06	1.3984e-06	5.68015e-06	8.67081e-07	1.12316e-06	1.57078e-06	6.88204e-07	3.72693e-06	1.8541e-06	1.95674e-06	4.90772e-07	5.12549e-07	2.59449e-07	3.03695e-07	5.07836e-07	1.63342e-07
1134	NTSG	6.06515e-05	3.93006e-05	6.40812e-05	9.59247e-06	4.11366e-06	3.75845e-06	7.40328e-07	8.32436e-07	4.16199e-07	5.07232e-07	1.06995e-06	2.75282e-07	2.46909e-06	4.25352e-06	1.48078e-06	5.88926e-07	6.29037e-07	4.32415e-07	1.21478e-07	3.74195e-07	3.26684e-07
1135	NTSV	4.98126e-05	5.55032e-05	3.44794e-05	4.42387e-05	9.35797e-05	6.48759e-05	9.13072e-06	2.63768e-05	6.10425e-06	4.9274e-06	1.29305e-05	6.42324e-06	6.29851e-05	7.01013e-05	5.16156e-05	1.23674e-05	2.06184e-05	1.46156e-05	3.5836e-06	9.22124e-06	9.80052e-06
1136	NTSY	6.68781e-05	5.07137e-05	6.90149e-05	1.13329e-05	5.2714e-06	3.16051e-06	2.96131e-06	2.18718e-06	9.71131e-07	1.81154e-06	2.80008e-06	5.04683e-07	6.19602e-06	3.35374e-06	4.12502e-06	1.17785e-06	4.89251e-07	1.90263e-06	4.25172e-07	4.5438e-07	2.45013e-07
1137	NTSS	2.99798e-05	5.15289e-05	3.19565e-05	4.85695e-06	9.72993e-06	4.4418e-06	1.64517e-06	1.64855e-06	5.54932e-07	1.37677e-06	2.00331e-06	7.34085e-07	5.82333e-06	2.69935e-06	4.86541e-06	2.94463e-07	7.22228e-07	5.36195e-06	3.64433e-07	4.27652e-07	4.90026e-07
1138	NTSC	0.000100317	6.33157e-05	8.61144e-05	0.000127819	0.000136071	0.000199838	3.53712e-05	4.74978e-05	4.44986e-05	4.11945e-05	2.14218e-05	1.28465e-05	0.000111622	0.000114736	0.000191655	4.28934e-05	4.40559e-05	5.95868e-05	1.49418e-05	1.57162e-05	1.8376e-05
1139	NTSW	3.50533e-05	2.12638e-05	3.16201e-05	8.05444e-06	4.28609e-06	3.20322e-06	2.26211e-06	7.83469e-07	1.07518e-06	1.48547e-06	1.2293e-06	4.12923e-07	6.98799e-06	1.74503e-06	1.0577e-06	9.32466e-07	1.58424e-06	6.05381e-07	4.85911e-07	1.4166e-06	8.98381e-07
1140	NTSF	5.16575e-05	4.69773e-05	4.78787e-05	6.88068e-06	1.0124e-05	4.61264e-06	1.48066e-06	6.49626e-06	1.31796e-06	2.53616e-06	3.91556e-06	9.63486e-07	1.34169e-05	1.10701e-05	4.23079e-06	7.85235e-07	2.53945e-06	1.64318e-06	7.89606e-07	1.60369e-06	1.9601e-06
1141	NTCK	4.88133e-05	4.5211e-05	5.52231e-05	7.60922e-06	1.08877e-05	4.74077e-06	1.93308e-06	3.39503e-06	9.36448e-07	1.66662e-06	4.18874e-06	1.10113e-06	4.09962e-06	7.47093e-06	4.12502e-06	8.34312e-07	2.37636e-06	8.6483e-07	9.71822e-07	2.35208e-06	7.35039e-07
1142	NTCN	3.92044e-05	3.80777e-05	5.74657e-05	7.81159e-06	6.28134e-06	6.6627e-06	1.72743e-06	2.79111e-06	1.2486e-06	1.81154e-06	3.77897e-06	1.69757e-06	5.35746e-06	4.47165e-06	3.64905e-06	1.17785e-06	1.91041e-06	1.21076e-06	1.0933e-06	1.81752e-06	1.79676e-06
1143	NTCT	4.12799e-05	4.77246e-05	4.83833e-05	0.000104141	0.000138879	0.00011553	7.82692e-05	0.000136389	9.4824e-05	8.20991e-05	0.000107655	6.86369e-05	6.59667e-05	0.000100312	7.9433e-05	9.47189e-05	0.00010689	9.25368e-05	8.31516e-05	9.41903e-05	8.74696e-05
1144	NTCI	6.96454e-05	5.76091e-05	5.2476e-05	0.000156434	0.000141589	0.00018536	0.000217903	0.000163663	0.000227245	0.000231153	0.000166958	0.0002155	0.0001904	0.000182711	0.000153049	0.000315517	0.00025264	0.000225721	0.000315842	0.000265091	0.00021259
1145	NTCM	2.49832e-05	2.56116e-05	9.41876e-06	5.21717e-05	3.45843e-05	4.08304e-05	9.80935e-05	5.02399e-05	5.11231e-05	9.92726e-05	5.17901e-05	5.48269e-05	8.46945e-05	3.95905e-05	3.55386e-05	0.000137171	7.01493e-05	6.21813e-05	0.000147717	9.04483e-05	8.95114e-05
1146	NTCQ	0.000145287	0.000114301	0.000150364	6.08737e-05	0.000107867	7.53825e-05	1.00356e-05	1.65508e-05	5.61869e-06	3.00716e-06	1.18377e-05	3.7163e-06	7.0206e-05	8.02988e-05	8.75773e-05	2.1643e-05	1.526e-05	2.36963e-05	2.12586e-06	1.15199e-05	6.77869e-06
1147	NTCH	4.40473e-05	2.731e-05	5.8643e-05	8.41871e-06	2.31548e-06	3.71574e-06	1.85082e-06	1.37107e-06	5.89615e-07	1.05069e-06	1.7529e-06	5.04683e-07	4.37914e-06	2.31762e-06	3.86059e-06	7.36157e-07	6.05739e-07	1.12428e-06	1.21478e-07	9.35488e-07	7.35039e-07
1148	NTCP	4.25098e-05	6.087e-05	4.39542e-05	1.38828e-05	1.82528e-05	1.75537e-05	4.97665e-06	6.18614e-06	1.15495e-05	2.39124e-06	4.39363e-06	5.32211e-06	1.50475e-05	1.2297e-05	1.04712e-05	2.55201e-06	1.91041e-06	4.0647e-06	9.71822e-07	1.47005e-06	1.30674e-06
1149	NTCR	5.44249e-05	4.58903e-05	4.73181e-05	1.57851e-05	8.0549e-06	1.11045e-05	3.7839e-06	4.52127e-06	1.90758e-06	3.62309e-06	6.10099e-06	1.69757e-06	1.27181e-05	1.46692e-05	6.66349e-06	2.11032e-06	9.92481e-06	5.1025e-06	6.01315e-06	3.5014e-06	6.53368e-07
1150	NTCL	3.72826e-05	3.92326e-05	3.504e-05	0.000139071	0.00012777	0.000147519	9.48443e-05	0.000110371	0.000146918	7.89108e-05	8.10203e-05	9.88261e-05	7.179e-05	0.000109392	0.000115236	7.90142e-05	8.53627e-05	0.000106461	7.50733e-05	7.56142e-05	9.66984e-05
1151	NTCE	3.59758e-05	2.49323e-05	2.80881e-05	1.12519e-05	6.57694e-06	2.648e-06	5.10004e-06	1.51797e-06	2.08099e-06	1.55793e-06	1.82119e-06	3.30338e-06	2.56226e-06	4.36259e-06	1.11058e-06	2.01216e-06	1.35126e-06	2.59449e-07	4.25172e-07	6.41478e-07	6.53368e-07
1152	NTCD	5.36562e-05	5.91717e-05	9.05995e-05	5.94976e-06	5.93649e-06	7.43148e-06	9.87104e-07	1.6159e-06	7.28348e-07	9.78233e-07	2.20819e-06	4.58803e-07	2.4225e-06	3.4628e-06	5.12983e-06	2.94463e-07	4.65953e-07	1.90263e-06	3.03695e-07	6.41478e-07	3.26684e-07
1153	NTCA	2.73662e-05	4.10669e-05	5.62883e-05	5.74739e-06	8.52292e-06	2.37038e-05	1.80969e-06	2.25247e-06	2.68795e-05	1.884e-06	2.1399e-06	3.46855e-05	3.26106e-06	4.55345e-06	9.30773e-06	8.34312e-07	1.09499e-06	6.14029e-06	6.07389e-07	1.06913e-06	6.53368e-06
1154	NTCG	1.86029e-05	2.12638e-05	1.21098e-05	3.76413e-06	9.23727e-06	5.38141e-06	1.89195e-06	1.97499e-06	1.14455e-06	2.13762e-06	1.86672e-06	8.25845e-07	1.77029e-06	3.40827e-06	3.70194e-06	1.22693e-06	8.85311e-07	2.76746e-06	7.28867e-07	8.55303e-07	1.79676e-06
1155	NTCV	4.35092e-05	0.000111788	6.63799e-05	0.000140771	0.000152427	0.000156488	0.000130174	0.000128505	0.000142201	0.000120649	0.000125753	0.000124106	9.23813e-05	0.000135322	0.000115342	0.000123527	0.000120589	0.000138892	0.000121417	0.000109746	0.000135737
1156	NTCY	0.000104699	9.67399e-05	8.76842e-05	1.52589e-05	1.02965e-05	9.05444e-06	6.70408e-06	2.74214e-06	9.71131e-07	3.15208e-06	4.18874e-06	1.28465e-06	7.87314e-06	6.84381e-06	1.09472e-05	1.32508e-06	2.25987e-06	1.38373e-06	7.28867e-07	4.08942e-06	6.53368e-07
1157	NTCS	3.35928e-05	3.11144e-05	5.96522e-05	8.13539e-06	5.96112e-06	4.56993e-06	1.31614e-06	1.95867e-06	1.4567e-06	1.19562e-06	2.23096e-06	9.17606e-07	3.44741e-06	6.68021e-06	4.97118e-06	2.94463e-07	1.60754e-06	1.72966e-06	2.42956e-07	1.38987e-06	6.53368e-07
1158	NTCC	0.000113308	0.000124491	8.17414e-05	0.000200754	0.000195313	0.000311738	6.39973e-05	7.96037e-05	7.43609e-05	4.05423e-05	3.46709e-05	3.66584e-05	0.000162028	0.00016297	0.000216934	0.000101933	0.000115626	0.000129897	3.9541e-05	5.35901e-05	7.26055e-05
1159	NTCW	5.57317e-05	3.45791e-05	4.36739e-05	3.39986e-06	3.74417e-06	5.38141e-06	1.80969e-06	2.38305e-06	6.93665e-07	1.9927e-06	1.7529e-06	5.50563e-07	8.94463e-06	2.53575e-06	6.61061e-06	1.57047e-06	6.75632e-07	1.29724e-06	1.57921e-06	5.61293e-07	2.28679e-06
1160	NTCF	4.93514e-05	2.64948e-05	4.30011e-05	6.43141e-05	4.5201e-05	5.7359e-05	5.22343e-06	1.38576e-05	9.60726e-06	3.36947e-06	7.76283e-06	4.45039e-06	4.91023e-05	2.37761e-05	5.5106e-05	2.89065e-05	1.20216e-05	2.67232e-05	1.38485e-05	8.44612e-06	9.88219e-06
1161	NTWK	1.33756e-05	1.3689e-05	1.30629e-05	1.45708e-06	1.65039e-06	8.96902e-07	6.5807e-07	1.07727e-06	5.54932e-07	9.78233e-07	1.00166e-06	4.12923e-07	2.56226e-06	1.25424e-06	1.00481e-06	5.39849e-07	1.16488e-06	8.6483e-08	7.28867e-07	9.0876e-07	4.90026e-07
1162	NTWN	4.19717e-05	2.79893e-05	2.24817e-05	7.52827e-06	7.51298e-06	4.18554e-06	1.23388e-06	1.89338e-06	6.58982e-07	1.63039e-06	2.36755e-06	8.71726e-07	7.50045e-06	4.17172e-06	6.55772e-06	1.81586e-06	1.58424e-06	1.29724e-06	1.21478e-06	1.68388e-06	5.71697e-07
1163	NTWT	3.43615e-05	6.73239e-05	5.53913e-05	0.000197718	0.000165409	0.000186556	0.000407222	0.000276858	0.000380059	0.000377634	0.000390964	0.000400902	0.000290887	0.000220829	0.000254852	0.000564142	0.000470659	0.000455938	0.00077436	0.00069333	0.000674766
1164	NTWI	2.20621e-05	4.01498e-05	3.03307e-05	0.000113288	0.000141121	0.000124499	0.000270672	0.000239725	0.000243199	0.000278325	0.000311355	0.00032653	0.000145397	0.000171722	0.000126977	0.000352031	0.000379659	0.000218024	0.00046447	0.000458175	0.000361067
1165	NTWM	1.43749e-05	1.91578e-05	1.9286e-05	0.000109362	7.10161e-05	8.71704e-05	0.000215559	0.000136046	0.000158641	0.00019148	0.000179274	0.00021004	0.000123594	0.000107756	0.000100481	0.000280476	0.00026981	0.000199862	0.000414786	0.000371175	0.000338036
1166	NTWQ	3.35159e-05	3.95384e-05	1.90057e-05	6.90091e-05	4.64573e-05	2.40028e-05	2.13873e-05	3.01472e-05	1.55381e-05	3.24991e-05	1.14963e-05	1.83521e-06	6.57337e-05	4.56708e-05	3.78655e-05	3.36669e-05	3.79053e-05	3.87444e-05	1.75535e-05	2.8519e-05	2.52363e-05
1167	NTWH	1.54511e-05	1.95993e-05	3.72265e-05	2.388e-06	1.89672e-06	2.51987e-06	7.40328e-07	1.07727e-06	4.16199e-07	5.07232e-07	9.10596e-07	1.83521e-07	2.60885e-06	1.03611e-06	1.58655e-06	2.94463e-07	6.52335e-07	8.6483e-08	1.82217e-07	3.74195e-07	4.08355e-07
1168	NTWP	0.000113846	5.50276e-05	6.08856e-05	0.000111346	0.000101635	0.000137824	3.01478e-05	2.90536e-05	2.73651e-05	3.03977e-05	1.47744e-05	9.81838e-06	7.24888e-05	7.43275e-05	0.000111851	2.4146e-05	3.66705e-05	5.97597e-05	9.65749e-06	1.44332e-05	3.41385e-05
1169	NTWR	5.135e-05	6.3044e-05	6.1222e-05	9.91627e-06	2.61107e-06	3.07509e-06	1.06936e-06	8.97725e-07	4.16199e-06	9.42002e-07	8.19536e-07	6.42324e-07	5.73016e-06	4.41712e-06	4.12502e-06	2.45386e-07	4.42656e-07	8.6483e-08	4.25172e-07	4.27652e-07	4.08355e-07
1170	NTWL	1.18382e-05	1.86482e-05	1.08204e-05	6.06309e-05	7.17798e-05	5.0013e-05	9.37338e-05	9.92884e-05	7.14822e-05	0.000103222	0.000111002	8.64843e-05	6.82494e-05	7.63452e-05	4.60098e-05	0.000113614	0.000136408	8.12075e-05	0.000129738	0.00017662	0.000103559
1171	NTWE	1.76804e-05	1.38248e-05	5.43822e-06	2.99512e-06	1.84745e-06	6.40644e-07	8.22587e-07	8.81402e-07	3.46832e-08	8.69541e-07	1.11548e-06	3.67042e-07	1.16467e-06	3.5446e-07	5.81733e-07	3.4354e-07	4.65953e-07	1.72966e-07	6.07389e-08	2.67282e-07	3.26684e-07
1172	NTWD	1.19151e-05	2.42189e-05	1.82769e-05	2.75227e-06	2.41401e-06	5.97935e-07	7.40328e-07	6.69213e-07	1.73416e-07	6.88386e-07	7.74006e-07	2.75282e-07	2.74861e-06	2.04496e-06	1.79808e-06	1.47231e-07	2.09679e-07	8.6483e-08	2.42956e-07	2.13826e-07	8.1671e-08
1173	NTWA	1.71423e-05	2.1026e-05	1.47449e-05	1.77279e-05	1.7637e-05	3.03238e-06	1.85082e-05	1.74485e-05	1.80353e-06	1.5688e-05	1.29988e-05	2.70694e-06	2.44114e-05	1.54599e-05	1.06299e-05	2.606e-05	1.6122e-05	9.59961e-06	3.32242e-05	1.98858e-05	1.47008e-05
1174	NTWG	2.99029e-05	1.12773e-05	1.16053e-05	9.43057e-06	4.35999e-06	1.25139e-05	5.34682e-07	9.14047e-07	4.50882e-07	7.60848e-07	9.56126e-07	3.21162e-07	2.0964e-06	1.99043e-06	6.08176e-06	4.90772e-08	1.0484e-06	3.5458e-06	0	6.41478e-07	2.45013e-07
1175	NTWV	1.43749e-05	3.17937e-05	1.67071e-05	5.01075e-05	9.01558e-05	7.93972e-05	0.000103317	0.000176999	0.000161138	0.000138402	0.000222686	0.000194624	5.47859e-05	0.000133904	6.93849e-05	0.000134373	0.000293248	0.000150567	0.000212586	0.000359388	0.000247708
1176	NTWY	3.73595e-05	3.4613e-05	2.81442e-05	4.24983e-06	2.53717e-06	2.51987e-06	9.04846e-07	1.01198e-06	3.12149e-07	1.23185e-06	1.45695e-06	3.67042e-07	5.96309e-06	2.61755e-06	1.32212e-06	6.8708e-07	4.42656e-07	5.18898e-07	2.42956e-07	3.20739e-07	5.71697e-07
1177	NTWS	1.64505e-05	1.37569e-05	1.85572e-05	1.78493e-05	1.42131e-05	1.57171e-05	1.8138e-05	1.39066e-05	2.70529e-05	2.82238e-05	1.36134e-05	8.44197e-06	1.31374e-05	1.17517e-05	1.67116e-05	1.86002e-05	1.39553e-05	2.58584e-05	2.45993e-05	1.68121e-05	2.31129e-05
1178	NTWC	4.76602e-06	6.45385e-06	3.47597e-06	1.59065e-05	1.27351e-05	1.97318e-05	1.98243e-05	3.08654e-05	2.9897e-05	3.07238e-05	2.6726e-05	2.00956e-05	1.31374e-05	1.47237e-05	3.85531e-05	3.19492e-05	2.57439e-05	5.37924e-05	2.37489e-05	3.47467e-05	5.37395e-05
1179	NTWW	2.59825e-05	2.21469e-05	3.77872e-05	2.50942e-06	1.92135e-06	1.02503e-06	1.02823e-06	4.73346e-07	3.46832e-07	4.3477e-07	1.04719e-06	3.21162e-07	4.37914e-06	1.06338e-06	1.11058e-06	9.81543e-08	2.32977e-07	3.45932e-07	2.42956e-07	4.5438e-07	2.45013e-07
1180	NTWF	3.92812e-05	3.14201e-05	4.60847e-05	0.00011175	9.98857e-05	0.000130862	4.78746e-05	3.88633e-05	7.57482e-05	7.344e-05	1.9851e-05	4.30357e-05	7.11844e-05	9.62768e-05	6.73224e-05	7.30759e-05	8.32659e-05	8.3975e-05	7.2583e-05	5.07836e-05	8.05276e-05
1181	NTFK	1.51437e-05	2.0958e-05	1.91739e-05	2.87369e-06	5.4192e-06	1.83651e-06	2.42663e-06	3.36239e-06	1.52606e-06	2.02893e-06	5.48634e-06	1.51405e-06	1.30443e-06	3.87179e-06	1.11058e-06	1.0797e-06	4.51975e-06	1.12428e-06	1.21478e-06	4.24979e-06	1.55175e-06
1182	NTFN	4.12799e-05	2.56116e-05	3.2349e-05	8.62108e-06	6.13355e-06	5.72309e-06	2.59115e-06	4.01528e-06	2.63593e-06	2.89847e-06	5.30422e-06	2.47754e-06	5.35746e-06	5.83496e-06	6.50484e-06	2.30663e-06	4.12369e-06	1.98911e-06	2.00438e-06	5.13182e-06	2.28679e-06
1183	NTFT	2.31383e-05	5.70657e-05	3.03867e-05	0.000132554	0.000125775	8.21733e-05	0.000211076	0.000200307	0.000167	0.000213979	0.000264801	0.000192972	0.0001747	0.000185246	0.000141731	0.000376962	0.000386415	0.000215256	0.000458579	0.000522056	0.000314842
1184	NTFI	6.11127e-05	6.73239e-05	5.66247e-05	0.000331365	0.000220241	0.000245025	0.000642975	0.000345999	0.00041176	0.000664293	0.000494249	0.000588185	0.000330765	0.000315279	0.000268602	0.000763641	0.000592087	0.000501947	0.000955848	0.000747241	0.000691018
1185	NTFM	3.39003e-05	6.9294e-05	4.39542e-05	0.000163598	0.000176986	0.000104254	0.000257387	0.000346783	0.000237684	0.000279521	0.000526461	0.000433706	0.000193661	0.000268026	0.00018039	0.000469276	0.000650378	0.000308139	0.000697708	0.000928699	0.000450905
1186	NTFQ	3.08254e-05	3.04011e-05	4.14314e-05	0.000166755	0.000163118	0.00011617	0.000181545	0.000131345	0.000162734	0.000186444	0.000107291	0.000126538	0.000154668	0.000150127	0.000118674	0.000212013	0.000204204	0.000171236	0.000255954	0.000179186	0.000199604
1187	NTFH	6.93379e-05	4.75208e-05	5.88673e-05	1.36399e-05	6.35524e-06	1.47348e-05	3.00244e-06	2.7095e-06	1.59543e-06	1.55793e-06	2.41308e-06	1.23877e-06	1.64451e-05	7.85265e-06	1.85626e-05	2.1594e-06	2.86561e-06	8.82127e-06	1.88291e-06	2.05807e-06	1.17606e-05
1188	NTFP	3.65908e-05	1.96673e-05	2.46121e-05	1.11305e-05	6.18281e-06	8.02941e-06	1.97421e-06	1.69752e-06	6.93665e-07	1.9927e-06	2.18543e-06	7.79965e-07	4.61208e-06	2.67208e-06	4.33656e-06	5.88926e-07	8.62014e-07	8.6483e-07	4.25172e-07	5.88021e-07	3.26684e-07
1189	NTFR	4.53541e-06	8.83159e-06	3.64416e-06	1.17376e-06	1.2809e-06	6.40644e-07	9.04846e-07	7.34502e-07	3.81516e-07	1.19562e-06	1.04719e-06	5.04683e-07	7.45386e-07	3.27194e-07	2.64424e-07	1.96309e-07	1.16488e-07	8.6483e-08	2.42956e-07	1.06913e-07	0
1190	NTFL	1.05314e-05	2.43208e-05	1.35675e-05	4.48863e-05	4.02745e-05	5.59923e-05	5.754e-05	4.39722e-05	6.6245e-05	4.38756e-05	2.44723e-05	9.63945e-05	4.34187e-05	3.10834e-05	4.09858e-05	7.90142e-05	5.95488e-05	6.91864e-05	8.91647e-05	4.4155e-05	7.0237e-05
1191	NTFE	1.4913e-05	2.22148e-05	1.89497e-05	5.58549e-06	3.47321e-06	1.45213e-06	6.1694e-07	1.27314e-06	5.20249e-07	1.26808e-06	1.63907e-06	8.71726e-07	3.26106e-06	1.6905e-06	4.49521e-06	4.41694e-07	6.05739e-07	4.32415e-07	1.21478e-07	4.5438e-07	3.26684e-07
1192	NTFD	3.69751e-05	3.34921e-05	3.22929e-05	4.33078e-06	3.00519e-06	1.53755e-06	2.42663e-06	1.30578e-06	4.16199e-07	1.12316e-06	1.73013e-06	5.04683e-07	3.54058e-06	1.00885e-06	4.28367e-06	4.90772e-07	5.35846e-07	5.18898e-07	1.21478e-07	4.81108e-07	2.45013e-07
1193	NTFA	5.84991e-05	3.39677e-05	4.79348e-05	2.35967e-05	2.52485e-05	4.0446e-05	1.66163e-05	4.55391e-06	1.11333e-05	3.18832e-06	4.14321e-06	6.56088e-06	2.33865e-05	3.08926e-05	4.23608e-05	5.44757e-06	6.15058e-06	1.08969e-05	5.10207e-06	6.06731e-06	3.18517e-06
1194	NTFG	8.11761e-05	4.16104e-05	6.02689e-05	5.83238e-05	5.00044e-05	4.34357e-05	1.22565e-05	5.22313e-06	7.07538e-06	8.2244e-06	5.34975e-06	1.60581e-06	4.55617e-05	4.64615e-05	3.80771e-05	6.28188e-06	7.52515e-06	1.73831e-05	3.46212e-06	9.19451e-06	2.77681e-06
1195	NTFV	6.54175e-05	9.4532e-05	0.000100299	0.000302628	0.000327862	0.000379219	0.000456495	0.00046902	0.00059565	0.00044035	0.000510002	0.000579422	0.000305049	0.000392551	0.000357978	0.000536315	0.00060751	0.00056655	0.000653429	0.000681704	0.000682851
1196	NTFY	6.79543e-05	6.79013e-05	6.35206e-05	9.34962e-06	5.59163e-06	3.58761e-06	2.50889e-06	2.43202e-06	7.63031e-07	1.5217e-06	2.32202e-06	1.00937e-06	1.07615e-05	7.60726e-06	4.07213e-06	4.41694e-07	1.30467e-06	2.24856e-06	6.07389e-07	1.4166e-06	6.53368e-07
1197	NTFS	6.91073e-05	4.34786e-05	7.68078e-05	5.38312e-05	7.2839e-05	8.58891e-05	1.66574e-05	3.86675e-05	3.16658e-05	1.05432e-05	1.1815e-05	5.8268e-06	5.81401e-05	4.74704e-05	7.84811e-05	2.98389e-05	2.05019e-05	4.48847e-05	1.22085e-05	7.69773e-06	1.04539e-05
1198	NTFC	1.92947e-05	3.3594e-05	1.89497e-05	7.69017e-05	8.66333e-05	7.58523e-05	5.74577e-05	7.39235e-05	6.41293e-05	5.45637e-05	7.47599e-05	3.54655e-05	4.97079e-05	7.41912e-05	5.03464e-05	5.95797e-05	9.70348e-05	5.22357e-05	8.16938e-05	9.81728e-05	5.89664e-05
1199	NTFW	6.91842e-06	7.84653e-06	5.88673e-06	8.49966e-07	1.08384e-06	8.11483e-07	1.02823e-06	6.36568e-07	3.46832e-08	7.60848e-07	7.05712e-07	3.21162e-07	6.05626e-07	2.72662e-07	3.17309e-07	0	6.9893e-08	0	0	1.06913e-07	0
1200	NTFF	4.33554e-05	6.36214e-05	4.87197e-05	0.000159834	0.000168562	0.00016913	0.000108869	0.000106699	0.000100096	8.48164e-05	3.95654e-05	6.62053e-05	0.000113625	0.000110046	0.000123327	9.70746e-05	9.76405e-05	0.000113898	9.62712e-05	9.28004e-05	0.000108541
1201	NSKK	3.78207e-05	2.55097e-05	5.93719e-05	4.73552e-06	5.69016e-06	4.35638e-06	1.43953e-06	3.5909e-06	2.01163e-06	1.23185e-06	3.34644e-06	9.63486e-07	3.77352e-06	3.29921e-06	3.17309e-06	2.45386e-07	9.08609e-07	4.32415e-07	7.28867e-07	8.82032e-07	5.71697e-07
1202	NSKN	2.9288e-05	4.73509e-05	4.68696e-05	6.23308e-06	3.74417e-06	1.02076e-05	1.48066e-06	3.08491e-06	9.71131e-07	1.48547e-06	3.77897e-06	1.19289e-06	1.58395e-06	4.11719e-06	1.03654e-05	3.92617e-07	1.35126e-06	7.78347e-07	1.82217e-07	1.25623e-06	5.71697e-07
1203	NSKT	1.06851e-05	9.71475e-06	1.01476e-05	7.24495e-06	4.97581e-06	1.62297e-06	9.45975e-07	1.7628e-06	4.50882e-07	7.60848e-07	1.57078e-06	4.12923e-07	1.07149e-06	1.49964e-06	7.93273e-07	2.45386e-07	9.31907e-07	3.45932e-07	3.64433e-07	6.68206e-07	2.45013e-07
1204	NSKI	2.58288e-05	6.03266e-05	2.82002e-05	0.000114948	0.000163463	0.000155805	9.52556e-05	0.000125894	0.000103911	7.26066e-05	8.66432e-05	7.67577e-05	0.000122896	0.000154845	0.000114073	3.63171e-05	4.10272e-05	5.36195e-05	1.29374e-05	2.25854e-05	1.06989e-05
1205	NSKM	3.62833e-05	4.24935e-05	4.51876e-05	0.000140568	0.000138239	0.000178911	0.000167273	0.000134153	0.000202897	0.000143474	8.1817e-05	0.0001548	0.000198692	0.000218211	0.00029515	0.000129515	0.000100343	0.000253049	3.07339e-05	3.98518e-05	6.11716e-05
1206	NSKQ	2.22927e-06	6.01228e-06	2.69108e-06	6.47593e-07	1.52723e-06	6.83354e-07	5.34682e-07	1.40371e-06	3.12149e-07	1.23185e-06	1.13824e-06	5.50563e-07	2.32933e-07	4.90791e-07	1.58655e-07	3.4354e-07	3.49465e-07	1.72966e-07	4.25172e-07	2.13826e-07	8.1671e-08
1207	NSKH	7.27203e-05	5.70317e-05	5.82506e-05	1.09281e-05	7.56225e-06	3.20322e-06	1.19275e-06	3.01962e-06	5.54932e-07	1.26808e-06	2.5952e-06	9.17606e-07	6.75506e-06	4.63525e-06	3.86059e-06	7.85235e-07	6.05739e-07	1.21076e-06	4.25172e-07	8.82032e-07	5.71697e-07
1208	NSKP	1.0762e-05	8.32208e-06	6.72769e-06	3.03559e-06	2.48791e-06	5.12516e-07	2.87905e-06	8.16113e-07	3.12149e-07	1.30431e-06	7.74006e-07	1.37641e-07	2.51568e-06	4.36259e-07	5.28848e-07	3.92617e-07	1.63084e-07	5.18898e-07	1.82217e-07	1.06913e-07	0
1209	NSKR	1.35294e-05	2.55097e-05	2.90973e-05	2.59037e-06	1.40407e-06	7.68773e-07	4.11294e-07	6.03924e-07	2.77466e-07	4.71001e-07	9.10596e-07	4.12923e-07	2.56226e-06	8.17985e-07	4.75964e-07	1.96309e-07	1.86381e-07	4.32415e-07	1.82217e-07	2.40554e-07	8.1671e-08
1210	NSKL	2.19852e-05	2.16714e-05	1.99027e-05	8.01396e-06	6.7001e-06	5.16787e-06	1.11049e-06	2.54627e-06	1.21391e-06	8.69541e-07	2.36755e-06	9.63486e-07	5.73016e-06	4.19899e-06	3.4904e-06	2.94463e-07	7.68823e-07	3.45932e-07	3.64433e-07	6.14749e-07	4.08355e-07
1211	NSKE	6.78774e-05	5.3601e-05	4.75984e-05	4.69505e-06	4.16293e-06	4.14283e-06	1.48066e-06	1.87706e-06	5.20249e-07	7.24617e-07	2.50414e-06	4.58803e-07	3.8201e-06	3.6264e-06	1.63943e-06	3.4354e-07	1.35126e-06	3.45932e-07	1.21478e-07	8.82032e-07	2.45013e-07
1212	NSKD	2.04478e-05	2.79554e-05	2.51167e-05	1.82136e-06	2.34011e-06	4.69806e-07	1.06936e-06	1.06095e-06	1.73416e-07	4.71001e-07	9.33361e-07	4.12923e-07	7.45386e-07	1.39057e-06	4.23079e-07	9.81543e-08	2.32977e-07	0	1.82217e-07	2.94011e-07	3.26684e-07
1213	NSKA	2.23696e-05	2.60532e-05	3.94691e-05	5.50454e-06	3.57175e-06	2.13548e-06	1.02823e-06	1.28946e-06	3.12149e-07	9.42002e-07	1.36589e-06	2.75282e-07	5.31088e-06	3.40827e-06	7.03368e-06	2.45386e-07	3.72763e-07	5.18898e-07	2.42956e-07	2.67282e-07	8.1671e-08
1214	NSKG	1.41443e-05	2.11619e-05	3.04989e-05	4.00698e-06	1.52723e-06	1.02503e-06	3.00244e-06	1.30578e-06	1.73416e-07	1.73908e-06	1.00166e-06	3.21162e-07	1.53736e-06	6.81654e-07	1.37501e-06	1.47231e-07	2.79572e-07	1.72966e-07	1.21478e-07	2.13826e-07	2.45013e-07
1215	NSKV	5.90372e-05	7.01772e-05	4.87757e-05	2.03587e-05	1.95338e-05	2.46435e-05	2.0976e-06	2.82375e-06	1.83821e-06	1.55793e-06	3.71068e-06	8.71726e-07	8.75829e-06	1.41239e-05	1.04712e-05	5.88926e-07	1.37456e-06	2.85394e-06	1.03256e-06	1.52351e-06	7.35039e-07
1216	NSKY	8.28673e-05	7.90088e-05	7.22105e-05	1.47327e-05	6.72473e-06	6.87625e-06	4.68875e-06	2.07293e-06	7.63031e-07	1.84777e-06	2.68626e-06	9.63486e-07	1.76097e-05	3.68093e-06	3.54328e-06	4.41694e-07	9.55204e-07	6.91864e-07	6.07389e-07	5.61293e-07	2.36846e-06
1217	NSKS	1.04545e-05	8.0843e-06	6.44737e-06	3.92603e-06	3.25152e-06	1.28129e-06	4.52423e-07	8.48758e-07	1.38733e-07	6.52155e-07	9.78891e-07	3.21162e-07	1.58395e-06	4.63525e-07	8.46158e-07	2.45386e-07	1.39786e-07	1.72966e-07	1.82217e-07	1.87098e-07	1.63342e-07
1218	NSKC	6.32651e-05	5.2514e-05	5.87552e-05	1.18995e-05	8.1288e-06	2.90425e-06	1.60404e-06	2.2688e-06	6.24298e-07	1.23185e-06	2.29925e-06	7.79965e-07	1.0482e-05	8.58884e-06	1.18462e-05	3.4354e-07	1.39786e-06	1.98911e-06	2.42956e-07	1.17604e-06	9.80052e-07
1219	NSKW	2.18315e-05	1.68819e-05	2.19771e-05	5.18074e-06	2.53717e-06	1.40942e-06	1.35727e-06	8.48758e-07	1.73416e-07	6.52155e-07	1.16101e-06	3.67042e-07	2.37592e-06	5.12604e-06	1.26924e-06	4.90772e-08	5.82442e-07	1.81614e-06	1.82217e-07	6.41478e-07	8.1671e-08
1220	NSKF	2.84424e-05	2.95858e-05	2.34348e-05	2.46895e-06	5.09897e-06	1.28129e-06	1.48066e-06	1.87706e-06	7.97715e-07	1.34054e-06	2.23096e-06	9.17606e-07	1.25784e-06	2.23583e-06	2.22116e-06	4.90772e-07	5.35846e-07	4.32415e-07	4.85911e-07	6.14749e-07	3.26684e-07
1221	NSNK	2.90574e-05	3.60737e-05	3.62174e-05	3.52129e-06	4.97581e-06	2.00735e-06	1.43953e-06	3.93367e-06	9.36448e-07	1.95647e-06	4.43915e-06	1.74345e-06	3.40082e-06	3.381e-06	2.32693e-06	6.38003e-07	1.65413e-06	1.21076e-06	2.42956e-07	1.2295e-06	7.35039e-07
1222	NSNN	4.90439e-05	9.29355e-05	6.54268e-05	8.70203e-06	1.17005e-05	8.71276e-06	6.00489e-06	5.32106e-06	2.04631e-06	5.8694e-06	7.53518e-06	1.46817e-06	1.68644e-05	8.64337e-06	4.12502e-06	5.64387e-06	2.86561e-06	2.59449e-06	2.79399e-06	3.28757e-06	9.80052e-07
1223	NSNT	2.66744e-05	2.7344e-05	1.42963e-05	1.34376e-05	1.24395e-05	9.95134e-06	3.66051e-06	7.80204e-06	5.96552e-06	1.55793e-06	4.16598e-06	2.29401e-06	1.2392e-05	8.80697e-06	8.46158e-06	3.63171e-06	3.09859e-06	2.42152e-06	7.28867e-07	1.84425e-06	1.22506e-06
1224	NSNI	6.08052e-05	5.72015e-05	4.92243e-05	0.000179424	0.000142476	9.7378e-05	0.000226458	0.000261825	0.000152814	0.00027655	0.000372525	0.000211141	0.000239222	0.000252648	0.000176212	0.000144091	0.000144352	0.000120471	4.0938e-05	8.05856e-05	6.43567e-05
1225	NSNM	1.43749e-05	1.13452e-05	6.11098e-06	1.74445e-05	1.30307e-05	1.00795e-05	3.18341e-05	1.62243e-05	1.58502e-05	3.31875e-05	2.40397e-05	2.05544e-05	2.66476e-05	1.80502e-05	2.27405e-05	3.0526e-05	1.71238e-05	3.43337e-05	1.63995e-05	8.63322e-06	1.03722e-05
1226	NSNQ	5.29643e-05	3.87571e-05	8.99268e-05	3.15702e-05	3.88704e-05	5.38568e-05	1.02823e-05	2.52669e-05	3.71111e-06	5.07232e-06	6.62458e-06	2.75282e-06	3.23777e-05	2.2849e-05	3.02501e-05	5.30033e-06	3.0287e-06	7.35105e-06	1.15404e-06	2.37881e-06	1.71509e-06
1227	NSNH	1.92947e-05	1.42324e-05	3.97494e-05	5.50454e-06	3.12836e-06	2.69071e-06	9.87104e-07	1.79545e-06	8.67081e-07	8.69541e-07	1.7529e-06	7.34085e-07	2.37592e-06	3.381e-06	3.12021e-06	9.81543e-08	8.38716e-07	8.6483e-08	3.64433e-07	5.61293e-07	1.63342e-07
1228	NSNP	8.61728e-05	7.74802e-05	7.5238e-05	1.70803e-05	1.00502e-05	1.16597e-05	5.96376e-06	3.77044e-06	5.13312e-06	8.00702e-06	5.05381e-06	3.39514e-06	1.16001e-05	1.68778e-05	1.52308e-05	8.83389e-07	1.02743e-05	5.70788e-06	4.85911e-07	2.69955e-06	1.47008e-06
1229	NSNR	6.84155e-06	8.52588e-06	2.13043e-06	1.82136e-06	1.4287e-06	4.27096e-07	1.06936e-06	7.1818e-07	1.73416e-07	6.88386e-07	2.50414e-06	1.37641e-07	2.18957e-06	2.99928e-07	0	1.17785e-06	4.65953e-08	0	1.82217e-07	1.87098e-07	0
1230	NSNL	4.84289e-06	6.41989e-06	8.746e-06	2.31919e-05	2.21941e-05	2.31486e-05	2.92018e-05	2.41896e-05	2.77466e-05	2.77891e-05	4.21151e-05	4.19346e-05	3.21914e-05	1.61688e-05	2.81347e-05	3.45994e-05	9.66853e-06	1.71236e-05	7.04571e-06	5.18528e-06	5.47195e-06
1231	NSNE	3.38234e-06	1.65762e-05	5.55034e-06	9.71389e-07	1.57649e-06	5.55225e-07	7.81458e-07	1.38739e-06	4.50882e-07	1.48547e-06	1.61631e-06	3.21162e-07	5.12453e-07	1.7723e-06	1.58655e-07	1.47231e-07	3.0287e-07	8.6483e-08	1.82217e-07	1.06913e-07	0
1232	NSND	5.07351e-06	4.95928e-06	3.75629e-06	6.88068e-07	9.85309e-07	1.45213e-06	3.29035e-07	5.54957e-07	2.08099e-07	4.71001e-07	9.10596e-07	2.75282e-07	3.72693e-07	5.72589e-07	4.23079e-07	1.96309e-07	1.63084e-07	8.6483e-08	2.42956e-07	5.34565e-08	1.63342e-07
1233	NSNA	2.4522e-05	1.96333e-05	2.2706e-05	1.04829e-05	1.62822e-05	2.70779e-05	1.31614e-06	4.88036e-06	2.77466e-06	6.52155e-07	6.23758e-06	2.20225e-06	1.11808e-05	9.78855e-06	1.52837e-05	1.22693e-06	7.31547e-06	2.85394e-06	1.51847e-06	8.60649e-06	1.79676e-06
1234	NSNG	6.68781e-06	3.32883e-06	1.11007e-05	1.21424e-06	7.63614e-07	5.55225e-07	2.05647e-07	5.38635e-07	6.93665e-08	2.17385e-07	3.64238e-07	2.29401e-07	5.5904e-07	4.08992e-07	6.34618e-07	0	3.26167e-07	8.6483e-08	6.07389e-08	1.87098e-07	3.26684e-07
1235	NSNV	5.30412e-06	7.74463e-06	5.04577e-06	2.60656e-05	1.24888e-05	2.07996e-05	3.77567e-05	1.43962e-05	3.74926e-05	5.72085e-05	1.40687e-05	4.58344e-05	3.36355e-05	1.80229e-05	3.13078e-05	5.79111e-06	1.06936e-05	9.51313e-06	1.33626e-06	3.15393e-06	2.69514e-06
1236	NSNY	5.6731e-05	4.17463e-05	3.94691e-05	9.26867e-06	4.31073e-06	4.18554e-06	1.72743e-06	3.65619e-06	2.42783e-07	7.60848e-07	2.5952e-06	8.71726e-07	8.7117e-06	2.45395e-06	3.4904e-06	5.39849e-07	6.29037e-07	6.91864e-07	0	4.00923e-07	1.63342e-06
1237	NSNS	3.54377e-05	2.56116e-05	4.58604e-05	1.08877e-05	5.3453e-06	8.4138e-06	6.99199e-07	1.58326e-06	7.97715e-07	8.3331e-07	1.95778e-06	1.55993e-06	5.86992e-06	5.53503e-06	4.07213e-06	2.69924e-06	7.92121e-07	2.85394e-06	6.07389e-08	5.88021e-07	4.90026e-07
1238	NSNC	7.764e-06	1.16509e-05	8.68993e-06	3.95841e-05	1.14788e-05	1.47775e-05	3.61527e-05	1.5751e-05	1.27634e-05	2.42384e-05	5.23593e-06	7.75377e-06	3.41946e-05	2.63936e-05	1.73462e-05	1.08951e-05	1.27438e-05	1.02915e-05	1.57921e-06	8.39266e-06	1.71509e-06
1239	NSNW	4.01268e-05	5.15629e-05	5.74096e-05	5.01885e-06	3.27615e-06	8.4138e-06	1.11049e-06	1.09359e-06	1.52606e-06	1.413e-06	1.16101e-06	3.62454e-06	5.26429e-06	2.86295e-06	8.14427e-06	3.4354e-07	3.9606e-07	5.27546e-06	8.50345e-07	3.47467e-07	2.94015e-06
1240	NSNF	1.76804e-06	6.9294e-06	2.24256e-06	1.61898e-06	4.23683e-06	1.96464e-06	1.19275e-06	2.61156e-06	1.42201e-06	1.5217e-06	2.82285e-06	9.63486e-07	1.30443e-06	2.26309e-06	1.42789e-06	4.90772e-07	1.39786e-06	1.29724e-06	6.68128e-07	1.47005e-06	6.53368e-07
1241	NSTK	4.44316e-05	4.33088e-05	8.41522e-05	7.60922e-06	6.33061e-06	2.77613e-06	1.72743e-06	2.44834e-06	6.24298e-07	1.70285e-06	2.73179e-06	1.00937e-06	5.68357e-06	4.44438e-06	3.22598e-06	5.88926e-07	6.52335e-07	7.78347e-07	1.82217e-07	6.68206e-07	4.08355e-07
1242	NSTN	2.70587e-05	2.14336e-05	2.72471e-05	4.69505e-06	2.61107e-06	2.43445e-06	1.35727e-06	1.37107e-06	6.93665e-07	9.78233e-07	1.91225e-06	3.67042e-07	4.8916e-06	1.19971e-06	1.32212e-06	1.96309e-07	3.26167e-07	2.59449e-07	4.25172e-07	4.27652e-07	8.1671e-08
1243	NSTT	6.68781e-06	1.34512e-05	5.27002e-06	1.61898e-06	7.11886e-06	1.58026e-06	1.31614e-06	2.20351e-06	9.01764e-07	1.48547e-06	2.25372e-06	7.34085e-07	2.32933e-06	1.41784e-06	1.0577e-06	2.45386e-07	5.59144e-07	7.78347e-07	1.82217e-07	3.47467e-07	2.45013e-07
1244	NSTI	0.000106851	8.41039e-05	0.000109493	6.06714e-05	7.55732e-05	9.96416e-05	4.15406e-05	1.68935e-05	3.81863e-05	7.17371e-06	1.80981e-05	1.57369e-05	4.57015e-05	4.6407e-05	6.84859e-05	6.82173e-06	8.62014e-06	1.22806e-05	4.06951e-06	4.08942e-06	4.65525e-06
1245	NSTM	5.26569e-05	4.01498e-05	4.26087e-05	0.000120817	0.000152575	0.000196379	7.97087e-05	8.44841e-05	0.000106824	4.72813e-05	7.27338e-05	0.00012016	0.000133098	8.3189e-05	0.000139299	2.88083e-05	1.50037e-05	5.88949e-05	7.41015e-06	8.74013e-06	1.75593e-05
1246	NSTQ	0.000102546	6.08361e-05	8.31991e-05	8.05444e-06	5.1975e-06	2.47716e-06	4.68875e-06	1.469e-06	5.89615e-07	1.26808e-06	1.98055e-06	4.12923e-07	1.20194e-05	6.10762e-06	6.76926e-06	1.47231e-07	1.14159e-06	4.32415e-07	3.64433e-07	8.82032e-07	4.90026e-07
1247	NSTH	5.84222e-06	1.18207e-05	6.5595e-06	1.05234e-06	1.52723e-06	8.96902e-07	9.04846e-07	7.99791e-07	3.46832e-07	5.79694e-07	7.96771e-07	3.21162e-07	9.31733e-08	1.74503e-06	4.23079e-07	1.47231e-07	1.16488e-06	8.6483e-08	6.07389e-08	2.13826e-07	8.1671e-08
1248	NSTP	4.33554e-05	2.89065e-05	4.24405e-05	4.20935e-06	3.20225e-06	7.21793e-06	4.07181e-06	1.30578e-06	4.50882e-07	1.34054e-06	1.38866e-06	4.12923e-07	2.28274e-06	2.31762e-06	6.18753e-06	2.94463e-07	3.26167e-07	2.59449e-07	6.07389e-08	5.34565e-07	4.08355e-07
1249	NSTR	8.99395e-06	1.52854e-05	2.07437e-05	6.47593e-07	1.84745e-06	5.97935e-07	9.04846e-07	6.03924e-07	1.73416e-07	5.79694e-07	6.37417e-07	2.75282e-07	6.05626e-07	9.54316e-07	9.51927e-07	0	1.39786e-07	1.72966e-07	1.82217e-07	8.01847e-08	8.1671e-08
1250	NSTL	2.48294e-05	2.56456e-05	1.9286e-05	6.19261e-06	1.69227e-05	2.39601e-05	5.14117e-06	6.5942e-06	7.59563e-06	4.42016e-06	8.26366e-06	6.42324e-06	8.85146e-06	8.56157e-06	8.30292e-06	2.01216e-06	1.77062e-06	5.1025e-06	1.82217e-07	1.68388e-06	1.06172e-06
1251	NSTE	3.62064e-05	3.40356e-05	4.19359e-05	9.91627e-06	3.15299e-06	3.20322e-06	1.76856e-06	1.10991e-06	5.54932e-07	1.15939e-06	1.54801e-06	4.58803e-07	3.35424e-06	1.99043e-06	4.33656e-06	9.81543e-08	4.89251e-07	2.59449e-07	3.03695e-07	3.20739e-07	8.1671e-07
1252	NSTD	3.75901e-05	2.34037e-05	4.31133e-05	4.776e-06	4.63095e-06	1.06774e-06	1.52179e-06	2.43202e-06	2.08099e-07	6.88386e-07	1.32036e-06	4.58803e-07	2.93496e-06	2.07223e-06	1.00481e-06	1.47231e-07	6.52335e-07	0	1.82217e-07	2.94011e-07	0
1253	NSTA	7.57951e-05	6.57274e-05	5.09062e-05	1.64731e-05	9.11411e-06	7.34606e-06	2.42663e-06	1.86074e-06	1.00581e-06	1.73908e-06	1.70737e-06	8.71726e-07	1.15535e-05	4.79884e-06	5.55291e-06	3.4354e-07	8.38716e-07	4.32415e-07	4.85911e-07	5.61293e-07	3.26684e-07
1254	NSTG	9.83953e-06	1.60327e-05	1.73799e-05	2.10468e-06	1.84745e-06	6.40644e-07	5.75811e-07	9.30369e-07	1.73416e-07	6.15925e-07	9.56126e-07	3.21162e-07	1.49077e-06	6.81654e-07	2.48559e-06	2.45386e-07	1.39786e-07	1.72966e-07	6.07389e-08	1.60369e-07	2.45013e-07
1255	NSTV	3.80513e-05	4.16783e-05	4.77666e-05	1.24662e-05	2.11102e-05	1.53755e-05	3.98955e-06	3.60722e-06	1.94226e-06	4.85494e-06	3.73344e-06	1.60581e-06	4.61208e-06	9.51589e-06	9.30773e-06	7.36157e-07	1.14159e-06	9.51313e-07	5.4665e-07	8.82032e-07	4.90026e-07
1256	NSTY	8.27136e-05	4.18821e-05	8.58341e-05	7.77112e-06	8.76925e-06	3.67303e-06	1.23388e-06	3.0033e-06	5.89615e-07	1.23185e-06	4.32533e-06	4.58803e-08	8.94463e-06	4.74431e-06	3.64905e-06	4.90772e-07	9.78502e-07	1.72966e-07	4.85911e-07	8.55303e-07	2.45013e-07
1257	NSTS	4.33554e-05	2.8329e-05	2.96018e-05	4.16888e-06	4.2122e-06	1.7938e-06	6.5807e-07	1.27314e-06	2.77466e-07	1.12316e-06	1.59354e-06	4.12923e-07	8.7117e-06	2.69935e-06	1.21635e-06	8.34312e-07	4.65953e-07	8.6483e-08	3.64433e-07	3.47467e-07	2.45013e-07
1258	NSTC	6.31114e-05	5.63184e-05	7.45652e-05	1.61493e-05	1.33263e-05	1.29837e-05	3.00244e-06	3.32974e-06	9.36448e-07	3.07962e-06	2.41308e-06	4.58803e-07	7.45386e-06	6.13489e-06	8.30292e-06	3.92617e-07	6.17388e-06	3.45932e-06	4.85911e-07	1.25623e-06	7.35039e-07
1259	NSTW	7.1106e-05	6.15494e-05	6.60995e-05	1.07258e-05	3.94124e-06	3.45948e-06	1.31614e-06	1.24049e-06	5.20249e-07	8.69541e-07	1.2976e-06	9.17606e-08	1.18796e-05	2.67208e-06	3.01444e-06	2.94463e-07	7.45525e-07	1.72966e-07	7.89606e-07	5.34565e-07	0
1260	NSTF	3.59758e-05	3.50207e-05	3.31339e-05	3.96651e-06	6.33061e-06	4.01471e-06	1.52179e-06	2.93801e-06	4.92502e-06	1.77531e-06	2.50414e-06	1.10113e-06	5.31088e-06	8.31618e-06	6.87503e-06	4.41694e-07	1.09499e-06	5.18898e-07	3.64433e-07	1.01567e-06	5.71697e-07
1261	NSIK	4.13568e-05	4.71131e-05	5.66808e-05	5.01885e-06	4.70485e-06	7.21793e-06	1.97421e-06	4.24379e-06	1.42201e-06	1.70285e-06	4.00662e-06	1.42229e-06	3.95986e-06	3.73546e-06	5.12983e-06	9.81543e-07	2.86561e-06	5.18898e-07	9.11084e-07	2.00462e-06	1.55175e-06
1262	NSIN	6.41107e-05	8.31868e-05	7.07529e-05	1.38423e-05	8.79388e-06	9.35341e-06	2.59115e-06	4.70081e-06	2.35846e-06	4.49263e-06	5.39528e-06	2.15637e-06	1.04354e-05	6.89834e-06	6.08176e-06	8.83389e-07	2.60934e-06	1.29724e-06	1.03256e-06	2.53918e-06	8.98381e-07
1263	NSIT	5.91909e-05	6.92601e-05	5.72414e-05	0.000177319	0.000203343	0.000240754	0.000185452	0.000236314	0.00026498	0.000187277	0.000192158	0.000214032	0.000195757	0.000211776	0.000291819	0.000154495	0.00013953	0.000278648	0.000112488	0.000118032	0.000113931
1264	NSII	7.44883e-05	0.000120313	8.93661e-05	0.000242281	0.000360968	0.0003723	0.000345774	0.000530751	0.000517162	0.000370388	0.000387254	0.000437881	0.000289722	0.000353179	0.000330425	0.000230515	0.000294576	0.000363575	0.000197827	0.00021861	0.000232599
1265	NSIM	1.62967e-05	5.73034e-05	2.14165e-05	7.77921e-05	0.000133682	5.50527e-05	0.000117342	0.000161362	9.08701e-05	0.000125576	0.000136476	6.61135e-05	8.6325e-05	0.000133986	7.09186e-05	0.000100657	0.000148756	9.07207e-05	8.6067e-05	0.000138132	8.46111e-05
1266	NSIQ	3.06717e-05	3.66511e-05	2.9714e-05	5.18074e-06	5.39457e-06	2.94696e-06	1.6863e-06	2.84007e-06	1.42201e-06	1.70285e-06	3.14156e-06	1.10113e-06	2.70202e-06	3.81726e-06	4.1779e-06	1.12877e-06	1.65413e-06	1.72966e-06	7.89606e-07	1.84425e-06	6.53368e-07
1267	NSIH	4.70453e-05	4.00139e-05	5.05698e-05	7.77112e-06	7.88247e-06	8.92631e-06	4.19519e-06	4.81507e-06	9.64194e-06	1.55793e-06	4.07492e-06	1.13324e-05	9.17757e-06	6.57114e-06	8.09138e-06	2.7974e-06	6.87281e-06	2.76746e-06	1.0933e-06	5.53274e-06	5.79864e-06
1268	NSIP	8.31748e-05	9.1407e-05	0.00011381	1.20209e-05	5.3453e-06	7.43148e-06	1.85082e-06	1.7628e-06	1.2486e-06	1.12316e-06	1.59354e-06	6.88204e-07	7.87314e-06	7.71632e-06	7.24522e-06	1.17785e-06	2.77242e-06	1.64318e-06	9.71822e-07	2.11153e-06	8.1671e-07
1269	NSIR	4.22792e-05	3.47489e-05	4.26648e-05	5.90929e-06	4.87728e-06	3.84387e-06	1.23388e-06	1.20785e-06	3.57237e-06	7.24617e-07	1.34313e-06	6.88204e-07	5.26429e-06	2.29036e-06	3.43751e-06	4.90772e-07	1.86381e-07	5.18898e-07	1.82217e-07	5.07836e-07	3.26684e-07
1270	NSIL	2.41376e-05	2.47285e-05	2.83684e-05	0.000135914	6.4119e-05	0.000112625	0.000190347	7.3238e-05	0.000157566	0.000267239	7.47144e-05	0.000103965	0.000127927	7.62634e-05	0.000118145	0.000147084	6.22048e-05	0.000126957	0.000144255	7.57478e-05	9.44933e-05
1271	NSIE	3.68982e-05	2.2079e-05	5.02895e-05	3.35939e-06	4.38462e-06	4.22825e-06	1.80969e-06	1.86074e-06	5.89615e-07	9.42002e-07	2.09437e-06	7.79965e-07	2.46909e-06	5.01697e-06	3.33175e-06	4.41694e-07	9.31907e-07	6.05381e-07	3.03695e-07	8.28575e-07	4.90026e-07
1272	NSID	9.99327e-05	9.2426e-05	8.35915e-05	1.79302e-05	1.69227e-05	1.49057e-05	5.55246e-06	3.50929e-06	1.52606e-05	4.27524e-06	3.91556e-06	2.24813e-06	2.69271e-05	1.37694e-05	1.50722e-05	5.00587e-06	8.85311e-06	2.59449e-06	2.00438e-06	2.24517e-06	1.22506e-06
1273	NSIA	1.28375e-05	5.40086e-06	1.48009e-05	4.65457e-06	3.25152e-06	5.63767e-06	1.15162e-06	1.15888e-06	1.35265e-06	8.69541e-07	1.13824e-06	5.04683e-07	5.96309e-06	2.23583e-06	1.53366e-06	5.39849e-07	8.38716e-07	6.91864e-07	6.07389e-07	4.5438e-07	7.35039e-07
1274	NSIG	4.18949e-05	5.37368e-05	2.84806e-05	4.63029e-05	7.6189e-05	5.40704e-05	1.7809e-05	3.57131e-05	4.37009e-06	2.36225e-05	8.99213e-06	6.69852e-06	5.39007e-05	4.03812e-05	6.34618e-05	1.75205e-05	2.12708e-05	4.21172e-05	4.79837e-06	8.9005e-06	2.83398e-05
1275	NSIV	4.83521e-05	4.12707e-05	3.12838e-05	0.000197354	8.51553e-05	0.000145127	0.000226294	0.000123445	0.00018233	0.00025079	0.000103717	9.33205e-05	0.00023447	9.4859e-05	0.000163097	0.00014571	9.2119e-05	0.000189138	0.000129799	4.30859e-05	0.000104457
1276	NSIY	3.1671e-05	2.64608e-05	5.41579e-05	4.776e-06	3.69491e-06	3.33135e-06	1.93308e-06	2.43202e-06	1.21391e-06	2.06516e-06	2.82285e-06	7.34085e-07	2.04981e-06	1.55417e-06	4.33656e-06	1.03062e-06	1.0018e-06	9.51313e-07	2.42956e-07	1.06913e-06	7.35039e-07
1277	NSIS	4.21255e-05	2.9416e-05	2.83684e-05	4.32268e-05	4.43635e-05	8.13618e-05	2.55413e-05	1.46737e-05	6.13894e-06	1.43837e-05	6.4197e-06	1.68839e-05	5.87923e-05	3.11107e-05	3.57502e-05	1.37907e-05	9.06279e-06	2.2745e-05	1.19048e-05	3.02029e-06	1.87843e-06
1278	NSIC	0.000115538	0.000107847	0.000105232	0.000252318	0.000253003	0.000247972	0.000279967	0.000290863	0.000281455	0.000270246	0.000192682	0.000171959	0.000258043	0.00024425	0.000275583	0.0002287	0.000168931	0.000302085	0.000161444	0.000104801	0.000178533
1279	NSIW	4.21255e-05	4.27653e-05	4.95046e-05	3.80461e-06	5.14824e-06	5.03974e-06	4.52423e-07	9.46692e-07	4.16199e-07	5.07232e-07	1.43419e-06	1.37641e-07	7.87314e-06	1.82683e-06	5.60579e-06	2.94463e-07	3.49465e-07	5.18898e-07	2.42956e-07	4.00923e-07	4.90026e-07
1280	NSIF	7.14135e-05	8.53268e-05	8.1405e-05	0.000175741	0.000224724	0.000186385	6.9632e-05	9.62524e-05	9.20493e-05	7.27153e-05	5.31788e-05	3.24832e-05	0.000145211	0.00012736	0.00015802	0.000104633	9.42857e-05	0.000177809	7.73814e-05	8.32317e-05	0.000145538
1281	NSMK	1.29913e-05	1.30775e-05	8.18536e-06	5.22122e-06	3.05446e-06	1.75109e-06	1.11049e-06	1.79545e-06	5.20249e-07	1.08693e-06	2.39031e-06	8.25845e-07	1.44419e-06	2.15403e-06	5.28848e-07	5.88926e-07	1.18818e-06	3.45932e-07	4.25172e-07	9.88945e-07	1.63342e-07
1282	NSMN	1.3145e-05	1.94635e-05	7.79291e-06	4.65457e-06	3.30079e-06	5.55225e-06	6.99199e-07	1.97499e-06	5.54932e-07	1.15939e-06	2.1399e-06	8.71726e-07	3.72693e-06	1.14518e-06	9.51927e-07	6.38003e-07	6.75632e-07	6.05381e-07	4.85911e-07	8.01847e-07	4.08355e-07
1283	NSMT	4.84289e-05	5.50955e-05	5.954e-05	7.68612e-05	8.2963e-05	8.82808e-05	7.04546e-05	8.81402e-05	0.00012153	7.3911e-05	5.99172e-05	0.000105387	0.000127834	0.00010372	0.000146861	5.36413e-05	4.8995e-05	0.000143994	9.0501e-06	1.88434e-05	3.21784e-05
1284	NSMI	2.76737e-06	9.74872e-06	3.86842e-06	1.46518e-05	6.94643e-06	7.51689e-06	1.58759e-05	1.37433e-05	1.16883e-05	1.85864e-05	8.69619e-06	1.72051e-05	1.37896e-05	5.4805e-06	6.82214e-06	7.90142e-06	5.82442e-06	1.30589e-05	3.03695e-06	5.45256e-06	7.43206e-06
1285	NSMM	1.76804e-05	2.87706e-05	3.31899e-05	9.1432e-05	8.24211e-05	0.000100837	0.00019265	0.000139294	0.000173451	0.000188219	0.000166207	0.000215867	0.000119355	7.75177e-05	9.67264e-05	0.000117196	7.62067e-05	0.000121595	7.83532e-05	5.10777e-05	8.7878e-05
1286	NSMQ	6.35726e-05	6.07002e-05	4.75423e-05	0.000138666	0.000149299	0.000147604	4.75455e-05	7.29279e-05	4.59206e-05	4.30785e-05	2.25145e-05	1.54617e-05	9.01917e-05	0.000100803	0.000113068	1.57047e-05	3.19411e-05	3.88309e-05	6.13463e-06	2.28259e-05	8.00375e-06
1287	NSMH	9.30143e-06	9.88459e-06	3.86842e-06	1.49756e-06	3.52248e-06	9.39612e-07	1.02823e-06	1.24049e-06	3.12149e-07	8.3331e-07	1.2976e-06	7.34085e-07	3.44741e-06	3.98086e-06	9.51927e-07	1.42324e-06	8.15418e-07	2.59449e-07	1.82217e-07	4.00923e-07	4.90026e-07
1288	NSMP	4.80446e-05	4.31389e-05	7.1706e-05	6.59735e-06	3.37468e-06	2.94696e-06	1.27501e-06	7.83469e-07	1.73416e-07	3.62309e-07	1.09272e-06	3.67042e-07	4.84501e-06	1.99043e-06	1.32212e-06	2.45386e-07	6.52335e-07	1.72966e-07	3.64433e-07	5.34565e-07	1.63342e-07
1289	NSMR	1.45287e-05	1.06998e-05	1.82769e-05	3.11654e-06	2.93129e-06	2.94696e-06	4.11294e-07	7.83469e-07	2.42783e-07	5.79694e-07	1.11548e-06	4.58803e-07	1.16467e-06	2.23583e-06	1.42789e-06	1.47231e-07	3.0287e-07	2.59449e-07	4.85911e-07	2.67282e-07	8.1671e-08
1290	NSML	4.15105e-06	7.94843e-06	2.41076e-06	1.78088e-06	3.15299e-06	1.75109e-06	2.50889e-06	3.77044e-06	2.15036e-06	1.70285e-06	3.75621e-06	2.7987e-06	1.35101e-06	4.14446e-06	1.11058e-06	1.17785e-06	4.0305e-06	2.16207e-06	1.27552e-06	2.85992e-06	1.87843e-06
1291	NSME	6.75699e-05	4.0999e-05	6.88467e-05	9.51152e-06	8.03027e-06	8.15754e-06	9.45975e-07	4.6192e-06	2.98276e-06	5.79694e-07	4.46192e-06	7.79965e-07	2.7952e-06	8.97057e-06	9.20196e-06	1.47231e-07	4.93911e-06	9.51313e-07	4.25172e-07	6.25441e-06	4.08355e-07
1292	NSMD	2.08321e-05	2.50002e-05	3.33581e-05	2.388e-06	4.77875e-06	3.88658e-06	2.3855e-06	1.99132e-06	8.67081e-07	1.84777e-06	2.45861e-06	4.12923e-07	2.04981e-06	2.37216e-06	3.80771e-06	1.96309e-06	1.0484e-06	1.81614e-06	9.11084e-07	6.68206e-07	1.30674e-06
1293	NSMA	4.97358e-05	2.94839e-05	2.92094e-05	1.55018e-05	1.57157e-05	2.33195e-05	1.06936e-05	4.22747e-06	2.49719e-06	1.37677e-06	2.41308e-06	1.69757e-06	1.33238e-05	1.18608e-05	1.22164e-05	8.83389e-07	1.37456e-06	2.07559e-06	2.42956e-07	1.0424e-06	9.80052e-07
1294	NSMG	1.6758e-05	1.4708e-05	4.60847e-05	1.39232e-05	4.58169e-06	1.93902e-05	4.4831e-06	1.469e-06	1.80353e-06	6.52155e-06	1.45695e-06	2.61518e-06	1.86347e-05	5.97129e-06	5.87022e-06	3.72986e-06	1.16488e-06	2.07559e-06	4.79837e-06	1.14931e-06	4.98193e-06
1295	NSMV	5.94215e-05	8.86896e-05	5.78021e-05	0.000193954	0.00021997	0.000234476	0.00022724	0.00029101	0.000274379	0.000199125	0.000194116	0.00032442	0.000262935	0.000221565	0.000357237	7.27814e-05	0.000108823	0.000162502	2.53889e-05	3.33568e-05	5.86398e-05
1296	NSMY	5.98828e-05	4.99664e-05	4.35618e-05	1.50565e-05	1.79819e-05	4.4418e-06	2.05647e-06	6.54523e-06	9.01764e-07	1.5217e-06	3.71068e-06	1.19289e-06	1.36965e-05	1.03611e-05	1.3327e-05	3.8771e-06	6.54664e-06	5.88084e-06	6.68128e-07	1.8977e-06	2.45013e-06
1297	NSMS	1.99865e-05	1.23982e-05	1.34554e-05	1.7566e-05	8.81852e-06	5.55225e-06	1.56292e-06	1.81177e-06	1.0405e-06	2.4637e-06	2.07161e-06	1.19289e-06	1.46282e-05	9.32503e-06	5.39425e-06	2.7974e-06	3.33157e-06	1.81614e-06	1.21478e-07	1.28296e-06	2.45013e-07
1298	NSMC	4.53541e-05	6.84109e-05	5.03455e-05	0.000182702	0.000187036	0.000188905	0.000123388	0.000161574	0.000203348	0.000118692	0.000117216	9.04759e-05	0.000192822	0.000213958	0.000205934	4.67215e-05	5.13015e-05	8.03427e-05	2.41741e-05	2.10618e-05	2.79315e-05
1299	NSMW	2.44451e-05	2.49323e-05	2.44439e-05	1.53803e-05	4.49301e-05	1.09764e-05	1.89195e-06	3.63987e-06	6.24298e-07	1.30431e-06	4.23427e-06	4.58803e-07	1.61656e-05	1.54599e-05	1.3327e-05	6.38003e-07	4.44985e-06	3.45932e-06	6.07389e-07	3.34103e-06	9.80052e-07
1300	NSMF	2.18315e-05	4.75887e-05	2.73593e-05	3.77223e-05	3.91907e-05	4.44607e-05	2.66518e-05	4.50495e-05	6.23952e-05	3.92743e-05	3.25766e-05	4.00076e-05	4.3046e-05	4.63525e-05	5.39954e-05	4.55927e-05	3.7882e-05	6.99647e-05	3.82048e-05	3.75532e-05	5.16161e-05
1301	NSQK	8.6634e-05	6.2976e-05	3.88524e-05	1.00377e-05	5.36993e-06	4.8689e-06	2.22098e-06	3.62354e-06	7.97715e-07	1.73908e-06	2.41308e-06	7.34085e-07	1.2392e-05	7.03467e-06	4.97118e-06	6.8708e-07	2.74912e-06	2.59449e-07	6.07389e-07	9.0876e-07	4.08355e-07
1302	NSQN	1.0762e-05	2.37774e-05	8.68993e-06	2.26658e-06	2.83276e-06	1.45213e-06	1.76856e-06	1.63223e-06	7.28348e-07	1.413e-06	1.86672e-06	4.58803e-07	1.53736e-06	5.18057e-07	1.00481e-06	2.94463e-07	2.56274e-07	2.59449e-07	0	2.94011e-07	4.08355e-07
1303	NSQT	3.66676e-05	3.89949e-05	4.92243e-05	9.14725e-06	6.7001e-06	4.18554e-06	2.46776e-06	2.05661e-06	8.67081e-07	1.23185e-06	2.27649e-06	7.34085e-07	4.00645e-06	1.99043e-06	6.82214e-06	4.90772e-07	7.92121e-07	1.12428e-06	6.07389e-07	5.88021e-07	4.90026e-07
1304	NSQI	3.71289e-05	3.82815e-05	2.82563e-05	6.54069e-05	6.07197e-05	9.76769e-05	4.33503e-05	3.13551e-05	5.36203e-05	3.74627e-05	1.70281e-05	2.01873e-05	4.654e-05	2.72934e-05	3.4904e-05	5.69295e-06	4.17028e-06	5.88084e-06	1.45773e-06	4.14288e-06	1.9601e-06
1305	NSQM	2.22158e-05	3.45791e-05	2.05195e-05	8.09086e-05	0.000113335	9.6054e-05	6.3586e-05	9.36245e-05	7.73783e-05	5.09044e-05	6.21026e-05	4.10629e-05	9.21949e-05	9.76674e-05	7.82696e-05	1.03553e-05	1.91274e-05	1.64318e-05	3.46212e-06	1.16535e-05	1.17606e-05
1306	NSQQ	6.2727e-05	4.29012e-05	6.79497e-05	9.14725e-06	5.66553e-06	6.83354e-06	1.06936e-06	2.21983e-06	3.81516e-07	1.12316e-06	1.82119e-06	5.50563e-07	4.42573e-06	6.38028e-06	7.93273e-06	1.96309e-07	1.58424e-06	6.05381e-07	1.21478e-07	7.4839e-07	5.71697e-07
1307	NSQH	3.25166e-05	4.63659e-05	3.61053e-05	6.47593e-06	4.43389e-06	3.28864e-06	2.75567e-06	1.48533e-06	5.20249e-07	1.12316e-06	1.91225e-06	6.42324e-07	3.44741e-06	2.37216e-06	1.58655e-06	3.4354e-07	4.89251e-07	1.72966e-07	3.64433e-07	4.5438e-07	6.53368e-07
1308	NSQP	4.94283e-05	4.68414e-05	8.02277e-05	8.25681e-06	3.49785e-06	7.30335e-06	1.23388e-06	1.1752e-06	1.42201e-06	8.3331e-07	1.13824e-06	1.97285e-06	9.59685e-06	3.49007e-06	1.23751e-05	6.8708e-07	4.19358e-07	2.50801e-06	3.03695e-07	4.00923e-07	8.1671e-07
1309	NSQR	2.43682e-05	2.75138e-05	2.05755e-05	2.95464e-06	3.9905e-06	1.53755e-06	1.06936e-06	2.57892e-06	2.77466e-07	7.60848e-07	1.2976e-06	3.67042e-07	2.46909e-06	3.68093e-06	1.95674e-06	1.76678e-06	1.84052e-06	6.05381e-07	1.21478e-06	7.75119e-07	9.80052e-07
1310	NSQL	4.07418e-06	1.54553e-05	3.5881e-06	1.33566e-06	4.40926e-06	7.30335e-06	6.5807e-07	1.74648e-06	9.01764e-07	1.15939e-06	1.98055e-06	8.71726e-07	1.44419e-06	4.11719e-06	3.75482e-06	1.96309e-07	5.12549e-07	1.81614e-06	3.03695e-07	1.14931e-06	4.08355e-07
1311	NSQE	7.20284e-05	8.26433e-05	0.000103214	1.04424e-05	4.80338e-06	5.29599e-06	1.11049e-06	1.53429e-06	3.81516e-07	9.42002e-07	2.04884e-06	4.58803e-07	7.40727e-06	3.73546e-06	6.76926e-06	6.38003e-07	1.25807e-06	1.64318e-06	5.4665e-07	1.60369e-06	1.06172e-06
1312	NSQD	3.07485e-05	3.9878e-05	4.88318e-05	9.26867e-06	4.70485e-06	5.72309e-06	1.23388e-06	1.69752e-06	4.85565e-07	1.59416e-06	1.66184e-06	7.34085e-07	1.91005e-06	1.8541e-06	2.85578e-06	1.47231e-07	7.22228e-07	5.62139e-06	3.03695e-07	4.5438e-07	9.80052e-07
1313	NSQA	5.38099e-05	6.13456e-05	8.56098e-05	1.63922e-05	7.95637e-06	1.08482e-05	3.24922e-06	3.49297e-06	1.49138e-06	3.51439e-06	2.64073e-06	5.96444e-07	1.27181e-05	6.54388e-06	4.81252e-06	7.70511e-06	4.21688e-06	3.19987e-06	5.95241e-06	2.61937e-06	7.35039e-07
1314	NSQG	2.4522e-05	5.03061e-05	3.98616e-05	2.99512e-06	2.68497e-06	2.56258e-06	4.93552e-07	7.83469e-07	2.77466e-07	6.88386e-07	1.09272e-06	3.21162e-07	1.30443e-06	1.74503e-06	2.85578e-06	1.47231e-07	8.38716e-07	1.72966e-07	2.42956e-07	9.35488e-07	4.90026e-07
1315	NSQV	0.000103776	9.50415e-05	8.81327e-05	5.0067e-05	3.56928e-05	4.93296e-05	6.90973e-06	5.46796e-06	3.01744e-06	4.67378e-06	5.62293e-06	2.66106e-06	3.67103e-05	1.93044e-05	2.78174e-05	1.22693e-06	5.38176e-06	7.00512e-06	1.70069e-06	2.29863e-06	1.79676e-06
1316	NSQY	7.16441e-05	3.79419e-05	4.66453e-05	8.9044e-06	5.3453e-06	4.82619e-06	2.26211e-06	2.21983e-06	7.28348e-07	3.44193e-06	2.18543e-06	8.25845e-07	3.77352e-06	1.33604e-06	5.2356e-06	1.03062e-06	1.39786e-06	5.18898e-07	3.03695e-07	9.0876e-07	1.30674e-06
1317	NSQS	6.60325e-05	5.74733e-05	6.83421e-05	1.2709e-05	1.17744e-05	1.26421e-05	4.60649e-06	6.33304e-06	9.01764e-06	2.06516e-06	8.85554e-06	1.83521e-06	9.08439e-06	5.58956e-06	1.63414e-05	4.95679e-06	4.10039e-06	1.0205e-05	1.57921e-06	2.43227e-06	6.45201e-06
1318	NSQC	6.41107e-05	5.3533e-05	5.19153e-05	9.14725e-06	8.1288e-06	7.13251e-06	1.60404e-06	3.55825e-06	9.71131e-07	1.77531e-06	2.32202e-06	1.23877e-06	8.57194e-06	6.40755e-06	6.9808e-06	6.8708e-07	1.44446e-06	8.6483e-07	6.07389e-07	1.25623e-06	7.35039e-07
1319	NSQW	2.47526e-05	1.4674e-05	1.67632e-05	1.18186e-05	7.06959e-06	1.15316e-06	1.76856e-06	3.34606e-06	1.56075e-06	1.34054e-06	1.63907e-06	3.67042e-07	3.40082e-06	1.74503e-06	3.17309e-06	2.94463e-07	4.42656e-07	7.78347e-07	3.03695e-07	2.13826e-07	1.63342e-07
1320	NSQF	0.000115461	8.56664e-05	8.84691e-05	2.13706e-05	1.69473e-05	1.90058e-05	2.3855e-06	3.91734e-06	2.73998e-06	2.35501e-06	3.91556e-06	1.69757e-06	7.40727e-06	8.75244e-06	1.13702e-05	8.34312e-07	3.26167e-06	4.15118e-06	6.68128e-07	2.40554e-06	2.04177e-06
1321	NSHK	2.67512e-05	3.81117e-05	8.62826e-05	6.88068e-06	4.2122e-06	2.2209e-06	6.5807e-07	2.35041e-06	7.63031e-07	5.79694e-07	1.98055e-06	7.34085e-07	2.32933e-06	4.88064e-06	3.70194e-06	3.4354e-07	6.05739e-07	6.05381e-07	2.42956e-07	6.94934e-07	2.45013e-07
1322	NSHN	3.72826e-05	5.68958e-05	5.40458e-05	5.18074e-06	5.54236e-06	3.972e-06	1.23388e-06	2.46466e-06	9.01764e-07	9.78233e-07	2.86838e-06	9.63486e-07	6.38237e-06	5.37143e-06	3.91348e-06	5.88926e-07	2.30647e-06	6.91864e-07	5.4665e-07	1.2295e-06	5.71697e-07
1323	NSHT	7.37965e-06	1.21604e-05	1.43524e-05	5.26169e-06	8.03027e-06	2.10986e-05	7.69119e-06	3.7378e-06	3.26023e-06	1.08693e-06	1.84396e-06	9.35958e-06	7.17434e-06	3.68093e-06	1.04712e-05	8.34312e-07	1.16488e-06	5.27546e-06	3.64433e-07	6.14749e-07	8.1671e-07
1324	NSHI	1.46056e-05	3.59378e-05	2.55652e-05	7.89659e-05	9.44665e-05	0.000120313	8.19297e-05	0.000110518	0.000174249	9.56495e-05	9.02856e-05	0.000155672	0.0001283	0.000151627	0.000116823	4.70159e-05	7.82336e-05	7.93049e-05	2.15623e-05	3.17531e-05	2.04994e-05
1325	NSHM	2.3907e-05	3.37639e-05	3.62174e-05	9.32129e-05	8.19038e-05	0.000137183	0.000140745	0.000116916	0.000196862	0.000155648	0.000115281	0.000199809	0.000171951	0.000122371	0.000192554	0.000126914	7.48554e-05	0.000218197	6.57802e-05	4.22306e-05	0.000106091
1326	NSHQ	2.51369e-05	1.49458e-05	2.42197e-05	1.20614e-05	8.74462e-06	1.0891e-05	1.02412e-05	1.53429e-06	7.63031e-07	1.12316e-06	2.09437e-06	1.46817e-06	6.70847e-06	8.28891e-06	9.83658e-06	1.47231e-07	2.18998e-06	3.0269e-06	4.85911e-07	9.0876e-07	5.71697e-07
1327	NSHH	1.23763e-05	2.37094e-05	9.97941e-06	1.21424e-06	8.86778e-06	3.88658e-06	1.60404e-06	3.26445e-06	3.71111e-06	1.413e-06	1.77566e-06	1.23877e-06	8.85146e-07	1.99043e-06	3.06732e-06	3.4354e-07	6.52335e-07	2.68097e-06	1.82217e-07	4.5438e-07	2.85848e-06
1328	NSHP	6.37263e-05	3.32883e-05	4.31693e-05	1.48542e-05	5.07434e-06	8.20025e-06	1.76856e-06	2.17086e-06	7.63031e-07	1.413e-06	1.66184e-06	9.17606e-07	7.17434e-06	2.29036e-06	5.97599e-06	1.47231e-07	3.72763e-07	4.32415e-07	4.85911e-07	4.81108e-07	2.45013e-07
1329	NSHR	4.30479e-06	1.44702e-05	8.52174e-06	3.64271e-07	6.40451e-07	2.13548e-07	2.87905e-07	4.57023e-07	1.0405e-07	6.88386e-07	6.82947e-07	4.58803e-08	9.78319e-07	3.81726e-07	1.0577e-07	9.81543e-08	2.32977e-08	8.6483e-08	0	1.87098e-07	8.1671e-08
1330	NSHL	1.3145e-05	1.64743e-05	1.98467e-05	3.84104e-05	4.33536e-05	4.49305e-05	1.46009e-05	2.49567e-05	3.63827e-05	2.20284e-05	1.25662e-05	2.25731e-05	3.73625e-05	4.08447e-05	8.56734e-05	2.06615e-05	2.02457e-05	2.12748e-05	6.01315e-06	5.61293e-06	6.12532e-06
1331	NSHE	7.90237e-05	6.33836e-05	0.000102765	6.79973e-06	6.65084e-06	3.37406e-06	1.76856e-06	2.13822e-06	6.24298e-07	1.08693e-06	2.25372e-06	1.19289e-06	6.14943e-06	5.53503e-06	5.39425e-06	2.94463e-07	1.09499e-06	8.6483e-07	2.42956e-07	8.82032e-07	4.90026e-07
1332	NSHD	5.4348e-05	5.29556e-05	5.20275e-05	5.26169e-06	3.44858e-06	3.28864e-06	6.1694e-07	1.24049e-06	2.42783e-07	1.01446e-06	1.52525e-06	6.42324e-07	3.8201e-06	2.26309e-06	4.28367e-06	4.41694e-07	4.19358e-07	1.55669e-06	1.82217e-07	6.41478e-07	2.45013e-07
1333	NSHA	4.68146e-05	7.4559e-05	6.09977e-05	8.05444e-06	4.28609e-06	7.00438e-06	5.75811e-07	1.0283e-06	4.16199e-07	6.88386e-07	9.10596e-07	4.12923e-07	7.08117e-06	5.26237e-06	1.03654e-05	3.92617e-07	7.22228e-07	8.6483e-07	2.42956e-07	5.07836e-07	5.71697e-07
1334	NSHG	3.88969e-05	3.2575e-05	3.27975e-05	3.35939e-06	6.01038e-06	4.27096e-06	4.52423e-07	1.51797e-06	1.73416e-07	5.79694e-07	1.25207e-06	5.04683e-07	7.03458e-06	2.45395e-06	1.11058e-06	3.4354e-07	4.42656e-07	8.6483e-07	1.82217e-07	3.47467e-07	1.63342e-07
1335	NSHV	7.75632e-05	5.62844e-05	9.12163e-05	0.000154451	0.000110256	0.00012877	8.06958e-05	8.42719e-05	6.22911e-05	0.000101084	5.4317e-05	3.89065e-05	0.000139853	6.53842e-05	0.000120736	1.74715e-05	7.9911e-06	2.8107e-05	8.62492e-06	5.63966e-06	5.55363e-06
1336	NSHY	0.000102162	0.000105334	9.12163e-05	1.08877e-05	6.774e-06	1.50338e-05	1.31614e-06	1.89338e-06	7.97715e-07	1.26808e-06	2.75455e-06	1.33053e-06	8.47877e-06	3.98086e-06	5.44714e-06	1.96309e-07	6.75632e-07	9.51313e-07	3.64433e-07	6.41478e-07	6.53368e-07
1337	NSHS	1.46824e-05	2.88385e-05	4.18799e-05	2.02373e-06	3.42395e-06	5.21057e-06	8.63716e-07	7.50824e-07	4.16199e-07	5.79694e-07	1.02442e-06	5.50563e-07	8.85146e-07	1.96316e-06	1.32212e-06	1.47231e-07	5.82442e-07	3.45932e-07	1.82217e-07	3.47467e-07	8.1671e-08
1338	NSHC	1.10695e-05	1.1515e-05	6.61556e-06	8.9044e-06	5.14824e-06	2.13548e-06	1.56292e-06	1.45268e-06	5.89615e-07	8.3331e-07	1.59354e-06	7.34085e-07	5.73016e-06	2.91748e-06	3.91348e-06	7.36157e-07	5.59144e-07	3.45932e-07	6.07389e-07	4.5438e-07	2.45013e-07
1339	NSHW	5.07351e-06	1.03262e-05	5.71854e-06	6.07118e-07	5.66553e-07	1.70839e-07	5.34682e-07	4.89668e-07	1.73416e-07	2.17385e-07	4.78063e-07	4.58803e-08	9.31733e-07	1.09065e-07	4.75964e-07	0	4.65953e-08	0	1.82217e-07	2.67282e-08	8.1671e-08
1340	NSHF	4.75834e-05	5.10534e-05	3.81236e-05	8.09491e-06	1.23164e-05	1.28129e-05	2.46776e-06	2.48098e-06	8.32398e-07	1.01446e-06	2.50414e-06	8.25845e-07	6.56871e-06	6.89834e-06	7.19234e-06	3.4354e-07	1.9803e-06	1.21076e-06	1.82217e-07	6.94934e-07	4.90026e-07
1341	NSPK	7.14903e-06	1.52854e-05	6.05492e-06	1.74041e-06	1.94599e-06	1.23858e-06	9.87104e-07	8.32436e-07	2.77466e-07	7.60848e-07	1.00166e-06	3.21162e-07	5.5904e-07	6.54388e-07	2.64424e-07	0	5.12549e-07	8.6483e-08	6.07389e-08	2.40554e-07	1.63342e-07
1342	NSPN	2.35995e-05	3.33223e-05	3.17323e-05	6.23308e-06	1.99525e-06	2.17819e-06	9.87104e-07	9.95658e-07	2.77466e-07	8.3331e-07	1.04719e-06	1.83521e-07	8.85146e-07	1.30878e-06	2.64424e-06	2.45386e-07	4.89251e-07	8.6483e-08	2.42956e-07	1.87098e-07	8.1671e-08
1343	NSPT	1.99865e-06	5.63863e-06	2.01831e-06	6.88068e-07	1.87209e-06	5.12516e-07	1.52179e-06	1.01198e-06	5.20249e-07	9.42002e-07	9.56126e-07	3.21162e-07	3.72693e-07	7.36186e-07	5.28848e-07	2.94463e-07	6.9893e-07	8.6483e-07	1.21478e-07	4.00923e-07	4.08355e-07
1344	NSPI	7.91775e-06	1.21944e-05	5.88673e-06	7.36637e-06	1.0124e-05	1.14035e-05	1.56292e-06	3.28078e-06	1.17923e-06	1.84777e-06	2.73179e-06	1.55993e-06	2.84178e-06	3.89906e-06	1.13702e-05	5.88926e-07	2.9821e-06	2.24856e-06	9.11084e-07	1.09586e-06	1.30674e-06
1345	NSPM	7.00298e-05	5.91717e-05	6.27357e-05	0.000108189	0.000135554	0.000156445	3.47954e-05	8.14644e-05	5.03601e-05	2.19197e-05	5.3543e-05	4.81743e-05	5.97241e-05	0.000105765	7.92215e-05	4.76049e-05	0.000100553	7.52402e-05	3.12805e-05	7.84741e-05	6.403e-05
1346	NSPQ	4.38935e-05	2.85328e-05	3.82918e-05	7.28542e-06	9.01558e-06	7.9867e-06	7.69119e-06	2.61156e-06	4.50882e-06	5.79694e-06	2.91391e-06	3.57866e-06	1.26716e-05	1.06065e-05	7.93273e-06	1.22693e-06	8.36386e-06	3.89173e-06	1.82217e-07	1.68388e-06	9.80052e-07
1347	NSPH	1.23763e-05	1.60327e-05	9.19451e-06	2.0642e-06	2.09378e-06	1.45213e-06	9.87104e-07	6.36568e-07	2.77466e-07	7.24617e-07	9.33361e-07	3.21162e-07	1.81688e-06	7.36186e-07	1.11058e-06	0	1.16488e-07	2.59449e-07	1.82217e-07	1.60369e-07	1.63342e-07
1348	NSPP	1.83722e-05	1.56931e-05	2.22574e-05	1.61898e-06	1.2809e-06	1.40942e-06	3.29035e-07	5.0599e-07	3.46832e-07	2.89847e-07	6.60182e-07	3.21162e-07	1.49077e-06	5.99855e-07	1.42789e-06	9.81543e-08	1.63084e-07	6.05381e-07	1.82217e-07	1.06913e-07	8.1671e-08
1349	NSPR	5.30412e-05	6.14475e-05	0.000118968	4.89742e-06	3.76881e-06	1.92193e-06	7.40328e-07	6.52891e-07	9.01764e-07	5.79694e-07	1.04719e-06	2.29401e-07	1.14137e-05	5.58956e-06	4.70675e-06	1.52139e-06	1.16488e-06	5.18898e-07	6.07389e-07	7.75119e-07	5.71697e-07
1350	NSPL	3.1671e-05	1.40286e-05	9.47483e-06	5.82834e-06	1.77356e-06	5.3387e-06	5.34682e-07	7.1818e-07	2.42783e-07	3.62309e-07	6.37417e-07	5.96444e-07	4.93818e-06	3.81726e-06	2.53847e-06	1.96309e-07	3.9606e-07	4.32415e-07	5.4665e-07	3.74195e-07	1.63342e-07
1351	NSPE	5.9729e-05	4.39881e-05	6.84542e-05	8.98535e-06	3.74417e-06	2.90425e-06	1.43953e-06	1.24049e-06	6.93665e-08	1.05069e-06	1.59354e-06	6.88204e-07	1.25784e-05	3.7082e-06	1.90385e-06	3.4354e-07	6.75632e-07	1.72966e-06	3.03695e-07	5.61293e-07	1.63342e-07
1352	NSPD	4.72759e-05	2.68005e-05	4.13192e-05	7.36637e-06	2.93129e-06	1.75109e-06	6.99199e-07	9.14047e-07	3.81516e-07	7.24617e-07	1.04719e-06	2.75282e-07	3.1213e-06	1.41784e-06	2.06251e-06	2.45386e-07	4.42656e-07	1.29724e-06	2.42956e-07	2.67282e-07	4.90026e-07
1353	NSPA	3.00567e-05	3.61416e-05	3.45355e-05	8.49966e-06	2.68497e-06	4.74077e-06	1.48066e-06	8.97725e-07	3.46832e-07	8.3331e-07	9.10596e-07	4.12923e-07	6.38237e-06	1.17244e-06	3.70194e-06	6.38003e-07	4.19358e-07	6.91864e-07	3.03695e-07	3.74195e-07	8.1671e-08
1354	NSPG	4.91977e-06	4.78944e-06	2.13043e-06	1.53803e-06	6.65084e-07	2.98967e-07	5.75811e-07	2.44834e-07	1.0405e-07	3.62309e-07	2.50414e-07	1.37641e-07	1.35101e-06	1.63597e-07	1.58655e-07	1.47231e-07	2.32977e-08	1.72966e-07	0	2.13826e-07	8.1671e-08
1355	NSPV	8.40204e-05	8.76366e-05	7.58547e-05	1.38828e-05	1.46811e-05	2.16965e-05	2.63228e-06	2.61156e-06	1.0405e-06	2.89847e-06	2.89114e-06	1.69757e-06	2.19889e-05	1.88682e-05	1.5178e-05	3.04278e-06	2.70253e-06	3.45932e-06	1.51847e-06	1.4166e-06	8.98381e-07
1356	NSPY	4.53541e-06	7.84653e-06	6.44737e-06	6.88068e-07	1.207e-06	1.23858e-06	6.5807e-07	6.85535e-07	1.73416e-07	4.3477e-07	5.91887e-07	5.04683e-07	2.32933e-07	1.09065e-07	1.58655e-07	4.90772e-08	6.9893e-08	8.6483e-08	0	2.67282e-08	0
1357	NSPS	1.46056e-05	8.89953e-06	1.1381e-05	1.29519e-06	1.25627e-06	1.45213e-06	1.27501e-06	6.85535e-07	3.12149e-07	7.97079e-07	1.09272e-06	3.67042e-07	1.49077e-06	8.99783e-07	9.51927e-07	2.45386e-07	2.09679e-07	4.32415e-07	3.03695e-07	2.67282e-07	3.26684e-07
1358	NSPC	1.59892e-05	2.4151e-05	2.45e-05	6.96162e-06	1.53708e-05	9.09715e-06	1.93308e-06	8.97725e-06	2.91339e-06	8.3331e-07	3.98386e-06	9.63486e-07	8.85146e-06	9.87035e-06	5.28848e-06	1.57047e-06	3.23838e-06	3.45932e-07	8.50345e-07	4.94472e-06	3.26684e-07
1359	NSPW	0.000124532	0.000107745	0.000111007	1.41256e-05	5.32067e-06	1.26848e-05	7.81458e-07	1.22417e-06	6.93665e-07	3.29701e-06	1.84396e-06	4.58803e-07	9.13098e-06	5.28963e-06	9.46639e-06	1.47231e-07	2.63264e-06	1.47021e-06	4.85911e-07	1.28296e-06	5.71697e-07
1360	NSPF	2.76737e-06	7.33701e-06	2.69108e-06	1.57851e-06	1.47796e-06	6.83354e-07	1.60404e-06	1.20785e-06	8.67081e-07	1.48547e-06	1.2293e-06	3.21162e-07	6.98799e-07	9.27049e-07	5.81733e-07	6.8708e-07	8.38716e-07	3.45932e-07	6.07389e-07	7.21662e-07	1.14339e-06
1361	NSRK	6.30345e-06	1.44023e-05	1.30629e-05	8.09491e-07	1.94599e-06	9.82322e-07	9.87104e-07	1.06095e-06	3.81516e-07	6.15925e-07	1.16101e-06	3.21162e-07	6.98799e-07	8.99783e-07	7.40388e-07	2.94463e-07	2.09679e-07	0	1.21478e-07	2.13826e-07	1.63342e-07
1362	NSRN	2.33689e-05	3.44772e-05	1.73799e-05	2.91417e-06	3.35005e-06	3.92929e-06	1.06936e-06	1.43636e-06	6.24298e-07	1.08693e-06	1.77566e-06	7.34085e-07	2.37592e-06	2.72662e-06	9.51927e-07	9.81543e-07	4.19358e-07	3.45932e-07	1.82217e-07	3.74195e-07	3.26684e-07
1363	NSRT	4.60459e-05	4.00139e-05	4.99531e-05	1.5947e-05	4.2122e-06	1.23858e-05	7.81458e-07	8.97725e-07	1.31796e-06	9.05771e-07	1.38866e-06	1.10113e-06	2.7952e-06	2.64482e-06	6.92791e-06	9.81543e-08	1.32797e-06	1.47021e-06	3.03695e-07	5.88021e-07	5.71697e-07
1364	NSRI	3.63601e-05	4.7249e-05	3.52643e-05	0.000136925	0.00013043	0.000155079	0.000103358	0.000120932	0.000139045	0.000131337	8.4822e-05	0.000108186	0.000139108	8.29164e-05	0.000198741	3.3078e-05	1.72636e-05	5.21492e-05	6.98497e-06	8.17884e-06	2.40929e-05
1365	NSRM	3.85125e-05	4.8336e-05	3.40309e-05	0.000131988	0.000129396	0.000139233	0.000113147	0.000110094	0.000174214	0.000108366	0.000110364	0.000112911	0.000183784	0.000146147	0.000177852	8.85352e-05	5.14412e-05	0.000101704	1.45166e-05	1.73199e-05	3.57719e-05
1366	NSRQ	1.66042e-05	2.30301e-05	1.25584e-05	9.71389e-07	1.92135e-06	6.83354e-07	6.1694e-07	8.6508e-07	4.16199e-07	5.07232e-07	9.56126e-07	2.29401e-07	1.77029e-06	1.82683e-06	6.34618e-07	4.90772e-08	2.09679e-07	3.45932e-07	3.64433e-07	1.06913e-07	0
1367	NSRH	1.253e-05	2.33358e-05	5.94279e-06	3.56176e-06	1.08384e-06	1.324e-06	7.40328e-07	4.89668e-07	2.42783e-07	6.15925e-07	7.74006e-07	1.83521e-07	6.05626e-07	5.18057e-07	6.34618e-07	9.81543e-08	3.49465e-07	1.72966e-07	3.64433e-07	1.87098e-07	1.63342e-07
1368	NSRP	6.07284e-06	7.37098e-06	1.44645e-05	6.88068e-07	1.94599e-06	6.83354e-07	4.52423e-07	5.54957e-07	2.08099e-07	1.81154e-07	5.69122e-07	1.83521e-07	4.65866e-08	8.17985e-07	3.17309e-07	0	9.31907e-08	0	2.42956e-07	5.34565e-08	1.63342e-07
1369	NSRR	2.49063e-05	1.65083e-05	1.69874e-05	4.08793e-06	1.72429e-06	7.26064e-07	1.27501e-06	1.20785e-06	1.73416e-07	8.3331e-07	8.19536e-07	3.67042e-07	1.81688e-06	6.27122e-07	6.34618e-07	4.90772e-08	3.26167e-07	0	1.82217e-07	2.67282e-07	2.45013e-07
1370	NSRL	7.30278e-06	3.53264e-06	2.46682e-06	2.02373e-06	1.5026e-06	3.03238e-06	7.40328e-07	8.32436e-07	5.20249e-07	6.52155e-07	8.65066e-07	3.21162e-07	1.67712e-06	7.0892e-07	2.00962e-06	9.81543e-08	2.32977e-07	5.18898e-07	6.07389e-08	2.94011e-07	4.90026e-07
1371	NSRE	1.28375e-05	2.05504e-05	1.74359e-05	1.13329e-06	2.06915e-06	6.83354e-07	7.81458e-07	9.63014e-07	2.77466e-07	1.413e-06	1.27483e-06	1.83521e-07	5.12453e-07	1.71777e-06	8.46158e-07	3.4354e-07	2.32977e-07	1.72966e-07	6.07389e-08	2.13826e-07	8.1671e-08
1372	NSRD	4.05881e-05	4.29691e-05	4.50195e-05	8.49966e-06	3.17762e-06	4.74077e-06	1.56292e-06	1.53429e-06	6.24298e-07	1.884e-06	2.25372e-06	4.58803e-07	2.60885e-06	1.88136e-06	2.8029e-06	3.4354e-07	5.12549e-07	2.59449e-07	2.42956e-07	8.01847e-07	8.1671e-08
1373	NSRA	3.89738e-05	3.35261e-05	5.72975e-05	9.552e-06	2.14305e-06	3.45948e-06	1.27501e-06	5.71279e-07	3.46832e-07	6.52155e-07	6.82947e-07	2.75282e-07	3.40082e-06	2.56302e-06	3.38463e-06	1.96309e-07	4.89251e-07	5.18898e-07	1.82217e-07	2.40554e-07	4.90026e-07
1374	NSRG	1.22994e-06	6.31798e-06	7.34439e-06	2.83322e-07	9.60676e-07	3.84387e-07	4.11294e-07	2.00764e-06	5.89615e-07	3.98539e-07	1.20654e-06	1.51405e-06	2.32933e-07	2.07223e-06	1.11058e-06	1.47231e-07	1.58424e-06	1.55669e-06	1.21478e-07	4.3567e-06	1.30674e-06
1375	NSRV	4.32017e-05	3.51905e-05	3.81236e-05	3.3432e-05	3.52248e-05	3.95491e-05	1.20509e-05	6.7411e-06	1.21391e-06	2.57239e-06	1.65273e-05	1.69757e-06	3.48468e-05	1.54872e-05	9.4135e-06	5.34941e-06	1.56094e-06	6.05381e-07	9.11084e-07	1.52351e-06	5.71697e-07
1376	NSRY	2.95955e-05	2.53399e-05	2.87048e-05	5.22122e-06	2.7096e-06	8.11483e-07	1.56292e-06	1.33843e-06	2.77466e-07	1.34054e-06	1.50248e-06	4.12923e-07	4.28597e-06	1.66324e-06	2.06251e-06	2.94463e-07	6.52335e-07	6.05381e-07	5.4665e-07	1.12259e-06	8.1671e-08
1377	NSRS	1.58355e-05	1.98031e-05	2.50606e-05	2.46895e-06	1.84745e-06	1.75109e-06	9.87104e-07	7.01857e-07	3.81516e-07	6.15925e-07	9.56126e-07	3.21162e-07	3.63376e-06	4.63525e-07	1.58655e-06	1.17785e-06	1.63084e-07	1.72966e-07	1.21478e-07	2.13826e-07	4.08355e-07
1378	NSRC	5.1965e-05	5.38048e-05	7.09211e-05	7.85206e-06	5.567e-06	9.18257e-06	5.34682e-07	1.3221e-06	4.16199e-07	1.15939e-06	1.91225e-06	9.63486e-07	5.07794e-06	7.38913e-06	7.13945e-06	1.91401e-06	9.31907e-07	6.05381e-07	1.82217e-07	9.0876e-07	2.45013e-07
1379	NSRW	1.59124e-05	2.33358e-05	3.08352e-05	3.52129e-06	3.15299e-06	1.324e-06	6.5807e-07	6.85535e-07	2.77466e-07	5.79694e-07	1.2976e-06	3.21162e-07	1.67712e-06	2.72662e-07	2.11539e-07	4.90772e-08	1.39786e-07	8.6483e-08	6.07389e-08	1.60369e-07	0
1380	NSRF	4.58922e-05	3.82815e-05	3.12838e-05	3.72366e-06	1.74892e-06	2.05006e-06	1.48066e-06	8.16113e-07	4.50882e-07	4.3477e-07	1.02442e-06	6.42324e-07	2.7952e-06	2.48122e-06	2.8029e-06	1.37416e-06	4.19358e-07	3.45932e-07	4.85911e-07	5.88021e-07	6.53368e-07
1381	NSLK	2.64437e-05	1.5727e-05	1.95103e-05	4.08793e-06	2.21695e-06	2.17819e-06	2.13873e-06	1.30578e-06	4.85565e-07	1.73908e-06	1.93502e-06	3.21162e-07	3.02813e-06	2.12676e-06	1.7452e-06	4.41694e-07	6.75632e-07	3.45932e-07	6.07389e-08	5.88021e-07	4.08355e-07
1382	NSLN	3.80513e-05	3.08426e-05	2.99943e-05	1.31138e-05	1.10108e-05	1.31973e-05	1.23388e-06	2.13822e-06	9.71131e-07	5.07232e-07	2.80008e-06	1.51405e-06	6.33578e-06	9.1069e-06	1.24279e-05	7.85235e-07	1.79392e-06	2.42152e-06	4.85911e-07	1.71061e-06	4.73692e-06
1383	NSLT	4.07418e-06	4.5177e-06	5.10183e-06	1.35995e-05	9.58213e-06	1.07201e-05	1.53824e-05	8.58551e-06	1.10293e-05	1.44199e-05	7.39859e-06	8.53373e-06	8.94463e-06	1.23516e-05	1.89328e-05	1.3349e-05	1.09033e-05	3.37284e-05	6.49906e-06	8.33921e-06	2.17245e-05
1384	NSLI	2.69818e-05	3.22693e-05	2.90412e-05	0.000111224	0.000183588	0.000103357	0.00021231	0.000318105	0.000221765	0.000232892	0.000332481	0.000246974	0.000176144	0.000250985	0.000177799	0.000167402	0.000250077	0.000228834	0.000111456	0.000181699	0.000139249
1385	NSLM	5.03507e-05	6.45046e-05	3.78993e-05	0.000135752	0.000134322	0.000114932	0.000290126	0.000203196	0.000202828	0.000327165	0.000297514	0.000256792	0.000138176	0.000194271	0.000130308	0.000243717	0.000268133	0.000188273	0.000237489	0.000251967	0.000215856
1386	NSLQ	7.43346e-05	5.69977e-05	5.06259e-05	5.97405e-05	0.00013447	6.54312e-05	3.2122e-05	4.78569e-05	4.61287e-06	1.05794e-05	2.15811e-05	2.47754e-06	7.56101e-05	8.52067e-05	6.45195e-05	2.21829e-05	2.51382e-05	1.68642e-05	3.5836e-06	1.27761e-05	4.41023e-06
1387	NSLH	1.81416e-05	2.51361e-05	8.746e-06	1.67565e-05	3.64564e-05	1.78099e-05	9.04846e-07	5.19048e-06	3.74579e-06	1.59416e-06	4.05215e-06	5.8268e-06	1.05752e-05	2.20311e-05	1.77693e-05	2.01216e-06	1.01578e-05	9.34016e-06	4.00877e-06	3.92905e-06	1.14339e-06
1388	NSLP	7.91775e-06	8.0843e-06	5.71854e-06	3.44034e-06	9.11411e-07	2.13548e-06	6.99199e-07	6.20246e-07	2.77466e-07	1.12316e-06	5.69122e-07	1.83521e-07	6.19602e-06	9.81582e-07	3.38463e-06	3.4354e-07	1.86381e-07	8.6483e-08	1.82217e-07	1.87098e-07	1.63342e-07
1389	NSLR	4.09724e-05	4.94229e-05	4.41224e-05	3.07607e-06	4.77875e-06	2.2209e-06	4.93552e-07	8.97725e-07	2.08099e-07	6.15925e-07	1.25207e-06	4.12923e-07	2.18957e-06	6.73474e-06	1.16347e-06	4.90772e-08	1.77062e-06	5.18898e-07	6.07389e-08	9.62216e-07	8.1671e-08
1390	NSLL	6.07284e-06	1.56591e-05	4.93364e-06	4.3753e-05	3.51509e-05	1.73828e-05	2.97777e-05	5.96579e-05	4.54351e-05	6.42735e-05	4.15915e-05	6.15713e-05	3.11199e-05	3.97268e-05	2.09953e-05	4.21082e-05	4.15164e-05	2.94907e-05	4.05736e-05	4.92067e-05	4.53274e-05
1391	NSLE	6.38032e-06	5.74053e-06	6.22311e-06	1.13329e-06	1.79819e-06	1.53755e-06	1.23388e-06	1.469e-06	3.81516e-07	4.71001e-07	1.34313e-06	5.50563e-07	5.12453e-07	1.36331e-06	6.87503e-07	3.4354e-07	6.9893e-07	1.0378e-06	4.25172e-07	8.01847e-07	6.53368e-07
1392	NSLD	2.87499e-05	2.46266e-05	2.06876e-05	4.12841e-06	2.41401e-06	1.70839e-06	6.99199e-07	1.30578e-06	4.85565e-07	6.88386e-07	1.54801e-06	7.79965e-07	5.45064e-06	3.40827e-06	4.12502e-06	4.41694e-07	7.45525e-07	1.72966e-07	1.21478e-07	7.21662e-07	4.08355e-07
1393	NSLA	2.82886e-05	1.77651e-05	2.20332e-05	6.93329e-05	5.7542e-05	5.77861e-05	5.06302e-05	3.27914e-05	3.18739e-05	4.28611e-05	3.69247e-05	3.32173e-05	6.15409e-05	5.2242e-05	5.69041e-05	3.10168e-05	1.11596e-05	4.10794e-05	7.22793e-06	5.85348e-06	1.9111e-05
1394	NSLG	2.5675e-05	2.06184e-05	1.49691e-05	4.98647e-05	4.07918e-05	5.65476e-05	4.04302e-05	2.0207e-05	3.19086e-05	3.3115e-05	1.04946e-05	5.04683e-06	4.41175e-05	3.53642e-05	2.55434e-05	3.83783e-05	2.92386e-05	3.70147e-05	3.11591e-05	3.99587e-05	3.33218e-05
1395	NSLV	3.52839e-05	4.66716e-05	3.89645e-05	0.000130854	0.000158462	0.000156488	0.000199765	0.000231744	0.000254367	0.000252131	0.000151956	0.000312766	0.000151546	0.000168123	0.000178962	0.000130938	0.000179112	0.000187928	8.36375e-05	0.000125355	0.000143333
1396	NSLY	3.35159e-05	3.4613e-05	5.74096e-05	4.69505e-06	3.94124e-06	6.61999e-06	1.56292e-06	1.24049e-06	1.10986e-06	1.34054e-06	1.88949e-06	7.79965e-07	2.88837e-06	4.03539e-06	1.79808e-06	7.85235e-07	2.12009e-06	1.38373e-06	1.03256e-06	1.49678e-06	2.12345e-06
1397	NSLS	2.79043e-05	3.40356e-05	2.83124e-05	0.0001143	0.000130775	0.000130179	0.000118699	0.000110306	0.000108663	0.000100287	6.61548e-05	8.01987e-05	8.57194e-05	0.000100558	0.000150404	9.10381e-05	8.30795e-05	0.000182912	5.30251e-05	4.88859e-05	7.0482e-05
1398	NSLC	3.05948e-05	3.17598e-05	2.06876e-05	6.2776e-05	5.57439e-05	5.88966e-05	8.84692e-05	7.87386e-05	9.94369e-05	0.000119815	8.16122e-05	8.8916e-05	8.32503e-05	7.23099e-05	7.47263e-05	0.000107234	9.71979e-05	0.000106979	9.08047e-05	7.70308e-05	0.000114666
1399	NSLW	5.27337e-05	3.17258e-05	4.35618e-05	1.25471e-05	3.9905e-06	2.30632e-06	9.00733e-06	1.1752e-06	1.52606e-06	8.3331e-07	9.78891e-07	2.29401e-07	9.31733e-06	5.83496e-06	4.33656e-06	1.96309e-07	1.25807e-06	2.33504e-06	1.21478e-07	6.68206e-07	1.63342e-07
1400	NSLF	6.83386e-05	6.85467e-05	6.14462e-05	0.000244021	0.000170335	0.00019262	0.000346309	0.000215095	0.000295917	0.000397525	0.000175586	0.000265739	0.000245838	0.000231108	0.000254641	0.000411119	0.000331083	0.000376115	0.000405311	0.000325603	0.000489781
1401	NSEK	3.45921e-06	6.01228e-06	5.55034e-06	5.66644e-07	1.2809e-06	2.13548e-07	4.52423e-07	8.16113e-07	2.42783e-07	2.89847e-07	1.27483e-06	3.67042e-07	4.1928e-07	4.63525e-07	1.0577e-06	4.90772e-08	2.09679e-07	1.72966e-07	2.42956e-07	1.06913e-07	1.63342e-07
1402	NSEN	1.02239e-05	7.06527e-06	1.73799e-05	6.47593e-07	1.57649e-06	5.97935e-07	5.34682e-07	7.67147e-07	2.42783e-07	5.79694e-07	7.96771e-07	4.58803e-07	8.85146e-07	3.5446e-07	3.70194e-07	2.45386e-07	2.32977e-07	1.72966e-07	1.82217e-07	2.67282e-07	8.1671e-08
1403	NSET	1.89872e-05	2.43888e-05	1.98467e-05	3.44034e-06	2.6357e-06	1.49484e-06	1.35727e-06	1.63223e-06	2.42783e-07	1.08693e-06	1.2293e-06	3.67042e-07	5.07794e-06	1.6905e-06	1.32212e-06	3.4354e-07	2.09679e-07	5.18898e-07	3.64433e-07	4.27652e-07	1.63342e-07
1404	NSEI	1.05314e-05	1.91238e-05	1.62025e-05	6.43546e-06	7.58688e-06	3.16051e-06	3.7839e-06	3.0033e-06	1.17923e-06	1.55793e-06	2.57243e-06	8.71726e-07	2.28274e-06	3.49007e-06	1.12645e-05	4.90772e-07	1.49105e-06	3.19987e-06	2.42956e-07	5.88021e-07	8.1671e-07
1405	NSEM	1.81416e-05	2.52719e-05	3.28535e-05	3.35939e-06	5.02508e-06	3.16051e-06	3.53712e-06	2.00764e-06	1.76885e-06	1.30431e-06	1.84396e-06	1.00937e-06	2.0964e-06	4.63525e-06	1.95674e-06	7.36157e-07	9.31907e-07	1.38373e-06	6.07389e-07	6.94934e-07	4.90026e-07
1406	NSEQ	0.000131219	0.000110259	0.000144365	1.58256e-05	1.03457e-05	1.42223e-05	2.42663e-06	2.57892e-06	8.67081e-07	1.81154e-06	3.30091e-06	7.79965e-07	8.85146e-06	1.21062e-05	7.29811e-06	1.52139e-06	1.77062e-06	1.64318e-06	6.07389e-07	1.44332e-06	3.26684e-07
1407	NSEH	2.44451e-05	3.43073e-05	2.46682e-05	7.04257e-06	2.61107e-06	1.62297e-06	6.99199e-07	8.81402e-07	2.08099e-07	7.24617e-07	1.41142e-06	2.75282e-07	7.3141e-06	1.30878e-06	7.93273e-06	3.92617e-07	7.22228e-07	6.05381e-07	1.21478e-07	2.13826e-07	5.71697e-07
1408	NSEP	3.58989e-05	2.37434e-05	3.20687e-05	5.99024e-06	2.53717e-06	1.66568e-06	6.5807e-07	1.25681e-06	1.73416e-07	1.08693e-06	8.87831e-07	2.29401e-07	3.72693e-06	1.47237e-06	5.81733e-07	9.81543e-08	3.26167e-07	8.6483e-08	3.03695e-07	4.5438e-07	8.1671e-08
1409	NSER	1.13001e-05	1.28398e-05	1.2278e-05	1.13329e-06	2.48791e-06	1.66568e-06	9.87104e-07	7.34502e-07	1.73416e-07	7.24617e-07	1.06995e-06	2.75282e-07	9.31733e-07	4.36259e-06	1.11058e-06	4.90772e-08	4.19358e-07	8.6483e-08	1.21478e-07	7.21662e-07	8.1671e-08
1410	NSEL	2.25233e-05	2.47964e-05	1.97906e-05	4.4522e-06	1.57649e-06	2.98967e-06	2.13873e-06	8.6508e-07	2.42783e-07	1.19562e-06	1.25207e-06	5.50563e-07	1.91005e-06	1.8541e-06	1.7452e-06	4.41694e-07	3.26167e-07	5.18898e-07	1.21478e-07	2.13826e-07	8.1671e-08
1411	NSEE	1.36062e-05	7.60876e-06	1.56979e-05	1.41661e-06	1.89672e-06	2.26361e-06	5.75811e-07	4.73346e-07	2.77466e-07	7.24617e-07	8.19536e-07	4.12923e-07	1.25784e-06	1.8541e-06	7.93273e-07	0	2.09679e-07	8.6483e-08	2.42956e-07	3.47467e-07	0
1412	NSED	2.20621e-05	2.29961e-05	4.1095e-05	8.62108e-06	2.21695e-06	5.97935e-06	3.66051e-06	8.48758e-07	3.46832e-07	1.63039e-06	1.2976e-06	6.88204e-07	3.40082e-06	2.12676e-06	6.34618e-07	2.45386e-07	1.21148e-06	8.6483e-08	3.64433e-07	3.23412e-06	1.63342e-07
1413	NSEA	1.34525e-05	1.59648e-05	2.01831e-05	1.61898e-06	1.207e-06	4.27096e-07	3.70164e-07	6.36568e-07	6.93665e-08	3.98539e-07	7.74006e-07	1.83521e-07	2.04981e-06	1.9359e-06	1.11058e-06	1.47231e-07	3.26167e-07	4.32415e-07	1.21478e-07	2.94011e-07	0
1414	NSEG	3.29009e-05	2.37774e-05	2.37151e-05	4.00698e-06	2.01988e-06	2.56258e-06	9.45975e-07	6.69213e-07	4.85565e-07	6.88386e-07	9.33361e-07	1.14701e-06	2.70202e-06	1.33604e-06	3.80771e-06	3.4354e-07	1.63084e-07	2.94042e-06	3.03695e-07	2.13826e-07	4.90026e-07
1415	NSEV	6.4495e-05	5.60127e-05	6.00446e-05	1.24662e-05	7.93174e-06	9.43883e-06	1.93308e-06	2.08925e-06	5.89615e-07	1.77531e-06	2.64073e-06	9.63486e-07	1.68178e-05	4.30805e-06	7.98561e-06	7.36157e-07	6.9893e-07	1.38373e-06	1.82217e-07	8.82032e-07	1.63342e-07
1416	NSEY	5.48093e-05	8.91991e-05	8.11808e-05	7.73064e-06	6.25671e-06	6.10748e-06	1.85082e-06	2.59524e-06	6.93665e-07	1.70285e-06	2.61796e-06	6.42324e-07	3.72693e-06	1.79957e-06	4.1779e-06	9.81543e-07	5.82442e-07	1.12428e-06	4.85911e-07	7.21662e-07	3.26684e-07
1417	NSES	3.22091e-05	2.01768e-05	2.47243e-05	4.73552e-06	1.72429e-06	3.03238e-06	5.75811e-07	9.46692e-07	2.42783e-07	5.43463e-07	9.33361e-07	2.75282e-07	4.8916e-06	1.28151e-06	1.32212e-06	7.36157e-07	1.63084e-07	8.6483e-08	1.82217e-07	1.87098e-07	8.1671e-08
1418	NSEC	3.95119e-05	2.71741e-05	2.67426e-05	3.84508e-06	3.44858e-06	3.5449e-06	1.3984e-06	1.24049e-06	1.73416e-07	1.59416e-06	1.43419e-06	5.96444e-07	1.11342e-05	1.79957e-06	1.48078e-06	1.03062e-06	4.42656e-07	2.59449e-07	2.42956e-07	2.40554e-07	4.90026e-07
1419	NSEW	5.92678e-05	3.26769e-05	4.85515e-05	1.1859e-05	8.69535e-06	4.74077e-06	1.6534e-05	2.59524e-06	1.35265e-06	6.01432e-06	1.82119e-06	9.63486e-07	9.31733e-06	4.19899e-06	3.64905e-06	3.23909e-06	1.67743e-06	2.24856e-06	1.82217e-06	1.68388e-06	2.61347e-06
1420	NSEF	4.56616e-05	5.28537e-05	4.91682e-05	7.24495e-06	5.88722e-06	7.51689e-06	1.15162e-06	2.10557e-06	6.58982e-07	1.05069e-06	1.7529e-06	9.63486e-07	8.94463e-06	5.18057e-06	3.43751e-06	6.38003e-07	2.51615e-06	0	2.42956e-07	7.75119e-07	8.1671e-08
1421	NSDK	3.44384e-05	3.65492e-05	2.5397e-05	6.35451e-06	2.73423e-06	7.26064e-07	1.60404e-06	9.79336e-07	3.46832e-07	1.01446e-06	1.13824e-06	4.58803e-07	3.30765e-06	2.09949e-06	2.75001e-06	4.90772e-08	5.35846e-07	1.81614e-06	1.21478e-07	3.74195e-07	3.26684e-07
1422	NSDN	1.76804e-05	3.26769e-05	2.06316e-05	9.43057e-06	4.87728e-06	7.43148e-06	2.83793e-06	1.22417e-06	4.85565e-07	7.24617e-07	1.32036e-06	3.67042e-07	1.11808e-06	8.99783e-07	4.44233e-06	1.96309e-07	2.56274e-07	3.45932e-07	6.07389e-08	3.47467e-07	3.26684e-07
1423	NSDT	2.37532e-05	2.84989e-05	4.93364e-05	4.97837e-06	2.43864e-06	3.63032e-06	1.56292e-06	1.25681e-06	5.20249e-07	7.60848e-07	1.25207e-06	7.34085e-07	3.35424e-06	1.28151e-06	3.01444e-06	4.90772e-07	2.32977e-07	3.45932e-07	4.85911e-07	1.87098e-07	2.45013e-07
1424	NSDI	8.64802e-05	8.93689e-05	0.000106129	2.19777e-05	1.41884e-05	2.648e-05	3.00244e-06	5.19048e-06	3.67642e-06	3.00716e-06	4.3481e-06	3.44102e-06	2.61817e-05	1.11791e-05	1.93559e-05	2.20847e-06	2.84232e-06	3.37284e-06	1.27552e-06	1.44332e-06	1.30674e-06
1425	NSDM	3.53608e-05	3.83835e-05	3.80675e-05	1.37614e-05	3.03721e-05	6.31675e-05	4.72988e-06	1.69262e-05	8.46271e-06	2.02893e-06	5.55463e-06	4.40451e-06	3.75488e-05	2.42941e-05	2.80819e-05	3.4354e-06	7.89791e-06	4.92953e-06	2.85473e-06	3.28757e-06	3.51185e-06
1426	NSDQ	2.95955e-05	2.90084e-05	4.74302e-05	3.44034e-06	2.8574e-06	3.41677e-06	1.48066e-06	8.32436e-07	4.50882e-07	6.88386e-07	1.02442e-06	3.21162e-07	3.07472e-06	3.381e-06	1.11058e-06	9.81543e-08	5.59144e-07	3.0269e-06	1.21478e-07	6.14749e-07	2.45013e-07
1427	NSDH	6.51869e-05	4.94569e-05	0.000107587	9.47105e-06	3.71954e-06	8.02941e-06	7.81458e-07	1.53429e-06	2.08099e-07	7.60848e-07	1.20654e-06	6.42324e-07	9.27074e-06	5.3169e-06	6.02887e-06	1.47231e-07	8.15418e-07	7.78347e-07	3.03695e-07	7.4839e-07	2.45013e-07
1428	NSDP	3.48996e-05	2.38453e-05	2.49485e-05	1.9023e-06	2.58644e-06	2.39174e-06	9.87104e-07	8.81402e-07	1.42201e-06	5.07232e-07	1.02442e-06	2.75282e-07	4.42573e-06	1.28151e-06	7.87984e-06	4.90772e-07	2.79572e-07	1.72966e-07	1.82217e-07	2.40554e-07	2.45013e-07
1429	NSDR	1.49899e-05	1.16509e-05	1.67071e-05	7.85206e-06	1.40407e-06	1.36671e-06	8.22587e-07	6.52891e-07	6.93665e-08	9.78233e-07	6.82947e-07	3.21162e-07	1.67712e-06	5.72589e-07	8.46158e-07	9.81543e-08	9.31907e-08	0	1.21478e-07	5.34565e-08	0
1430	NSDL	2.55982e-05	2.33697e-05	2.96018e-05	3.80461e-06	3.05446e-06	4.91161e-06	9.87104e-07	2.25247e-06	3.81516e-07	7.60848e-07	1.36589e-06	3.21162e-07	3.30765e-06	3.7082e-06	5.44714e-06	3.4354e-07	6.05739e-07	6.91864e-07	2.42956e-07	5.61293e-07	4.08355e-07
1431	NSDE	3.72826e-05	4.35805e-05	4.64211e-05	2.83322e-06	2.34011e-06	3.20322e-06	7.40328e-07	1.12624e-06	1.38733e-07	7.60848e-07	1.11548e-06	5.04683e-07	2.7952e-06	1.7723e-06	8.25004e-06	3.4354e-07	5.59144e-07	2.16207e-06	1.21478e-07	6.14749e-07	4.08355e-07
1432	NSDD	3.99731e-06	9.74872e-06	2.85927e-06	8.49966e-07	1.33017e-06	3.41677e-07	3.70164e-07	7.01857e-07	2.77466e-07	9.05771e-07	7.74006e-07	2.75282e-07	1.86347e-07	2.45395e-07	3.70194e-07	4.90772e-08	1.39786e-07	2.59449e-07	2.42956e-07	5.34565e-08	0
1433	NSDA	1.6143e-05	8.93349e-06	9.30664e-06	7.69017e-07	8.37513e-07	5.97935e-07	3.70164e-07	4.08057e-07	2.77466e-07	2.53616e-07	3.41473e-07	4.58803e-08	1.02491e-06	8.17985e-07	3.17309e-07	9.81543e-08	2.79572e-07	1.72966e-07	1.21478e-07	8.01847e-08	8.1671e-08
1434	NSDG	4.08187e-05	1.9939e-05	3.75629e-05	8.01396e-06	4.92654e-06	6.91896e-06	4.35971e-06	2.04028e-06	2.32378e-06	3.76801e-06	2.68626e-06	1.97285e-06	5.63698e-06	2.99928e-06	4.86541e-06	1.17785e-06	1.0018e-06	1.0378e-06	2.79399e-06	1.01567e-06	8.1671e-08
1435	NSDV	5.58086e-05	6.23307e-05	6.92391e-05	1.32757e-05	1.34987e-05	6.1929e-06	1.48066e-06	2.54627e-06	4.85565e-07	1.55793e-06	2.09437e-06	1.00937e-06	1.02025e-05	4.68978e-06	6.82214e-06	2.94463e-07	9.08609e-07	1.12428e-06	7.89606e-07	5.07836e-07	2.45013e-07
1436	NSDY	8.69415e-05	9.07955e-05	0.000101981	1.59065e-05	4.90191e-06	4.95432e-06	2.01534e-06	2.10557e-06	8.32398e-07	2.06516e-06	2.04884e-06	4.12923e-07	1.38828e-05	3.68093e-06	5.44714e-06	4.90772e-07	8.38716e-07	6.05381e-07	2.67251e-06	6.14749e-07	4.90026e-07
1437	NSDS	3.25934e-05	5.9817e-05	3.57689e-05	4.97837e-06	3.37468e-06	8.07212e-06	7.81458e-07	1.22417e-06	4.85565e-07	6.88386e-07	9.10596e-07	5.50563e-07	3.30765e-06	2.64482e-06	1.21635e-06	1.47231e-07	1.63084e-07	7.78347e-07	6.07389e-08	2.40554e-07	8.1671e-08
1438	NSDC	4.15105e-06	6.75956e-06	3.75629e-06	8.49966e-07	1.94599e-06	9.39612e-07	1.02823e-06	1.33843e-06	6.58982e-07	1.26808e-06	1.20654e-06	4.12923e-07	6.98799e-07	4.63525e-07	8.46158e-07	1.96309e-07	2.32977e-07	2.59449e-07	3.03695e-07	2.67282e-07	8.1671e-08
1439	NSDW	1.92947e-05	1.96673e-05	1.93421e-05	1.65946e-06	1.89672e-06	1.36671e-06	3.70164e-07	8.48758e-07	1.38733e-07	7.97079e-07	9.56126e-07	3.21162e-07	3.26106e-06	1.09065e-06	2.06251e-06	4.90772e-08	2.09679e-07	0	1.21478e-07	4.00923e-07	0
1440	NSDF	4.82752e-05	3.63794e-05	5.25881e-05	6.6783e-06	3.54711e-06	2.17819e-06	1.89195e-06	1.38739e-06	5.89615e-07	1.26808e-06	1.50248e-06	4.58803e-07	3.77352e-06	2.37216e-06	4.70675e-06	1.96309e-07	9.08609e-07	8.6483e-08	6.68128e-07	1.87098e-07	2.45013e-07
1441	NSAK	2.62131e-05	1.55912e-05	2.8873e-05	1.82136e-06	1.67503e-06	7.68773e-07	6.1694e-07	1.10991e-06	2.42783e-07	8.3331e-07	1.43419e-06	3.21162e-07	4.14621e-06	1.55417e-06	1.11058e-06	9.81543e-08	3.26167e-07	1.72966e-07	1.82217e-07	4.5438e-07	8.1671e-08
1442	NSAN	7.22591e-06	1.10735e-05	3.30778e-06	8.9044e-07	2.5618e-06	2.56258e-07	6.1694e-07	1.38739e-06	3.81516e-07	7.60848e-07	1.27483e-06	4.12923e-07	8.85146e-07	1.09065e-06	4.75964e-07	1.96309e-07	4.65953e-07	1.72966e-07	0	1.33641e-07	2.45013e-07
1443	NSAT	1.82185e-05	1.24322e-05	2.73032e-05	1.62303e-05	1.00009e-05	9.05444e-06	4.56536e-06	1.97499e-06	1.10986e-06	2.10139e-06	2.00331e-06	5.96444e-07	8.7117e-06	5.3987e-06	7.82696e-06	3.8771e-06	9.78502e-07	3.45932e-06	2.67251e-06	2.59264e-06	4.90026e-07
1444	NSAI	4.77371e-05	5.50276e-05	5.24199e-05	0.000108674	9.87526e-05	7.58096e-05	9.03612e-05	0.000115741	7.74824e-05	0.000113765	8.78042e-05	5.28541e-05	0.000113066	0.000101921	7.95917e-05	1.75696e-05	1.84983e-05	1.79885e-05	3.40138e-06	9.14106e-06	3.02183e-06
1445	NSAM	1.99865e-06	4.58563e-06	2.74714e-06	1.74041e-06	3.81807e-06	2.94696e-06	1.72743e-06	3.10123e-06	2.15036e-06	1.73908e-06	4.07492e-06	2.70694e-06	1.67712e-06	2.94475e-06	2.48559e-06	7.36157e-07	1.35126e-06	1.55669e-06	4.25172e-07	9.35488e-07	6.53368e-07
1446	NSAQ	1.62967e-05	1.73575e-05	1.67632e-05	2.83322e-06	1.94599e-06	1.36671e-06	1.60404e-06	1.24049e-06	5.89615e-07	6.52155e-07	1.16101e-06	6.88204e-07	1.63053e-06	9.27049e-07	1.7452e-06	1.47231e-07	3.49465e-07	8.6483e-08	6.07389e-08	1.06913e-07	0
1447	NSAH	5.135e-05	3.69908e-05	4.29451e-05	8.05444e-06	4.35999e-06	5.80851e-06	9.87104e-07	1.20785e-06	4.50882e-07	1.19562e-06	1.47972e-06	8.25845e-07	7.40727e-06	3.43554e-06	4.1779e-06	3.92617e-07	3.49465e-07	7.78347e-07	3.64433e-07	5.07836e-07	8.1671e-08
1448	NSAP	3.41309e-05	4.34107e-05	5.99325e-05	7.77112e-06	8.1288e-06	9.78051e-06	2.83793e-06	1.09359e-06	7.63031e-07	9.05771e-07	1.34313e-06	4.58803e-07	6.33578e-06	5.2351e-06	6.18753e-06	1.03062e-06	4.42656e-07	1.21076e-06	1.21478e-07	6.68206e-07	5.71697e-07
1449	NSAR	1.03776e-05	1.88181e-05	1.35675e-05	1.57851e-06	2.7096e-06	3.33135e-06	4.93552e-07	5.38635e-07	6.93665e-08	4.3477e-07	6.14652e-07	3.21162e-07	8.38559e-07	1.74503e-06	6.71638e-06	1.12877e-06	1.21148e-06	1.64318e-06	1.82217e-07	3.74195e-07	4.08355e-07
1450	NSAL	4.23561e-05	5.1495e-05	3.28535e-05	7.78326e-05	0.000145432	0.000126292	3.28212e-05	7.64535e-05	7.61297e-05	3.41657e-05	2.54056e-05	3.10151e-05	6.89948e-05	4.09538e-05	6.51541e-05	8.83389e-06	7.38536e-06	1.82479e-05	1.88291e-06	2.94011e-06	6.86036e-06
1451	NSAE	2.9288e-05	2.54757e-05	2.99943e-05	3.56176e-06	5.24677e-06	4.56993e-06	1.43953e-06	1.77913e-06	2.04631e-06	5.43463e-07	1.18377e-06	5.96444e-07	8.94463e-06	5.5623e-06	1.85097e-06	2.45386e-07	1.0484e-06	7.78347e-07	1.82217e-07	4.81108e-07	8.1671e-08
1452	NSAD	2.16008e-05	1.46061e-05	2.75275e-05	1.57851e-06	1.92135e-06	8.96902e-07	3.70164e-07	4.89668e-07	2.42783e-07	4.3477e-07	9.10596e-07	4.58803e-07	1.35101e-06	9.27049e-07	7.40388e-07	1.47231e-07	2.32977e-08	2.59449e-07	0	1.06913e-07	1.63342e-07
1453	NSAA	9.76266e-06	9.37507e-06	1.21659e-05	2.14515e-06	2.09378e-06	1.53755e-06	4.52423e-07	8.16113e-07	3.12149e-07	7.97079e-07	1.20654e-06	4.12923e-07	1.81688e-06	1.14518e-06	2.53847e-06	1.47231e-07	1.86381e-07	1.72966e-07	1.21478e-07	1.60369e-07	1.63342e-07
1454	NSAG	9.14769e-06	6.18211e-06	1.33993e-05	4.776e-06	1.23164e-06	2.43445e-06	3.70164e-07	2.93801e-07	2.21973e-06	2.89847e-07	4.78063e-07	1.83521e-07	1.11808e-06	2.99928e-07	1.53366e-06	4.90772e-08	1.86381e-07	1.72966e-07	6.07389e-08	5.34565e-08	1.63342e-07
1455	NSAV	1.03008e-05	2.27583e-05	2.10801e-05	2.30705e-06	3.39932e-06	3.50219e-06	1.76856e-06	2.08925e-06	9.01764e-07	1.37677e-06	2.07161e-06	1.05525e-06	4.42573e-06	2.26309e-06	1.63943e-06	4.90772e-08	5.12549e-07	4.32415e-07	6.07389e-08	4.81108e-07	2.45013e-07
1456	NSAY	7.81781e-05	6.1991e-05	0.000118351	2.08444e-05	1.21439e-05	1.85787e-05	9.99443e-06	7.26341e-06	1.64052e-05	7.17371e-06	6.23758e-06	8.07493e-06	2.18491e-05	1.66324e-05	1.73991e-05	3.38632e-06	1.84052e-06	4.5836e-06	1.0933e-06	2.459e-06	1.14339e-06
1457	NSAS	8.08686e-05	7.0415e-05	5.10183e-05	1.02401e-05	5.46846e-06	6.53457e-06	2.46776e-06	1.42004e-06	2.77466e-07	1.70285e-06	1.73013e-06	7.79965e-07	1.35101e-05	4.06266e-06	8.19715e-06	1.81586e-06	6.05739e-07	9.51313e-07	3.64433e-07	8.01847e-07	2.45013e-07
1458	NSAC	0.000145517	6.8309e-05	7.55183e-05	5.52073e-05	4.01513e-05	7.24782e-05	7.77345e-06	5.74544e-06	3.50301e-06	5.21724e-06	3.61962e-06	3.11986e-06	3.34492e-05	2.41851e-05	3.20482e-05	6.28188e-06	9.50545e-06	3.11339e-06	4.98059e-06	2.00462e-06	1.47008e-06
1459	NSAW	3.53608e-05	1.79349e-05	1.69314e-05	6.96162e-06	1.69966e-06	1.62297e-06	7.40328e-07	6.20246e-07	1.38733e-07	8.69541e-07	6.60182e-07	4.58803e-08	7.22093e-06	5.99855e-07	2.96155e-06	1.96309e-07	6.9893e-08	1.72966e-07	3.64433e-07	0	8.1671e-08
1460	NSAF	4.83521e-05	3.0435e-05	2.31545e-05	1.81731e-05	2.08393e-05	2.23798e-05	2.22098e-06	3.07185e-05	2.46251e-06	1.59416e-06	1.34996e-05	1.28465e-06	1.12274e-05	8.64337e-06	7.29811e-06	2.89555e-06	1.79392e-06	7.78347e-07	5.4665e-07	1.01567e-06	5.71697e-07
1461	NSGK	4.31248e-05	3.73305e-05	3.59931e-05	6.92115e-06	5.4192e-06	2.60529e-06	2.71454e-06	1.87706e-06	9.71131e-07	1.63039e-06	2.00331e-06	9.17606e-07	2.37592e-06	2.07223e-06	1.95674e-06	5.88926e-07	6.52335e-07	5.18898e-07	1.82217e-07	3.74195e-07	4.08355e-07
1462	NSGN	0.000111079	6.84448e-05	0.000104784	1.68779e-05	2.33272e-05	1.83224e-05	1.35727e-06	4.68449e-06	1.31796e-06	2.86224e-06	3.55132e-06	1.37641e-06	1.95664e-05	1.34422e-05	2.15241e-05	2.89555e-06	3.0287e-06	8.21588e-06	1.27552e-06	1.28296e-06	1.79676e-06
1463	NSGT	4.7199e-05	5.39406e-05	5.46064e-05	0.000201199	0.000188046	0.000157043	0.000275855	0.000215601	0.000163774	0.000283651	0.000192545	0.000232705	0.000320004	0.000224619	0.000200116	4.62307e-05	5.16975e-05	6.15759e-05	1.0933e-05	2.52849e-05	2.07444e-05
1464	NSGI	2.65975e-05	1.8852e-05	1.67071e-05	0.000131907	9.10918e-05	0.000113565	0.000161268	0.000183201	0.000204284	0.000258507	0.000185511	0.000307031	0.000111342	0.000112555	9.74139e-05	4.50038e-05	4.42423e-05	8.65695e-05	8.7464e-06	1.7213e-05	2.63797e-05
1465	NSGM	6.4495e-05	9.42602e-05	4.5524e-05	0.000331932	0.00031318	0.000199369	0.000460196	0.00065294	0.000393239	0.000715559	0.000934545	0.000654895	0.000380613	0.000498098	0.000314876	0.000307812	0.000306038	0.000271038	0.000131378	0.000155104	9.66984e-05
1466	NSGQ	4.81983e-05	5.2548e-05	6.62677e-05	5.44788e-05	8.12634e-05	6.0306e-05	3.07236e-05	2.80253e-05	2.43476e-05	1.93473e-05	1.40004e-05	1.04148e-05	5.0267e-05	4.8561e-05	3.52742e-05	3.38632e-06	1.2837e-05	8.21588e-06	8.50345e-07	4.30325e-06	1.55175e-06
1467	NSGH	7.87931e-05	3.52245e-05	3.54886e-05	1.1171e-05	1.31785e-05	1.2941e-05	3.66051e-06	3.21549e-06	5.89615e-07	6.15925e-07	2.27649e-06	7.79965e-07	1.98925e-05	1.44511e-05	9.62504e-06	6.38003e-07	4.65953e-06	3.19987e-06	6.68128e-07	9.64889e-06	8.1671e-07
1468	NSGP	1.1377e-05	1.75273e-05	1.74359e-05	2.7118e-06	3.44858e-06	1.7938e-06	8.63716e-07	1.0283e-06	5.20249e-07	8.3331e-07	9.10596e-07	2.29401e-07	3.26106e-07	2.23583e-06	1.85097e-06	0	5.35846e-07	4.32415e-07	0	2.13826e-07	4.08355e-07
1469	NSGR	3.14404e-05	3.23032e-05	2.00709e-05	4.89742e-06	3.27615e-06	3.92929e-06	9.87104e-07	9.79336e-07	3.81516e-07	6.15925e-07	1.00166e-06	5.96444e-07	1.58395e-05	2.61755e-06	3.91348e-06	6.38003e-07	2.79572e-07	3.0269e-06	4.85911e-07	4.5438e-07	3.26684e-07
1470	NSGL	9.07082e-06	2.53738e-05	1.85572e-05	5.52478e-05	5.86751e-05	7.22647e-05	6.84804e-05	9.8815e-05	9.17372e-05	8.44179e-05	9.42694e-05	0.000179667	5.53915e-05	0.00010083	8.84235e-05	1.23184e-05	2.95647e-05	3.5458e-05	4.00877e-06	1.06646e-05	8.08543e-06
1471	NSGE	9.45517e-06	1.63384e-05	5.94279e-06	2.10468e-06	1.10847e-06	6.83354e-07	3.29035e-07	6.36568e-07	2.08099e-07	6.88386e-07	7.74006e-07	4.12923e-07	3.26106e-07	5.45323e-07	2.64424e-07	0	1.63084e-07	3.45932e-07	1.21478e-07	1.06913e-07	8.1671e-08
1472	NSGD	3.00567e-05	2.23168e-05	4.44027e-05	6.39498e-06	3.54711e-06	2.73342e-06	5.34682e-07	7.99791e-07	3.12149e-07	4.3477e-07	6.60182e-07	5.04683e-07	5.40405e-06	2.18129e-06	2.32693e-06	1.96309e-07	1.63084e-07	7.78347e-07	1.21478e-07	2.94011e-07	2.45013e-07
1473	NSGA	1.66811e-05	1.89879e-05	2.03513e-05	4.96218e-05	6.76661e-05	4.74077e-05	8.92507e-05	9.04417e-05	5.13312e-05	6.44185e-05	6.62686e-05	7.2445e-05	7.68213e-05	7.74632e-05	5.95483e-05	1.00608e-05	1.41184e-05	3.92633e-05	4.73763e-06	6.68206e-06	4.98193e-06
1474	NSGG	8.68646e-06	7.0313e-06	1.33432e-05	4.73552e-06	1.13311e-06	5.12516e-07	1.60404e-06	1.07727e-06	3.81516e-07	1.73908e-06	9.78891e-07	5.96444e-07	8.38559e-07	6.27122e-07	2.53847e-06	2.94463e-07	2.32977e-07	2.59449e-07	1.21478e-07	1.33641e-07	8.1671e-08
1475	NSGV	6.37263e-05	6.78674e-05	5.76899e-05	0.000467076	0.000307761	0.000345863	0.00049018	0.000598032	0.000579765	0.000848418	0.000628402	0.000728028	0.000324196	0.000349225	0.000352213	9.15289e-05	0.000116558	0.000166047	2.12586e-05	4.12417e-05	4.19789e-05
1476	NSGY	3.95119e-05	5.87301e-05	3.13959e-05	0.000144697	0.000176937	8.74693e-05	9.9533e-05	0.000157934	0.000101171	0.000133402	0.000120312	5.39552e-05	0.000164125	0.000146365	0.000110476	4.71141e-05	5.36312e-05	5.64734e-05	9.59675e-06	1.61706e-05	1.57625e-05
1477	NSGS	1.15307e-05	1.19226e-05	1.80526e-05	4.14055e-05	3.38207e-05	5.97081e-05	2.2251e-05	2.58545e-05	4.8175e-05	3.17745e-05	1.98282e-05	5.32211e-05	6.05626e-05	3.47371e-05	4.54281e-05	1.22693e-05	8.9696e-06	1.04644e-05	3.52286e-06	2.72628e-06	1.79676e-06
1478	NSGC	2.5675e-05	2.8329e-05	2.34348e-05	8.18396e-05	7.64846e-05	7.28199e-05	0.000110473	0.000138805	9.21187e-05	9.99972e-05	0.000132492	0.00012328	0.000134309	0.000129378	0.000121847	3.6906e-05	3.86974e-05	4.13389e-05	9.11084e-06	1.36314e-05	7.0237e-06
1479	NSGW	2.06784e-05	3.26429e-05	3.09474e-05	5.86881e-06	2.48791e-06	2.13548e-06	4.93552e-07	8.81402e-07	2.08099e-07	4.71001e-07	7.51242e-07	5.50563e-07	3.26106e-06	4.03539e-06	1.85097e-06	2.94463e-07	7.68823e-07	3.45932e-07	6.07389e-08	4.5438e-07	1.63342e-07
1480	NSGF	1.29913e-05	3.27109e-05	1.19977e-05	5.69072e-05	6.68286e-05	5.0013e-05	2.31147e-05	4.67959e-05	6.30888e-05	2.72456e-05	4.04532e-05	4.31734e-05	5.97706e-05	4.28351e-05	6.31974e-05	1.41833e-05	1.55628e-05	3.26906e-05	7.6531e-06	5.34565e-06	3.18517e-06
1481	NSVK	1.76035e-05	2.93481e-05	1.58101e-05	6.35451e-06	4.48316e-06	1.58026e-06	2.75567e-06	2.31776e-06	1.42201e-06	2.06516e-06	2.70902e-06	9.17606e-07	5.40405e-06	1.25424e-06	1.16347e-06	3.4354e-07	5.35846e-07	4.32415e-07	1.0933e-06	5.07836e-07	3.26684e-07
1482	NSVN	4.69684e-05	5.32273e-05	3.39748e-05	8.86393e-06	6.20745e-06	3.20322e-06	2.01534e-06	1.99132e-06	1.4567e-06	1.5217e-06	2.43584e-06	7.79965e-07	5.63698e-06	5.86222e-06	3.06732e-06	9.81543e-07	1.77062e-06	1.29724e-06	4.25172e-07	1.2295e-06	8.98381e-07
1483	NSVT	0.000108312	7.94164e-05	8.48249e-05	0.000171207	0.000184006	0.000238875	7.78579e-05	8.86952e-05	0.00011716	4.63393e-05	4.40956e-05	4.77155e-05	0.000175865	0.000157217	0.000147126	2.65507e-05	2.47421e-05	2.94042e-05	5.40576e-06	1.46738e-05	6.20699e-06
1484	NSVI	0.000102008	0.000103941	7.24908e-05	0.000158984	0.000146392	0.000169643	6.81513e-05	6.96471e-05	8.95175e-05	4.8187e-05	6.09872e-05	3.47314e-05	0.00014139	7.7136e-05	0.000102279	2.4195e-05	1.09033e-05	3.44202e-05	7.47088e-06	7.91156e-06	6.45201e-06
1485	NSVM	4.7199e-05	5.57749e-05	5.09062e-05	0.000126362	0.000184499	0.000180448	9.75177e-05	0.000135165	0.00013412	6.06505e-05	8.72123e-05	9.07971e-05	0.000141903	0.000156071	0.00018351	4.4513e-05	4.29376e-05	9.07207e-05	1.16619e-05	2.29328e-05	1.71509e-05
1486	NSVQ	9.22456e-06	1.77311e-05	2.24256e-05	1.86183e-06	3.69491e-06	1.66568e-06	1.60404e-06	1.63223e-06	7.28348e-07	1.30431e-06	1.84396e-06	5.96444e-07	2.7952e-06	1.19971e-06	7.93273e-07	4.90772e-07	7.92121e-07	4.32415e-07	7.28867e-07	4.27652e-07	2.45013e-07
1487	NSVH	8.34054e-05	6.18551e-05	0.000127097	2.21396e-05	8.10417e-06	9.60967e-06	4.23632e-06	3.08491e-06	6.58982e-07	1.15939e-06	2.39031e-06	1.19289e-06	7.22093e-06	5.75316e-06	9.20196e-06	7.36157e-07	3.84412e-06	1.55669e-06	2.42956e-07	9.88945e-07	2.45013e-07
1488	NSVP	4.68915e-06	6.25005e-06	2.29863e-06	1.25471e-06	1.37943e-06	1.23858e-06	5.75811e-07	8.81402e-07	2.42783e-07	6.15925e-07	7.51242e-07	3.21162e-07	1.02491e-06	8.45251e-07	5.81733e-07	9.81543e-08	1.63084e-07	0	4.25172e-07	2.40554e-07	0
1489	NSVR	6.22658e-05	5.57749e-05	8.70114e-05	1.0321e-05	8.52292e-06	3.45948e-06	3.37261e-06	1.69752e-06	5.89615e-07	1.37677e-06	1.84396e-06	5.96444e-07	1.00627e-05	3.59913e-06	1.39087e-05	2.45386e-07	4.65953e-07	2.76746e-06	6.07389e-08	8.01847e-07	2.28679e-06
1490	NSVL	6.21889e-05	5.36349e-05	5.35412e-05	0.000143118	8.10909e-05	0.000189972	7.97087e-05	5.71443e-05	7.59216e-05	5.03609e-05	2.18315e-05	3.64289e-05	0.000138455	6.73201e-05	0.000144587	1.69316e-05	1.47707e-05	3.50256e-05	3.82655e-06	5.90694e-06	6.61535e-06
1491	NSVE	2.34458e-05	2.07203e-05	1.78844e-05	4.12841e-06	1.79819e-06	2.43445e-06	9.45975e-07	1.63223e-06	5.54932e-07	7.60848e-07	1.13824e-06	5.50563e-07	2.18957e-06	2.12676e-06	3.22598e-06	3.4354e-07	5.82442e-07	3.45932e-07	5.4665e-07	9.35488e-07	8.98381e-07
1492	NSVD	3.22091e-05	4.08971e-05	3.36384e-05	5.82834e-06	3.94124e-06	4.18554e-06	1.76856e-06	1.48533e-06	9.71131e-07	1.413e-06	1.7529e-06	9.17606e-07	2.23616e-06	2.67208e-06	8.40869e-06	5.39849e-07	5.82442e-07	6.05381e-07	7.28867e-07	5.07836e-07	9.80052e-07
1493	NSVA	1.22225e-05	8.62778e-06	1.80526e-05	1.57851e-06	6.82326e-06	2.51987e-06	2.63228e-06	4.66817e-06	7.28348e-07	1.23185e-06	1.93502e-06	7.79965e-07	1.91005e-06	2.75388e-06	2.06251e-06	1.03062e-06	8.15418e-07	4.32415e-07	0	9.0876e-07	3.26684e-07
1494	NSVG	3.92044e-05	2.78535e-05	3.07231e-05	5.82834e-06	9.43433e-06	6.49186e-06	2.17986e-06	1.14256e-06	6.24298e-07	6.88386e-07	1.57078e-06	4.58803e-07	8.89805e-06	6.73474e-06	3.96636e-06	9.81543e-08	1.44446e-06	7.78347e-07	2.42956e-07	8.55303e-07	7.35039e-07
1495	NSVV	5.82685e-05	6.74258e-05	5.10744e-05	0.00019019	0.000206348	0.000152431	0.000130298	0.000152842	7.99102e-05	9.99972e-05	7.756e-05	3.44102e-05	0.000177355	0.000132923	0.00010688	2.60109e-05	2.87959e-05	2.11019e-05	5.58798e-06	1.28296e-05	4.4919e-06
1496	NSVY	8.74796e-05	9.58907e-05	0.000125079	1.25066e-05	1.65532e-05	2.13548e-05	4.44197e-06	3.05226e-06	1.38733e-06	2.4637e-06	4.16598e-06	1.46817e-06	9.31733e-06	6.46208e-06	6.87503e-06	3.4354e-07	1.30467e-06	1.72966e-06	4.85911e-07	1.20277e-06	8.1671e-07
1497	NSVS	4.81983e-05	2.96198e-05	3.84039e-05	2.20586e-05	8.00564e-06	1.29837e-05	2.22098e-06	1.86074e-06	1.21391e-06	1.70285e-06	1.91225e-06	1.00937e-06	1.01559e-05	7.14373e-06	1.24808e-05	2.3557e-06	1.46775e-06	6.91864e-07	7.89606e-07	8.01847e-07	4.90026e-07
1498	NSVC	0.000125223	0.000109749	0.000123902	0.00013984	0.000133066	0.000163322	8.39861e-05	5.86133e-05	4.93889e-05	3.94192e-05	2.90252e-05	4.37698e-05	0.00012639	7.45184e-05	0.000116294	1.41833e-05	2.10378e-05	1.72101e-05	2.79399e-06	1.19475e-05	1.80493e-05
1499	NSVW	4.9582e-05	4.42259e-05	5.33169e-05	4.9379e-06	3.96587e-06	4.31367e-06	1.19275e-06	1.24049e-06	5.20249e-07	8.3331e-07	1.50248e-06	4.12923e-07	2.60885e-06	2.42669e-06	1.18991e-05	2.45386e-07	6.52335e-07	1.98911e-06	4.25172e-07	2.40554e-07	5.71697e-07
1500	NSVF	5.70385e-05	3.82476e-05	9.4468e-05	1.74041e-05	1.26612e-05	1.15316e-05	8.39039e-06	3.16652e-06	1.63011e-06	2.57239e-06	3.09603e-06	2.01873e-06	1.30908e-05	1.16699e-05	1.53895e-05	1.42324e-06	4.42656e-06	2.24856e-06	6.07389e-07	1.57697e-06	9.80052e-07
1501	NSYK	3.55914e-05	1.81727e-05	2.7135e-05	4.49268e-06	6.01038e-06	2.43445e-06	3.00244e-06	3.08491e-06	1.00581e-06	1.44923e-06	4.00662e-06	1.14701e-06	4.23938e-06	2.37216e-06	1.0577e-06	6.8708e-07	1.07169e-06	5.18898e-07	8.50345e-07	1.4166e-06	3.26684e-07
1502	NSYN	1.38368e-05	1.48439e-05	2.07437e-05	4.85695e-06	4.50779e-06	4.4418e-06	1.56292e-06	3.42768e-06	1.6648e-06	1.70285e-06	3.61962e-06	1.74345e-06	5.49722e-06	4.08992e-06	2.22116e-06	4.90772e-07	1.44446e-06	1.12428e-06	5.4665e-07	1.60369e-06	8.1671e-08
1503	NSYT	6.64937e-05	7.19435e-05	6.25675e-05	0.000128062	0.000134593	9.57977e-05	0.000113846	0.000115333	0.000119449	0.000113221	0.000110023	9.86426e-05	0.000188024	0.000183583	9.38177e-05	4.62307e-05	4.59197e-05	5.17168e-05	1.54884e-05	2.04471e-05	1.18423e-05
1504	NSYI	9.71654e-05	7.59856e-05	9.39073e-05	0.000239771	0.000258249	0.000268644	0.000369054	0.000381141	0.000431252	0.000364881	0.000417394	0.000484129	0.000501598	0.000408802	0.000530752	0.00017658	0.000133333	0.000264292	3.74152e-05	6.37201e-05	6.50918e-05
1505	NSYM	4.02806e-05	8.74667e-05	6.33524e-05	0.000248635	0.000306062	0.000231999	0.000489357	0.000593461	0.000505266	0.000563933	0.00091977	0.000730414	0.000368034	0.000507778	0.000353535	0.000369453	0.000452254	0.000376374	0.000262149	0.000341774	0.000299814
1506	NSYQ	9.0785e-05	9.3513e-05	0.000112521	0.000110293	0.000207925	9.43456e-05	4.28157e-05	5.97395e-05	3.08334e-05	2.64485e-05	3.25538e-05	8.48785e-06	7.63089e-05	0.000118908	8.26061e-05	3.06242e-05	5.04394e-05	4.14254e-05	5.28428e-06	2.02065e-05	1.8621e-05
1507	NSYH	7.74094e-05	6.39271e-05	7.27151e-05	1.14948e-05	7.21739e-06	8.54193e-06	3.82503e-06	5.09255e-06	4.54351e-06	1.15939e-06	3.98386e-06	2.61518e-06	1.35101e-05	9.95215e-06	6.18753e-06	4.26971e-06	2.14339e-06	4.84305e-06	2.00438e-06	1.81752e-06	1.30674e-06
1508	NSYP	6.84155e-05	5.15289e-05	6.74451e-05	2.37181e-05	6.65084e-06	4.10012e-06	3.57825e-06	2.08925e-06	2.28909e-06	3.07962e-06	2.09437e-06	7.34085e-07	1.30443e-05	6.05309e-06	6.02887e-06	1.42324e-06	8.38716e-07	6.05381e-07	5.4665e-07	1.09586e-06	6.53368e-07
1509	NSYR	7.1106e-05	5.60806e-05	7.46213e-05	4.41173e-06	3.27615e-06	1.87922e-06	9.87104e-07	1.24049e-06	5.54932e-07	6.88386e-07	1.73013e-06	5.96444e-07	9.4105e-06	2.0177e-06	5.34137e-06	4.41694e-07	6.75632e-07	3.45932e-07	5.4665e-07	4.00923e-07	1.63342e-07
1510	NSYL	2.0294e-05	2.28263e-05	3.62735e-05	7.02638e-05	7.59673e-05	7.64929e-05	0.000101919	7.73675e-05	0.000102107	8.35846e-05	6.12376e-05	0.00014723	0.000105053	9.84308e-05	0.000133058	4.90281e-05	5.06957e-05	7.31646e-05	1.95579e-05	2.17033e-05	2.04177e-05
1511	NSYE	6.18045e-05	2.6223e-05	4.44588e-05	6.96162e-06	3.12836e-06	7.73044e-06	1.15162e-06	1.79545e-06	5.54932e-07	1.26808e-06	2.02608e-06	5.50563e-07	2.65544e-06	2.97201e-06	2.22116e-06	2.45386e-07	8.62014e-07	2.59449e-07	1.21478e-07	7.21662e-07	8.1671e-08
1512	NSYD	1.16844e-05	1.44702e-05	1.15492e-05	4.2903e-06	1.99525e-06	1.06774e-06	2.0976e-06	9.14047e-07	4.50882e-07	1.48547e-06	1.27483e-06	2.29401e-07	1.95664e-06	1.00885e-06	1.48078e-06	1.76678e-06	3.26167e-07	1.47021e-06	8.50345e-07	2.94011e-07	4.08355e-07
1513	NSYA	3.68982e-05	3.69908e-05	3.70584e-05	9.43057e-06	5.09897e-06	4.74077e-06	2.67341e-06	1.69752e-06	8.67081e-07	1.884e-06	1.84396e-06	8.71726e-07	3.8201e-06	6.16215e-06	4.5481e-06	2.45386e-07	3.21508e-06	5.18898e-07	1.21478e-07	1.14931e-06	4.08355e-07
1514	NSYG	3.19785e-05	2.21809e-05	3.00503e-05	2.7118e-06	3.67028e-06	1.23858e-06	2.34437e-06	8.81402e-07	5.54932e-07	2.53616e-06	1.11548e-06	4.58803e-07	4.14621e-06	4.63525e-07	8.99042e-07	1.32508e-06	1.63084e-07	8.6483e-08	1.82217e-07	3.47467e-07	1.63342e-07
1515	NSYV	4.78908e-05	5.85263e-05	6.54828e-05	0.000119157	0.000116143	0.000181132	9.31169e-05	0.000111416	0.000171647	0.000103729	9.27897e-05	0.000156222	0.000163612	0.000145656	0.000243535	2.94463e-05	4.80864e-05	8.72613e-05	6.07389e-06	1.47005e-05	1.45374e-05
1516	NSYY	0.000146747	0.00013261	0.000177723	2.12491e-05	1.39421e-05	1.51192e-05	2.87905e-06	4.21114e-06	2.98276e-06	3.26078e-06	4.07492e-06	1.55993e-06	2.00323e-05	9.1069e-06	1.6976e-05	1.91401e-06	2.09679e-06	1.21076e-06	1.76143e-06	1.8977e-06	9.80052e-07
1517	NSYS	5.47324e-05	6.03945e-05	6.36327e-05	1.19805e-05	1.02965e-05	6.02206e-06	1.89195e-06	2.66053e-06	7.97715e-07	4.56509e-06	3.16432e-06	7.34085e-07	1.76097e-05	9.29776e-06	7.50965e-06	4.90772e-07	1.44446e-06	1.90263e-06	9.11084e-07	1.0424e-06	2.12345e-06
1518	NSYC	4.58153e-05	6.17192e-05	3.96934e-05	0.000131988	0.000102472	0.000107714	6.87271e-05	0.000100888	9.56564e-05	5.02884e-05	7.28249e-05	8.87325e-05	0.00015546	0.000107347	0.000177058	6.0414e-05	4.0072e-05	8.45804e-05	3.26775e-05	2.01531e-05	4.14889e-05
1519	NSYW	6.78005e-05	6.05643e-05	9.57014e-05	1.21828e-05	7.11886e-06	1.11899e-05	5.42907e-06	1.94235e-06	8.67081e-07	2.9347e-06	2.80008e-06	9.63486e-07	6.38237e-06	4.82611e-06	1.23751e-05	3.8771e-06	3.0287e-06	1.72966e-06	1.03256e-06	1.84425e-06	7.35039e-07
1520	NSYF	8.40972e-05	8.19979e-05	9.1833e-05	7.39875e-05	0.000124247	9.2808e-05	2.39373e-05	3.48644e-05	1.47057e-05	1.88763e-05	1.90542e-05	8.12081e-06	0.000107149	7.24734e-05	5.82791e-05	2.06615e-05	1.6518e-05	1.12428e-05	2.67251e-06	7.8581e-06	3.43018e-06
1521	NSSK	3.25166e-05	3.82815e-05	3.64416e-05	6.27356e-06	2.66033e-06	2.98967e-06	3.37261e-06	1.15888e-06	2.42783e-07	1.15939e-06	1.50248e-06	3.21162e-07	2.18957e-06	1.6905e-06	2.59136e-06	1.47231e-07	3.72763e-07	5.18898e-07	3.64433e-07	3.20739e-07	8.1671e-08
1522	NSSN	1.92178e-06	6.31798e-06	2.13043e-06	7.69017e-07	1.72429e-06	4.69806e-07	1.35727e-06	1.04463e-06	4.85565e-07	1.01446e-06	1.2976e-06	4.58803e-07	3.72693e-07	5.99855e-07	5.81733e-07	1.47231e-07	1.63084e-07	2.59449e-07	6.07389e-08	5.34565e-08	8.1671e-08
1523	NSST	2.88267e-05	2.28602e-05	2.69668e-05	9.47105e-06	6.99569e-06	4.91161e-06	1.19275e-06	1.82809e-06	7.28348e-07	1.92024e-06	2.1399e-06	5.96444e-07	6.24261e-06	1.88136e-06	2.48559e-06	1.96309e-07	5.35846e-07	2.59449e-07	4.85911e-07	5.34565e-07	2.45013e-07
1524	NSSI	4.26636e-05	4.29691e-05	3.27414e-05	6.47998e-05	5.84288e-05	9.016e-05	3.44664e-05	3.3428e-05	5.9343e-05	9.78233e-06	1.20199e-05	2.04626e-05	6.74574e-05	4.67069e-05	7.06013e-05	3.58263e-06	8.41046e-06	1.04644e-05	3.09768e-06	4.7309e-06	3.34851e-06
1525	NSSM	3.78976e-05	5.86621e-05	4.76545e-05	0.000100822	0.000112104	0.000113778	0.000114134	0.000104577	0.000125241	8.8041e-05	8.85782e-05	9.84591e-05	0.000174001	0.000159398	0.000135385	4.24517e-05	4.34967e-05	4.79116e-05	1.02041e-05	1.446e-05	1.1924e-05
1526	NSSQ	5.61161e-05	4.91512e-05	4.84954e-05	9.34962e-06	3.71954e-06	5.89393e-06	2.83793e-06	1.55062e-06	6.24298e-07	1.34054e-06	1.59354e-06	5.96444e-07	5.5904e-06	4.08992e-06	3.38463e-06	6.38003e-07	6.29037e-07	1.81614e-06	1.82217e-07	5.61293e-07	4.08355e-07
1527	NSSH	4.25867e-05	4.54487e-05	5.73535e-05	4.776e-06	2.68497e-06	2.43445e-06	1.6863e-06	1.30578e-06	3.81516e-07	1.26808e-06	1.34313e-06	5.96444e-07	2.60885e-06	1.58144e-06	9.94235e-06	1.17785e-06	4.42656e-07	5.18898e-07	1.82217e-07	2.13826e-07	1.63342e-07
1528	NSSP	1.75267e-05	1.06998e-05	1.25023e-05	3.44034e-06	3.05446e-06	1.28129e-06	7.40328e-07	7.67147e-07	3.12149e-07	6.88386e-07	7.28477e-07	4.58803e-07	2.00323e-06	1.99043e-06	1.42789e-06	9.81543e-08	1.32797e-06	1.72966e-07	1.82217e-07	2.40554e-07	1.63342e-07
1529	NSSR	3.30547e-06	5.80847e-06	2.63501e-06	8.9044e-07	1.30553e-06	1.28129e-07	4.52423e-07	5.22313e-07	1.0405e-07	5.43463e-07	7.28477e-07	9.17606e-08	7.91973e-07	1.22698e-06	5.28848e-08	0	1.16488e-07	8.6483e-08	1.82217e-07	1.06913e-07	0
1530	NSSL	5.1965e-05	3.72286e-05	3.36384e-05	6.53259e-05	6.1237e-05	7.03855e-05	5.96376e-06	1.0789e-05	9.12169e-06	3.4057e-06	7.12541e-06	3.16574e-06	2.47841e-05	3.97268e-05	1.58126e-05	1.32508e-06	8.48035e-06	7.86995e-06	5.4665e-07	4.14288e-06	1.06172e-06
1531	NSSE	8.19448e-05	7.02791e-05	7.60229e-05	1.02401e-05	9.28654e-06	7.73044e-06	3.00244e-06	3.37871e-06	1.17923e-06	1.84777e-06	2.93667e-06	2.47754e-06	8.66511e-06	9.81582e-06	1.30097e-05	4.85864e-06	3.61114e-06	2.16207e-06	2.85473e-06	2.51245e-06	1.79676e-06
[truncated: 14,469 more rows]

## Sheet: Enrichment scores glucose
		(Glucose + Dox T2)/(Raffinose + Dox T0)
Seq number	Sequence	Rep 1	Rep 2	Rep 3	Mean	Log(T2/T0 mean)
1	KTKK	0.0942607	0.163119	0.0181549	0.0918447	-3.44466
[truncated: 15,999 more rows]

## Sheet: Enrichment scores ± LIMK
		(Glucose + Dox T3)/(Glucose + Dox T1)					(Galactose + Dox T3)/(Galactose + Dox T1)
[truncated: 16,001 more rows]
