# Supplementary material for: Distinct functional constraints driving conservation of the cofilin N-terminal regulatory tail
Source: Nat Commun. 2024 Feb 16;15:1426. doi: 10.1038/s41467-024-45878-9 (PMC10873347; doi:10.1038/s41467-024-45878-9)
Supplement: Supplementary file 4 — Supplementary Data 3 [file 41467_2024_45878_MOESM4_ESM.xlsx]

## Sheet: Sheet1
Supplementary Data 3. Oligonucleotides used in this study.
Primer Sequence 5'-3'	Description
CATCATGGCGCTGGTGCTATGNNNASCNNNNNNGCTGTCTCTGATGGTGTCATCAAGGTGTTC	Cofilin-1 N-terminal mutagenic library oligonucleotide
GGATCCAAGCAAGCGAAGATGTCAAAGAGATCT	GST-mouse twinfilin-1 Forward Primer of N-terminal mutagenesis via QuikChange
GCTTGGATCCCTGACTGGTGGGACATGAATTCC	GST-mouse twinfilin-1 T5S QuikChange Reverse Primer
CTACTCAAACAGGTATAGTCGCAGAACAAGC	GST-yeast twinfilin-1 S5T QuikChange Forward Primer
GTTTGAGTAGACATGGGTCCC	GST-yeast twinfilin-1 S5T QuikChange Reverse Primer
TGGTGCTATGGACTCTGGTGTGGCT	His6-cofilin-1 A2D QuikChange Forward Primer
AGCCACACCAGAGTCCATAGCACCA	His6-cofilin-1 A2D QuikChange Reverse Primer
TGGTGCTATGCTCTCTGGTGTGGCT	His6-cofilin-1 A2L QuikChange Forward Primer
AGCCACACCAGAGAGCATAGCACCA	His6-cofilin-1 A2L QuikChange Reverse Primer
TGGTGCTATGCTCTCTGGTATGGCTGTCTCTG	His6-cofilin-1 A2L,V5M QuikChange Forward Primer
CAGAGACAGCCATACCAGAGAGCATAGCACCA	His6-cofilin-1 A2L,V5M QuikChange Reverse Primer
GGCGCTGGTGCTATGGCCTCTGCTGTGGCTGTCTCTG	His6-cofilin-1 G4A QuikChange Forward Primer
CAGAGACAGCCACAGCAGAGGCCATAGCACCAGCGCC	His6-cofilin-1 G4A QuikChange Reverse Primer
GAAGTGGCTGTCTCTGACGGAGTCATCAAGGTGTTCAATGACATGAAG	His6-cofilin-1 G4E Mutagenesis via Gibson Assembly Forward Primer
CAGAGACAGCCACTTCAGAGGCCATAGCACCAGCG	His6-cofilin-1 G4E Mutagenesis via Gibson Assembly Reverse Primer
ATGGCCTCTTTCGTGGCTGTCTCTG	His6-cofilin-1 G4F QuikChange Forward Primer
CAGAGACAGCCACGAAAGAGGCCAT	His6-cofilin-1 G4F QuikChange Reverse Primer
AAAGTGGCTGTCTCTGACGGAGTCATCAAGGTGTTCAATGACATGAAG	His6-cofilin-1 G4K Mutagenesis via Gibson Assembly Forward Primer
CAGAGACAGCCACTTTAGAGGCCATAGCACCAGCG	His6-cofilin-1 G4K Mutagenesis via Gibson Assembly Reverse Primer
ATGGCCTCTCTAGTGGCTGTCTCTGATGGTGTCATCAAGG	His6-cofilin-1 G4L Mutagenesis via Gibson Assembly Forward Primer
CAGCCACTAGAGAGGCCATAGCACCAGCGCC	His6-cofilin-1 G4L Mutagenesis via Gibson Assembly Reverse Primer
CCTGTGGCTGTCTCTGACGGAGTCATCAAGGTGTTCAATGACATGAAG	His6-cofilin-1 G4P Mutagenesis via Gibson Assembly Forward Primer
CAGAGACAGCCACAGGAGAGGCCATAGCACCAGCG	His6-cofilin-1 G4P Mutagenesis via Gibson Assembly Reverse Primer
GTACGGATCCAAAAATGGCGTCTCACCATCACCACCATCATGGCGCTGGTGCT	His6-cofilin-1 pRS423-GPD QuikChange Forward Primer, inserts BamHI restriction site N-terminal to His6-tag
GTACGTCGACGACTTGCGAACCTTCATGTCATTGAACACCTTGATGACACCATCAG	His6-cofilin-1 QuikChange Reverse Primer, inserts SalI restriction site and truncating stop codon into cofilin coding sequence
GGTGCTATGGCCGATGGTGTGGCT	His6-cofilin-1 S3D QuikChange Forward Primer
AGCCACACCATCGGCCATAGCACC	His6-cofilin-1 S3D QuikChange Reverse Primer
GACTTTGTGGCTGTCTCTGACGGAGTCATCAAGGTGTTCAATGACATGAAG	His6-cofilin-1 S3D,G4F Mutagenesis via Gibson Assembly Forward Primer
CAGAGACAGCCACAAAGTCGGCCATAGCACCAGCG	His6-cofilin-1 S3D,G4F Mutagenesis via Gibson Assembly Reverse Primer
CTGGTGCTATGGCCGATCTAGTGGCTGTCTCTG	His6-cofilin-1 S3D,G4L QuikChange Forward Primer
CAGAGACAGCCACTAGATCGGCCATAGCACCAG	His6-cofilin-1 S3D,G4L QuikChange Reverse Primer
GGTGCTATGGCCACTGGTGTGGCTGTCTCTGATGG	His6-cofilin-1 S3T Mutagenesis via Gibson Assembly Forward Primer
CCATCAGAGACAGCCACACCAGTGGCCATAGCACC	His6-cofilin-1 S3T Mutagenesis via Gibson Assembly Reverse Primer
GGTGCTATGGCCTATGGTGTGG	His6-cofilin-1 S3Y QuikChange Forward Primer
CCACACCATAGGCCATAGCACC	His6-cofilin-1 S3Y QuikChange Reverse Primer
ATGGCGCTGGTGCTATGGCCTCTGGTGAGGCTGTC	His6-cofilin-1 V5E QuikChange Forward Primer
GACAGCCTCACCAGAGGCCATAGCACCAGCGCCAT	His6-cofilin-1 V5E QuikChange Reverse Primer
ATGGCGCTGGTGCTATGGCCTCTGGTATGGCTGTC	His6-cofilin-1 V5M QuikChange Forward Primer
GACAGCCATACCAGAGGCCATAGCACCAGCGCCAT	His6-cofilin-1 V5M QuikChange Reverse Primer
ATCCACCGCAATCTGAACAGTCATA	LIMK1 D460N QuikChange Forward Primer
TATGACTGTTCAGATTGCGGTGGAT	LIMK1 D460N QuikChange Reverse Primer
GCCGTTTCTGTAATGAAGGAGAAAACTCACCGAGGCAGTT	pEBDuet28a Gibson Assembly Forward Primer
AACTGCCTCGGTGAGTTTTCTCCTTCATTACAGAAACGGC	pEBDuet28a Gibson Assembly Reverse Primer
TGGCAGTGACTCCTAGCGCTCACCAAGCTCTTAAAACGGG	pRS423 Gibson Assembly Forward Primer
CCCGTTTTAAGAGCTTGGTGAGCGCTAGGAGTCACTGCCA	pRS423 Gibson Assembly Reverse Primer
GGCGCTGGTGCTATGGCCTCTGGTGTGGCTGTCTCTGATGGTGTCATCAAGG	Removal of SUMO tag from His6-SUMO-cofilin-1 via Gibson Assembly Forward Primer
CATAGCACCAGCGCCGTGGTGATGATGGTGATGAGAAGCCATGGTATAT	Removal of SUMO tag from His6-SUMO-cofilin-1 via Gibson Assembly Reverse Primer
AGATTGGTGGAGACTCTGGTGTGGC	His6-SUMO-cofilin-1 A2D QuikChange Forward Primer
GCCACACCAGAGTCTCCACCAATCT	His6-SUMO-cofilin-1 A2D QuikChange Reverse Primer
AGATTGGTGGACTCTCTGGTGTGGC	His6-SUMO-cofilin-1 A2L QuikChange Forward Primer
GCCACACCAGAGAGTCCACCAATCT	His6-SUMO-cofilin-1 A2L QuikChange Reverse Primer
AGATTGGTGGACCTCTCTGGTATGGCTGTCTCTGATG	His6-SUMO-cofilin-1 A2L,V5M QuikChange Forward Primer
CATCAGAGACAGCCATACCAGAGAGGTCCACCAATCT	His6-SUMO-cofilin-1 A2L,V5M QuikChange Reverse Primer
GGTGGAGCCTCTGCTGTGGCTGTC	His6-SUMO-cofilin-1 G4A QuikChange Forward Primer
GACAGCCACAGCAGAGGCTCCACC	His6-SUMO-cofilin-1 G4A QuikChange Reverse Primer
GCCTCTGAAGTGGCTGTCTCTGATG	His6-SUMO-cofilin-1 G4E QuikChange Forward Primer
CATCAGAGACAGCCACTTCAGAGGC	His6-SUMO-cofilin-1 G4E QuikChange Reverse Primer
GGTGGAGCCTCTTTCGTGGCTGTCT	His6-SUMO-cofilin-1 G4F QuikChange Forward Primer
AGACAGCCACGAAAGAGGCTCCACC	His6-SUMO-cofilin-1 G4F QuikChange Reverse Primer
GGTGGAGCCTCTAAAGTGGCTGTCTCTGATGGTGTCATCA	His6-SUMO-cofilin-1 G4K Mutagenesis via Gibson Assembly Forward Primer
TGATGACACCATCAGAGACAGCCACTTTAGAGGCTCCACC	His6-SUMO-cofilin-1 G4K Mutagenesis via Gibson Assembly Reverse Primer
GGTGGAGCCTCTCTTGTGGCTGTCTCTGATGGTGTCATCA	His6-SUMO-cofilin-1 G4L Mutagenesis via Gibson Assembly Forward Primer
CCACAAGAGAGGCTCCACCAATCTGTTCTCTGTGAGCCTC	His6-SUMO-cofilin-1 G4L Mutagenesis via Gibson Assembly Reverse Primer
GGTGGAGCCTCTCCTGTGGCTGTCT	His6-SUMO-cofilin-1 G4P QuikChange Forward Primer
AGACAGCCACAGGAGAGGCTCCACC	His6-SUMO-cofilin-1 G4P QuikChange Reverse Primer
GGTGGAGCCGCTGGTGTGGCTGTC	His6-SUMO-cofilin-1 S3A QuikChange Forward Primer
GGTGGAGCCGCTGGTGTGGCTGTC	His6-SUMO-cofilin-1 S3A QuikChange Forward Primer
GACAGCCACACCAGCGGCTCCACC	His6-SUMO-cofilin-1 S3A QuikChange Reverse Primer
GACAGCCACACCAGCGGCTCCACC	His6-SUMO-cofilin-1 S3A QuikChange Reverse Primer
GGTGGAGCCGACTTCGTGGCTGTCTCTGATGGTGTCATCA	His6-SUMO-cofilin-1 S3D,G4F Mutagenesis via Gibson Assembly Forward Primer
CCACGAAGTCGGCTCCACCAATCTGTTCTCTGTGAGCCTC	His6-SUMO-cofilin-1 S3D,G4F Mutagenesis via Gibson Assembly Reverse Primer
GCAGATTGGTGGAGCCGATCTTGTGGCTGTCTC	His6-SUMO-cofilin-1 S3D,G4L QuikChange Forward Primer
GAGACAGCCACAAGATCGGCTCCACCAATCTGC	His6-SUMO-cofilin-1 S3D,G4L QuikChange Reverse Primer
GGTGGAGCCACTGGTGTGGCTGTC	His6-SUMO-cofilin-1 S3T Mutagenesis via Gibson Assembly Forward Primer
GACAGCCACACCAGTGGCTCCACC	His6-SUMO-cofilin-1 S3T Mutagenesis via Gibson Assembly Reverse Primer
GGTGGAGCCTATGGTGTGGCTGTC	His6-SUMO-cofilin-1 S3Y QuikChange Forward Primer
GACAGCCACACCATAGGCTCCACC	His6-SUMO-cofilin-1 S3Y QuikChange Reverse Primer
GCCTCTGGTGAAGCTGTCTCTGATG	His6-SUMO-cofilin-1 V5E QuikChange Forward Primer
CATCAGAGACAGCTTCACCAGAGGC	His6-SUMO-cofilin-1 V5E QuikChange Reverse Primer
GAACAGATTGGTGGAGCCTCTGGTATGGCTGTCTC	His6-SUMO-cofilin-1 V5M QuikChange Forward Primer
GAGACAGCCATACCAGAGGCTCCACCAATCTGTTC	His6-SUMO-cofilin-1 V5M QuikChange Reverse Primer
