# Supplementary material for: Distinct functional constraints driving conservation of the cofilin N-terminal regulatory tail
Source: Nat Commun. 2024 Feb 16;15:1426. doi: 10.1038/s41467-024-45878-9 (PMC10873347; doi:10.1038/s41467-024-45878-9)
Supplement: Supplementary file 8 — Source Data [file 41467_2024_45878_MOESM8_ESM.xlsx]

## Sheet: Fig 3
WT cofilin		A2L cofilin		A2D cofilin		S3D cofilin		G4A cofilin		G4F cofilin		G4K cofilin		G4E cofilin		V5M cofilin		A2L, V5M cofilin		S3D, G4F cofilin		Phospho-WT cofilin
Cofilin (µM)	Occupancy	Cofilin (µM)	Occupancy	Cofilin (µM)	Occupancy	Cofilin (µM)	Occupancy	Cofilin (µM)	Occupancy	Cofilin (µM)	Occupancy	Cofilin (µM)	Occupancy	Cofilin (µM)	Occupancy	Cofilin (µM)	Occupancy	Cofilin (µM)	Occupancy	Cofilin (µM)	Occupancy	Cofilin (µM)	Occupancy
16	0.989969	0	0.00689007	0.015	-0.0710748	11.2	0.970501	12	0.989337	8	0.979475	14.4	0.984499	32	0.314383	0	0.0460614	4.8	0.975305	10.4	1.00427	16	0.587211
10.6667	0.985166	0	0.0031588	0.02	-0.0219813	7.46667	0.948956	8	0.997104	5.40541	0.988454	9.6	0.990526	21.33	0.111507	0.02	0.0853314	3.7	0.982067	6.93333	1.00823	10.6667	0.19665
7.11111	0.988681	0	-0.0343379	0.04	0.0177491	4.97778	0.665489	5.33333	0.982653	3.6523	1.04213	6.4	0.951099	14.22	-0.107353	0.04	0.0469157	2.8	0.975657	4.62222	1.00221	7.11111	0.0272653
4.74074	1.00252	0.03	-0.0327943	0.06	-0.0202647	3.31852	0.057594	3.55556	0.716966	2.46777	0.982741	4.26667	0.798377	9.48	-0.0491424	0.06	0.0939837	2.2	0.963665	3.08148	1.00064	4.74074	-0.0210962
3.16049	0.991514	0.03	-0.029063	0.09	-0.0202924	2.21235	9.21e-06	2.37037	0.118653	1.66741	0.922472	2.84444	0.236676	6.32	-0.114077	0.09	-0.0107192	1.7	0.966953	2.05432	0.979159	3.16049	0.0294771
2.107	0.994672	0.03	0.00843369	0.13	0.0993921	1.4749	-0.0614398	1.58025	0.0122906	1.12663	0.591746	1.8963	0.0602931	4.21	-0.0633926	0.13	0.159676	1.3	0.871507	1.36955	0.792344	2.107	0.0118722
1.40466	0.982816	0.04	-0.00221831	0.2	0.0258896	0.983265	-0.0206006	1.0535	0.00905004	0.761237	0.316018	1.2642	-0.0013192	2.81	-0.00582429	0.2	0.277415	1	0.684851	0.913032	0.281411	1.40466	-0.0371439
0.936443	0.771809	0.04	0.0811269	0.29	0.0606724	0.65551	-0.0309832	0.702332	0.00793946	0.514349	0.163329	0.842798	0.0320997	1.87	0.0597096	0.29	0.202825	0.76	0.496234	0.608688	0.0832009	0.93644	-0.0573078
0.624295	0.450901	0.04	0.174961	0.43	0.0618761	0.437007	0.0132294	0.468221	-0.0569599	0.347533	0.0911082	0.561866	-0.0723954	1.25	-0.0519154	0.43	0.299166	0.59	0.321787	0.405792	-0.0446238	0.6243	-0.0245081
0.416197	0.218065	0.06	0.0820777	0.64	0.0896937	0.291338	0.00410519	0.312148	0.107504	0.23482	0.00737571	0.374577	0.0244372	0.83	0.0541958	0.64	0.559333	0.45	0.247139	0.270528	0.0584488	0.4162	0.055215
0.277464	0.137755	0.06	-0.00551001	0.76	0.150509	0.194225	-0.0021513	0.208098	0.0684397	0.158662	-0.0129082	0.249718	0.0686319	0.55	0.0171838	0.76	0.758464	0.27	0.162057	0.180352	-0.0381444	0.27746	0.00752103
0.184976	0.133907	0.06	0.0614892	1.13	0.220667	0.129483	0.022361	0.138732	-0.016429	0.107204	0.122901	0.166479	0.0827959	0.37	0.0075159	1.13	0.957152	0.34	0.1728	0.120235	0.107152	0.18498	0.123502
0.123318	-0.0094222	0.09	0.0988735	1.67	0.850197	0.0863223	0.0168505	0.092488	-0.0691106	0.0724352	-0.0490392	0.110986	-0.0655466	0.25	-0.00683069	1.67	0.98204	0.2	-0.0116961	0.0801564	-0.0015086	0.12332	-0.0252916
0.0822117	-0.0046493	0.09	0.212171	2.47	0.978555	0.0575482	-0.0423121	0.061659	0.0194155	0.0489427	0.113457	0.0739905	-0.0280717	0.16	-0.102514	2.47	0.97453	0.16	-0.0677882	0.0534376	-0.0252838	0.08221	0.0205407
0.0548078	-0.0246632	0.09	0.1281	3.65	0.995537	0.0383655	0.00947697	0.041106	-0.0157058	0.0330694	0.205727	0.049327	-0.0323208	0.11	-0.0474829	3.65	0.975683	0.12	-0.167291	0.0356251	0.0267448	0.05481	-0.0239923
0.0365385	0.039734	0.14	0.0605283	5.41	0.994969	0	-0.101501	0	0.0279156	0.0223442	-0.165389	0	0.020036	0.07	-0.12307	5.41	0.976833	0	0.0310058	0	-0.034071	0	-0.0538959
0	0.0569183	0.14	0.316974	8	0.991024	12	0.99512	12	1.00416	0	8.96e-05	14.4	0.993829	0	-0.0413696	8	0.955564	2.4	0.975305	10.4	0.998244	16	0.526254
9.32409	0.989969	0.14	0.0992721	0.0150974	-0.0411268	8	0.989167	8	0.982283	8	1.02052	9.6	0.981196	32	0.351309	12	0.963243	1.846	0.990841	6.93333	1.01549	10.667	0.129066
6.21606	0.862926	0.21	0.0980148	0.0223442	0.0251677	5.33333	0.703717	5.33333	0.977737	5.40541	1.00763	6.4	0.930093	21.33	0.184332	8	0.974741	1.42	0.830862	4.62222	1.00917	7.111	0.0221177
4.14404	0.95264	0.21	0.093067	0.0330694	-0.0766436	3.55556	0.0794722	3.55556	0.717827	3.6523	0.99633	4.26667	0.7713	14.22	0.0552558	5.33333	0.981183	1.092	0.569635	3.08148	0.992435	4.741	-0.0272554
2.76269	0.985377	0.21	0.187739	0.0489427	-0.0029691	1.58025	0.0288889	2.37037	0.137885	2.46777	1.01664	2.84444	0.297692	6.32	0.0346245	3.55556	0.960918	0.84	0.397765	2.05432	0.990155	3.16	-0.0227823
1.8418	0.991625	0.31	0.214277	0.0724352	0.0426684	1.0535	-0.0535589	1.58025	0.0125732	1.66741	0.925368	1.8963	0.094611	4.21	0.0121304	2.37037	0.973176	0.646	0.291217	1.36955	0.754929	2.107	0.0367869
1.22786	1.03262	0.31	0.196929	0.107204	0.0846676	0.702332	-0.0299414	1.0535	-0.0360159	1.12663	0.620917	1.2642	0.10964	2.81	0.0836063	1.58025	0.971449	0.497	0.186198	0.913032	0.422903	1.405	0.017357
0.818576	0.74751	0.31	0.290017	0.158662	0.173447	0.468221	-0.0292359	0.702332	0.0379674	0.761237	0.268003	0.842798	-0.0506054	1.87	0.0132331	1.0535	0.983957	0.382	0.228603	0.608688	0.0543607	0.936	0.00261842
0.545717	0.782606	0.47	0.338053	0.23482	0.0509403	0.312148	0.0263414	0.468221	-0.0870201	0.514349	0.182745	0.561866	-0.137068	1.25	0.150864	0.702332	0.85888	0.294	0.124324	0.405792	-0.0502295	0.624	-0.0213937
0.363811	0.39196	0.47	0.439829	0.347533	0.114734	0.208098	-0.0166388	0.312148	-0.0053144	0.347533	0.0755559	0.374577	0.041187	0.83	0.0588424	0.468221	0.504569	0.226	0.145517	0.270528	0.0190348	0.416	0.0405062
0.242541	0.142584	0.47	0.494194	0.514349	0.0880989	0.138732	-0.0046127	0.208098	0.0507172	0.23482	0.0784572	0.249718	-0.0490976	0.55	0.0546241	0.312148	0.258369	0.176	0.119521	0.180352	0.040355	0.277	0.0152543
0.161694	0.0855152	0.7	0.6281	0.761237	0.192997	0.0924882	-0.0221328	0.138732	0.0741022	0.158662	0.120773	0.166479	0.00444015	0.37	0.107428	0.208098	0.177258	0.134	0.0882811	0.120235	0.0410594	0.185	0.107703
0.107796	0.128005	0.7	0.729836	1.12663	0.507674	0.0616588	-0.0905008	0.092488	-0.0153034	0.107204	0.164679	0.110986	0.146396	0.25	-0.0300101	0.138732	0.0826152	0.103	0.0511255	0.0801564	-0.0124436	0.123	-0.00802388
0.071864	-0.118293	0.7	0.817188	1.66741	0.761105	0.0411058	-0.0076869	0.061659	0.00654419	0.0724352	0.130091	0.0739905	0.0486658	0.16	0.303313	0.0924882	0.0972784	0.079	-0.0401095	0.0534376	-0.0126074	0.082	0.0519321
0.0479093	-0.0375962	1.05	1.00517	2.46777	0.945914	0	0.0442962	0.041106	0.00265373	0.0489427	-0.115913	0.049327	-0.0766868	0.11	-0.040952	0.0616588	0.0559605	0.061	0.0326074	0.0356251	-9.99e-05	0.055	-0.0280786
0.0319395	-0.0844854	1.05	0.991853	3.6523	1.0016	12	0.988983	0	0.00866167	0.0330694	-0.0706417	0	-0.0281929	0.07	-0.0859403	0.0411058	0.139528	0	0.0310058	0	-0.0213747	0.037	-0.0425891
0	0.0569183	1.05	1.01112	5.40541	0.987797	8	0.964868	8	1.02317	0.0223442	-0.0014137	14.4	0.988042	0	-0.0850303	0	-0.0204742			9.6	1.00734	0	-0.0319071
9.32409	0.989969	1.58	0.988827	8	0.992137	5.33333	0.655661	5.40541	0.963272	0	-8.96e-05	9.6	0.986983			12	0.982492			6.4	1.00447
6.21606	0.995061	1.58	0.981385	9.6	0.999671	3.55556	0.209389	3.6523	0.69788			6.4	0.944629			8	0.986107			4.26667	0.993427
4.14404	0.992593	1.58	1.00581	6.4	1.00315	2.37037	0.106223	2.46777	0.151573			4.26667	0.622158			5.33333	0.955277			2.84444	1.01011
2.76269	0.979975	2.37	0.998548	4.26667	0.978713	1.58025	0.100771	1.66741	-0.027806			2.84444	0.254729			3.55556	0.971748			1.8963	0.982347
1.8418	0.982064	2.37	0.991423	2.84444	0.965178	1.0535	0.0233836	1.12663	-0.0574379			1.8963	0.0845112			2.37037	0.957638			1.2642	0.675861
1.22786	0.983009	2.37	1.0057	1.8963	0.582977	0.702332	0.0741401	0.761237	-0.0024173			1.2642	0.0256665			1.58025	0.972638			0.842798	0.226282
0.818576	0.867829	3.56	0.965642	1.2642	0.142567	0.468221	0.102439	0.514349	0.0635001			0.842798	0.0106696			1.0535	0.960775			0.561866	0.0337662
0.545717	0.484066	3.56	0.986711	0.842798	-0.0563828	0.312148	0.163894	0.347533	-0.0074524			0.561866	-0.0181441			0.702332	0.948132			0.374577	-0.0662705
0.363811	0.164432	3.56	0.993478	0.561866	-0.0379374	0.208098	0.0593985	0.23482	0.116337			0.374577	0.0420366			0.468221	0.557455			0.249718	-0.0240591
0.242541	0.223768	5.33	1.01073	0.374577	-0.112838	0.138732	-0.0728038	0.158662	0.0801198			0.249718	-0.0263147			0.312148	0.26655			0.166479	-0.0238981
0.161694	0.0509003	5.33	0.995952	0.249718	-0.0408106	0.0924882	0.00428032	0.107204	0.0653654			0.166479	0.00842601			0.208098	0.147459			0.110986	0.0364478
0.107796	0.0521989	5.33	1.01106	0.166479	-0.0133731	0.0616588	0.00542989	0.0724352	-0.0412807			0.110986	-0.0092405			0.138732	0.117932			0.0739905	0.0346066
0.071864	-0.0503456	8	1.00789	0.110986	0.0344436	0.0411058	-0.067198	0.0489427	-0.0810702			0.0739905	0.0472067			0.0924882	0.0906573			0.049327	0.0351142
0.0479093	-0.0514875	8	1.02267	0.0739905	0.00111352			0.0330694	-0.0748699			0.049327	-0.0286322			0.0616588	0.0931039			0.0328847	-0.0293367
0.0319395	0.202	8	1.00756	0.049327	0.0965212			0.0223442	-0.0476401			0	0.0540794			0.0411058	0.0770548			0	-0.0180451
0	0.0569183			0.0328847	-0.0563453			0	-0.0484009							0	0.0114762
12	0.982022			0	-0.0998544
8.57143	0.989364			9.6	0.990981
6.12245	0.979684			6.4	1.00141
4.37318	1.00035			4.26667	0.98914
3.1237	0.985854			2.84444	0.972799
2.23121	0.985321			1.8963	0.594398
1.59372	0.970291			1.2642	0.138421
1.13837	0.866908			0.842798	-0.0668538
0.813124	0.564494			0.561866	-0.0543535
0.580803	0.359021			0.374577	0.0156386
0.414859	0.205504			0.249718	-0.0271305
0.296328	0.197548			0.166479	-0.0182558
0.211663	0.0181235			0.110986	-0.0002192
0.105831	0.039191			0.0739905	-0.0154802
0.0529157	0.0886121			0.049327	0.0143332
0.0264579	0.0614133			0.0328847	-0.062702
0	0.0569183			0	-0.0973275
14	0.997915
11.6667	1.04621
9.72222	0.996424
8.10185	1.00599
6.75154	0.997438
5.62629	1.09451
4.68857	0.984851
3.90714	1.00889
3.25595	1.0113
2.71329	1.0586
2.26108	0.999012
1.88423	0.996033
1.57019	0.907092
1.30849	0.711845
1.09041	0.538864
0.908677	0.429328
0

## Sheet: Fig 5
Fig 5B - % phosphorylated of total cofilin
WT Gal	WT Glu	S3A Gal	S3A Glu	S3T Gal	S3T Glu	S3Y Gal	S3Y Glu
84.2294	0	0	0	7.8712	0	40.9922	0
69.4656	0	0	0	0	0	12.4158	0
90.2727	3.9025	0	0	4.0529	0	35.4839	0
Fig 5C - Radiolabel signal normalized to WT cofilin
WT Cofilin	S3A Cofilin	S3T Cofilin	S3Y Cofilin
1	0	0	0.096184
1	0	0.025406	0.682373
1	0	0	0.42241
1	0	0.000613	0.189026
Fig 5E - Radiolabel signal normalized to WT cofilin
WT Cofilin	S3A Cofilin	mTwinfilin	yTwinfilin	mTwinfilin T4S	yTwinfilin S4T
1	0	0.00697902	0.498053	0.0300369	0.00271488
1	0	0.0049384	0.384962	0.0200691	0.00280212
1	0	-0.00134512	0.300891	0.00127191	-0.00640881

## Sheet: Fig 6
Fig 6C - % Phosphorylation
WT Gal	WT Glu	S3A Gal	S3A Glu	G4A Gal	G4A Glu	G4L Gal	G4L Glu	G4F Gal	G4F Glu
91.5524	39.613	0	0	95.3568	2.9433	86.1136	0	83.32	0
97.2	39.494	0	0	79.7059	0	79.4118	0	74.0385	0
99.5202	19.7514	0	0	98.2796	4.3861	98.8624	0	95.9904	0
Fig 6E - Radiolabel signal normalized to WT cofilin
WT Cofilin	S3A Cofilin	G4A Cofilin	G4P Cofilin	G4L Cofilin	G4F Cofilin
1	0	7.10659	0.050463	4.62436	2.34809
1	0	13.878	0.053874	5.20501	4.96901
1	0	3.17675	0.098569	5.86119	5.31725
1	0	7.41256	0.17231	18.1359	14.3296
1	0	6.37286	0.182703	9.45142	7.03893
1	0	2.08067	0.031876	6.97891	5.74745
Fig 6G - Phosphorylation rates
	WT Cofilin			G4F Cofilin
μM	Rep 1	Rep 2	Rep 3	Rep 1	Rep 2	Rep 3
50	0.18513	0.150732	0.107249	0.380294	0.530095	0.345354
25	0.202714	0.193975	0.121367	0.423761	0.431248	0.41141
10	0.145842	0.122087	0.104848	0.262413	0.30408	0.216205
5	0.076049	0.062518	0.051685	0.147456	0.185178	0.151487
2.5	0.022999	0.02888	0.013477	0.065308	0.109172	0.062983
1	0.009303	0.006617	0.004507	0.021281	0.02128	0.01759
0.5	0.007811	0.002477	0.001034	0.00429	0.00298	0.003759

## Sheet: Fig 7
WT cofilin		S3D cofilin		G4L cofilin		G4F cofilin		S3D, G4L cofilin		S3D, G4F cofilin		Phospho-WT cofilin
Cofilin (µM)	Occupancy	Cofilin (µM)	Occupancy	Cofilin (µM)	Occupancy	Cofilin (µM)	Occupancy	Cofilin (µM)	Occupancy	Cofilin (µM)	Occupancy	Cofilin (µM)	Occupancy
16	0.989969	11.2	0.970501	16	1.00707	8	0.979475	16	0.993214	10.4	1.00427	16	0.587211
10.6667	0.985166	7.46667	0.948956	10.6667	0.992929	5.40541	0.988454	10.6667	1.00679	6.93333	1.00823	10.6667	0.19665
7.11111	0.988681	4.97778	0.665489	7.11111	0.9987	3.6523	1.04213	7.11111	0.965897	4.62222	1.00221	7.11111	0.0272653
4.74074	1.00252	3.31852	0.057594	4.74074	1.00711	2.46777	0.982741	4.74074	0.978563	3.08148	1.00064	4.74074	-0.0210962
3.16049	0.991514	2.21235	9.21e-06	3.16049	0.982781	1.66741	0.922472	3.16049	0.982164	2.05432	0.979159	3.16049	0.0294771
2.107	0.994672	1.4749	-0.0614398	2.107	0.979668	1.12663	0.591746	2.107	0.986109	1.36955	0.792344	2.107	0.0118722
1.40466	0.982816	0.983265	-0.0206006	1.40466	0.978899	0.761237	0.316018	1.40466	0.981083	0.913032	0.281411	1.40466	-0.0371439
0.936443	0.771809	0.65551	-0.0309832	0.936443	0.76061	0.514349	0.163329	0.936443	0.973672	0.608688	0.0832009	0.93644	-0.0573078
0.624295	0.450901	0.437007	0.0132294	0.624295	0.451702	0.347533	0.0911082	0.624295	0.968178	0.405792	-0.0446238	0.6243	-0.0245081
0.416197	0.218065	0.291338	0.00410519	0.416197	0.237079	0.23482	0.00737571	0.416197	0.564842	0.270528	0.0584488	0.4162	0.055215
0.277464	0.137755	0.194225	-0.0021513	0.277464	0.125139	0.158662	-0.0129082	0.277464	0.317297	0.180352	-0.0381444	0.27746	0.00752103
0.184976	0.133907	0.129483	0.022361	0.184976	0.222477	0.107204	0.122901	0.184976	0.173985	0.120235	0.107152	0.18498	0.123502
0.123318	-0.0094222	0.0863223	0.0168505	0.123318	0.0644639	0.0724352	-0.0490392	0.123318	0.0620814	0.0801564	-0.0015086	0.12332	-0.0252916
0.0822117	-0.0046493	0.0575482	-0.0423121	0.0822117	0.104257	0.0489427	0.113457	0.0822117	-0.0178441	0.0534376	-0.0252838	0.08221	0.0205407
0.0548078	-0.0246632	0.0383655	0.00947697	0.0548078	0.00715213	0.0330694	0.205727	0.0548078	0.015216	0.0356251	0.0267448	0.05481	-0.0239923
0.0365385	0.039734	0	-0.101501	0	-0.00715213	0.0223442	-0.165389	0	-0.015216	0	-0.034071	0	-0.0538959
0	0.0569183	12	0.99512	12	0.998955	0	8.96e-05	12	1.00202	10.4	0.998244	16	0.526254
9.32409	0.989969	8	0.989167	8	1.00104	8	1.02052	8	0.997984	6.93333	1.01549	10.667	0.129066
6.21606	0.862926	5.33333	0.703717	5.33333	0.983568	5.40541	1.00763	5.33333	1.00046	4.62222	1.00917	7.111	0.0221177
4.14404	0.95264	3.55556	0.0794722	3.55556	1.00735	3.6523	0.99633	3.55556	1.01551	3.08148	0.992435	4.741	-0.0272554
2.76269	0.985377	1.58025	0.0288889	2.37037	0.9857	2.46777	1.01664	2.37037	0.976349	2.05432	0.990155	3.16	-0.0227823
1.8418	0.991625	1.0535	-0.0535589	1.58025	0.997849	1.66741	0.925368	1.58025	0.981331	1.36955	0.754929	2.107	0.0367869
1.22786	1.03262	0.702332	-0.0299414	1.0535	0.997724	1.12663	0.620917	1.0535	0.989945	0.913032	0.422903	1.405	0.017357
0.818576	0.74751	0.468221	-0.0292359	0.702332	0.812882	0.761237	0.268003	0.702332	0.968296	0.608688	0.0543607	0.936	0.00261842
0.545717	0.782606	0.312148	0.0263414	0.468221	0.479174	0.514349	0.182745	0.468221	0.551976	0.405792	-0.0502295	0.624	-0.0213937
0.363811	0.39196	0.208098	-0.0166388	0.312148	0.300897	0.347533	0.0755559	0.312148	0.297057	0.270528	0.0190348	0.416	0.0405062
0.242541	0.142584	0.138732	-0.0046127	0.208098	0.0811724	0.23482	0.0784572	0.208098	0.173698	0.180352	0.040355	0.277	0.0152543
0.161694	0.0855152	0.0924882	-0.0221328	0.138732	0.135548	0.158662	0.120773	0.138732	-0.0414574	0.120235	0.0410594	0.185	0.107703
0.107796	0.128005	0.0616588	-0.0905008	0.0924882	0.0406176	0.107204	0.164679	0.0924882	0.0260333	0.0801564	-0.0124436	0.123	-0.00802388
0.071864	-0.118293	0.0411058	-0.0076869	0.0616588	-0.0102206	0.0724352	0.130091	0.0616588	0.0536754	0.0534376	-0.0126074	0.082	0.0519321
0.0479093	-0.0375962	0	0.0442962	0.0411058	-0.044749	0.0489427	-0.115913	0.0411058	0.00749543	0.0356251	-9.99e-05	0.055	-0.0280786
0.0319395	-0.0844854	12	0.988983	0	0.044749	0.0330694	-0.0706417	0	-0.00749543	0	-0.0213747	0.037	-0.0425891
0	0.0569183	8	0.964868	9.6	0.999199	0.0223442	-0.0014137	9.6	1.00665	9.6	1.00734	0	-0.0319071
9.32409	0.989969	5.33333	0.655661	6.4	1.0008	0	-8.96e-05	6.4	0.993348	6.4	1.00447
6.21606	0.995061	3.55556	0.209389	4.26667	0.981803			4.26667	1.00814	4.26667	0.993427
4.14404	0.992593	2.37037	0.106223	2.84444	1.0055			2.84444	1.01263	2.84444	1.01011
2.76269	0.979975	1.58025	0.100771	1.8963	0.984145			1.8963	0.999191	1.8963	0.982347
1.8418	0.982064	1.0535	0.0233836	1.2642	1.00557			1.2642	1.01793	1.2642	0.675861
1.22786	0.983009	0.702332	0.0741401	0.842798	0.937592			0.842798	0.99636	0.842798	0.226282
0.818576	0.867829	0.468221	0.102439	0.561866	0.531405			0.561866	0.802732	0.561866	0.0337662
0.545717	0.484066	0.312148	0.163894	0.374577	0.21603			0.374577	0.448134	0.374577	-0.0662705
0.363811	0.164432	0.208098	0.0593985	0.249718	0.15479			0.249718	0.209437	0.249718	-0.0240591
0.242541	0.223768	0.138732	-0.0728038	0.166479	0.0970256			0.166479	0.0254397	0.166479	-0.0238981
0.161694	0.0509003	0.0924882	0.00428032	0.110986	0.205999			0.110986	0.219991	0.110986	0.0364478
0.107796	0.0521989	0.0616588	0.00542989	0.0739905	0.0609361			0.0739905	0.0187765	0.0739905	0.0346066
0.071864	-0.0503456	0.0411058	-0.067198	0.049327	0.0835515			0.049327	0.0340068	0.049327	0.0351142
0.0479093	-0.0514875			0.0328847	-0.0312827			0.0328847	-0.00895299	0.0328847	-0.0293367
0.0319395	0.202			0	0.0312827			0	0.00895299	0	-0.0180451
0	0.0569183			16	0.998434
12	0.982022			10.6667	1.00157
8.57143	0.989364			7.11111	0.995166
6.12245	0.979684			4.74074	1.00392
4.37318	1.00035			3.16049	0.987985
3.1237	0.985854			2.107	0.98636
2.23121	0.985321			1.40466	0.983429
1.59372	0.970291			0.936443	0.730662
1.13837	0.866908			0.624295	0.382355
0.813124	0.564494			0.416197	0.311085
0.580803	0.359021			0.277464	0.0299877
0.414859	0.205504			0.184976	0.127411
0.296328	0.197548			0.123318	-0.0108727
0.211663	0.0181235			0.0822117	0.0095349
0.105831	0.039191			0.0548078	0.0329321
0.0529157	0.0886121			0	-0.0329321
0.0264579	0.0614133			12	0.999213
0	0.0569183			8	1.00079
14	0.997915			5.33333	0.984509
11.6667	1.04621			3.55556	1.00244
9.72222	0.996424			2.37037	0.977462
8.10185	1.00599			1.58025	0.997569
6.75154	0.997438			1.0535	0.836269
5.62629	1.09451			0.702332	0.509211
4.68857	0.984851			0.468221	0.349518
3.90714	1.00889			0.312148	0.207789
3.25595	1.0113			0.208098	-0.0333556
2.71329	1.0586			0.138732	0.141609
2.26108	0.999012			0.0924882	-0.0475376
1.88423	0.996033			0.0616588	0.0198058
1.57019	0.907092			0.0411058	-0.0594803
1.30849	0.711845			0	0.0594803
1.09041	0.538864			9.6	0.990391
0.908677	0.429328			6.4	1.00961
0				4.26667	0.994659
				2.84444	1.00558
				1.8963	0.994377
				1.2642	0.968622
				0.842798	0.746099
				0.561866	0.426527
				0.374577	0.271634
				0.249718	0.0336376
				0.166479	0.00247276
				0.110986	0.102064
				0.0739905	0.0914795
				0.049327	0.082779
				0.0328847	-0.0171527
				0	0.0171527
				31.3914				31.3914
				31.4234				31.4234
				31.4555				31.4555
				31.4875				31.4875
				31.5195				31.5195
				31.5516				31.5516
				31.5836				31.5836
				31.6156				31.6156
				31.6476				31.6476
				31.6797				31.6797
				31.7117				31.7117
				31.7437				31.7437
				31.7758				31.7758
				31.8078				31.8078
				31.8398				31.8398
				31.8719				31.8719
				31.9039				31.9039
				31.9359				31.9359
				31.968				31.968
				32				32

## Sheet: Supp Fig 2
Fig S2B - His-cofilin
Concentration (µM)	Average Filament Length (µm)	SD	Number of filaments
0	3.6612	0.11263	883
0.2	3.2	0.11394	782
0.26	4.2306	0.18578	569
0.34	4.1886	0.16201	641
0.44	1.6731	0.043086	623
0.58	1.8531	0.14066	958
0.75	1.1594	0.029613	275
1	1.5424	0.37172	418
1.3	1.2182	0.031733	243
1.7	1.1187	0.032257	229
2.8	1.062	0.028959	140
4.7	1.8697	0.21823	1343
6.2	1.3499	0.023678	849
8	1.2716	0.2716	137
Fig S2D - Radiolabel signal normalized to WT cofilin
WT Cofilin	S3A Cofilin	WT-His6-Cofilin
1	0	0.877087
1	0	0.571743

## Sheet: Supp Fig 5
Fig S5A - Cofilin signal normalized to Kss1 signal and WT cofilin
WT Cofilin	A2L Cofilin	A2D Cofilin	V5M Cofilin	V5E Cofilin	A2L, V5M Cofilin
1	2.25706	1.71858	0.884507	0.420141	0.981134
1	1.49978	1.30827	0.501293	0.272499	0.600425
1	1.77623	1.49438	0.986648	0.355952	2.41047
Fig S5B - Cofilin signal normalized to Kss1 signal and WT cofilin
WT Cofilin	G4A Cofilin	G4P Cofilin	G4L Cofilin	G4F Cofilin	G4K Cofilin	G4E Cofilin
1	0.502393	2.48606	0.27871	0.220251	2.43614	3.43005
1	1.52554	4.13149	0.725971	0.465544	3.15917	6.15624
1	0.759209	1.18784	0.493744	0.509932	0.963604	1.1549

## Sheet: Supp Fig 7
Fig S7 - Actin filament length
WT Cofilin
Concentration (µM)	Average Filament Length (µm)	SD	Number of filaments
0	5.53	0.78046	555
0.26	3.9489	0.54714	218
0.58	6.172	0.5529	176
0.75	3.2705	0.6246	656
1.7	1.359	0.4974	142
2.1	1.2539	0.62157	104
3.6	1.411	0.84138	227
8	1.3215	0.7008	312
A2L Cofilin
Concentration (µM)	Average Filament Length (µm)	SD	Number of filaments
0	4.2686	0.068	548
0.2	4.4249	0.1345	993
0.75	2.1518	0.44624	414
1	1.7647	0.2095	391
2	1.3152	0.42	95
3.6	1.43	0.0293	402
4.7	1.4477	0.07127	86
6	1.625	0.05367	202
8	1.5073	0.14457	18
A2D Cofilin
Concentration (µM)	Average Filament Length (µm)	SD	Number of filaments
0	6.5805	0.4289	231
0.2	3.5369	0.22115	616
0.44	5.9313	0.2258	781
0.58	3.34373	0.14901	438
0.75	4.5126	0.37139	106
1	3.6554	0.090132	1450
1.3	2.7459	0.20299	571
1.6	1.8296	0.024638	1954
2.8	1.7511	0.028879	993
3.6	1.6638	0.086957	845
6	1.6734	0.025492	1253
G4E Cofilin
Concentration (µM)	Average Filament Length (µm)	SD	Number of filaments
0	4.4209	0.16462	766
0.44	2.9632	0.24056	102
0.58	3.8043	0.13289	795
1	2.7611	0.14132	1321
1.3	2.9489	0.06247	1644
2.8	2.982	0.16885	1622
6	2.8702	0.6806	1605
8	3.0727	0.15414	1897
V5M cofilin
Concentration (µM)	Average Filament Length (µm)	SD	Number of filaments
0	4.2686	0.068	548
0.2	4.8675	0.077	780
0.26	3.6332	0.091918	637
0.44	2.7376	0.1271	2194
0.58	2.9095	0.1576	1426
0.75	2.0236	0.16254	1495
1.6	1.7706	0.2045	858
2.8	3.7189	0.2438	1477
3.6	2.215	0.42918	556
8	1.8835	0.4702	220

## Sheet: Supp Fig 9
Fig S9C - % Phosphorylated to total cofilin
WT Gal	WT Glu	S3A Gal	S3A Glu	S3T Gal	S3T Glu	S3Y Gal	S3Y Glu
94.0418	46.2241	0	0	31.694	0	63.1382	0
84.5655	24.8879	0	0	22.6252	0	68.942	0
91.8123	44.4223	18.1366	0	40.427	0	57.0295	0

## Sheet: Supp Fig 11
Fig S11C - % Phosphorylated of total cofilin
WT Gal	WT Glu	S3A Gal	S3A Glu	G4A Gal	G4A Glu	G4L Gal	G4L Glu	G4F Gal	G4F Glu
100	77.9661	0	0	97.6666	64.4144	97.3955	8.4451	98.0758	9.0703
99.2958	81.7658	0	0	97.3294	60.3412	96.8885	6.5421	97.756	12.5813
97.5051	47.0361	0	0	98.2932	72.4771	99.464	0	100	0
